# Supplementary material for: Engineering high Zn in tomato shoots through expression of AtHMA4 involves tissue-specific modification of endogenous genes
Source: BMC Genomics. 2016 Aug 12;17:625. doi: 10.1186/s12864-016-2990-x (PMC4982198; doi:10.1186/s12864-016-2990-x)
Supplement: Additional file 7: — Microarray data. (XLSX 2637 kb) [file 12864_2016_2990_MOESM7_ESM.xlsx]

## Sheet: Roots
Additional file 7a: Fluorescence intensity of tomato cDNA microarray Affymetrix Tomato Genome Array probes hybridised to RNA isolated from epidermis+cortex (EC) and stele (S) from roots of AtHMA4-expressing and wild-type tomatoMicroarray hybridization signals were recorded and processed using Affymetrix® GeneChip® Command Console® Software (AGCC).The ID_REF column includes the full list of probes…
ID_REF	antosiewicz_WT_EC_Rep1_(Tomato)	antosiewicz_WT_EC_Rep2_(Tomato)	antosiewicz_WT_EC_Rep3_(Tomato)	antosiewicz_WT_S_Rep1_(Tomato)	antosiewicz_WT_S_Rep2_(Tomato)	antosiewicz_WT_S_Rep3_(Tomato)	antosiewicz_L4_EC_Rep1_(Tomato)	antosiewicz_L4_EC_Rep2_(Tomato)	antosiewicz_L4_EC_Rep3_(Tomato)	antosiewicz_L4_S_Rep1_(Tomato)	antosiewicz_L4_S_Rep2_(Tomato)	antosiewicz_L4_S_Rep3_(Tomato)
AFFX-BioB-3_at	4.94127	4.79342	4.86428	3.89638	4.78571	8.82054	4.36794	11.6293	6.21371	4.87472	5.08933	7.84135
AFFX-BioB-5_at	4.00466	3.50429	3.71767	3.4261	3.80086	7.90375	3.57323	10.4054	5.07394	3.73652	3.87679	6.98433
AFFX-BioB-M_at	5.6379	5.04697	5.32562	4.78225	5.29955	8.91538	5.02595	11.7219	6.80187	5.2072	5.65192	8.12732
AFFX-BioC-3_at	10.8331	10.1117	10.3294	9.75074	10.3183	12.7846	9.94805	14.2693	11.2037	10.2405	10.5764	12.0655
AFFX-BioC-5_at	10.7365	9.90214	10.1596	9.56266	10.0643	12.6702	9.69288	14.1639	10.9909	9.97503	10.405	11.9745
AFFX-BioDn-3_at	13.1628	12.6789	12.81	12.4515	12.7642	14.2892	12.503	15.1627	13.3945	12.7111	13.0718	13.8711
AFFX-BioDn-5_at	12.5804	11.9726	12.21	11.7647	12.1622	13.8024	11.9044	14.7935	12.6258	12.0624	12.4579	13.3851
AFFX-CreX-3_at	14.6044	14.4095	14.3875	14.225	14.4726	15.3985	14.3607	15.743	14.7091	14.3841	14.6578	15.2368
AFFX-CreX-5_at	14.6774	14.4369	14.4129	14.3466	14.5419	15.3205	14.3032	15.4929	14.6857	14.3621	14.6941	15.2029
AFFX-DapX-3_at	2.38374	2.38433	2.41305	2.36783	2.30042	2.64972	2.38296	2.75162	2.40888	2.36945	2.36753	2.59456
AFFX-DapX-5_at	2.38639	2.37492	2.41275	2.36993	2.34243	2.7186	2.3743	3.09334	2.41094	2.37214	2.37332	2.60046
AFFX-DapX-M_at	2.27074	2.24211	2.28185	2.26226	2.22511	2.42853	2.28814	2.57666	2.29864	2.23905	2.2773	2.42773
AFFX-Le_17SrRNA_at	7.79792	8.71339	9.73904	6.57171	7.26471	10.9696	5.82247	8.43016	9.80496	6.95649	8.89078	9.26371
AFFX-Le_25SrRNA_at	9.46925	10.4785	11.3474	10.4215	9.68939	11.3161	6.81423	9.63428	10.2446	8.35056	9.566	9.91917
AFFX-Le_GlutTrans_3_at	9.5565	10.7422	10.5463	9.45877	7.56812	7.57523	8.66975	9.61017	8.57458	10.7764	9.38436	8.36919
AFFX-Le_GlutTrans_5_at	2.44297	2.41102	2.45649	2.4169	2.36599	2.58813	2.41429	2.87382	2.57326	2.37524	2.43531	2.47768
AFFX-Le_GlutTrans_M_r_at	5.14032	6.71668	6.80396	4.45764	3.85286	4.73419	4.39318	5.08529	4.64652	6.17054	5.69501	4.70514
AFFX-Le_PhyB2_3_at	5.14628	5.59376	5.69512	6.1964	5.64378	5.1971	5.84391	4.72048	7.18449	5.36954	5.05089	7.35079
AFFX-Le_PhyB2_5_at	2.7569	2.70017	2.79235	2.72836	2.63483	3.05251	2.67957	3.72045	2.75675	2.66594	2.72077	2.97532
AFFX-Le_PhyB2_M_at	2.48105	2.24245	2.34802	2.98928	2.27981	2.65519	2.46659	2.76187	2.56889	3.69177	2.29748	2.5869
AFFX-Le_Ubiquitin_3_at	5.95116	5.61383	7.16719	5.10181	6.82085	5.1346	6.5379	5.0197	4.53353	5.48264	6.22223	5.25954
AFFX-Le_Ubiquitin_5_at	3.19159	3.27996	3.34686	3.20621	3.21904	3.39736	3.09821	3.42101	3.21904	3.03156	3.15519	3.35936
AFFX-Le_Ubiquitin_M_at	3.74186	3.72908	4.11621	3.70256	3.59419	3.88585	3.7017	4.13903	3.81728	3.49579	3.74273	3.8162
AFFX-Les-TrpnX-3_at	1.9982	2.0054	2.00928	1.99795	1.95018	2.1157	2.03443	2.18054	2.02223	2.02084	2.00088	2.12497
AFFX-Les-TrpnX-5_at	2.00376	1.97101	2.01966	1.97677	1.95817	2.13293	2.01357	2.04376	2.00376	2.0125	1.9927	2.13377
AFFX-Les-TrpnX-M_at	2.01751	2.03745	2.00387	2.0265	1.97337	2.21545	2.02729	2.1036	2.01385	2.03745	2.00076	2.22088
AFFX-Les-actin-3_at	13.2687	12.9706	13.0829	12.7605	14.082	12.1844	13.8447	12.2305	13.0788	13.2885	13.4061	11.5113
AFFX-Les-actin-5_at	3.42338	3.83304	3.63751	3.40835	6.08861	3.41784	3.39444	3.33926	5.44942	3.51991	3.39154	3.39146
AFFX-Les-actin-M_at	4.49036	4.09191	3.87062	3.84491	6.27832	3.72974	4.78278	3.59506	4.14732	4.00012	4.2138	3.68253
AFFX-Les-ef1a-3_at	14.2373	14.1227	14.1736	14.1397	14.293	14.4667	14.1164	14.1833	13.824	14.0984	14.1341	14.3516
AFFX-Les-ef1a-5_a_at	6.95591	7.31454	6.79132	5.57092	5.43961	3.2978	3.80569	3.2267	6.93569	6.77056	5.42435	4.32955
AFFX-Les-ef1a-5_at	2.91432	3.59299	3.67915	5.30429	6.45857	4.16387	2.93606	3.68766	5.37131	3.34537	3.1335	5.27004
AFFX-Les-ef1a-5_x_at	4.97044	6.04914	5.06742	4.91568	5.81994	4.01717	3.81701	3.63685	6.90213	4.91568	4.7376	4.06379
AFFX-Les-ef1a-M_a_at	8.57765	8.46969	7.85634	8.31929	7.62517	7.64608	7.16952	6.07605	7.26628	8.51243	7.67246	6.07667
AFFX-Les-gapdh-3_at	13.9128	14.1766	13.4244	14.4043	13.84	14.4117	13.7627	13.4246	13.1922	13.9183	13.6707	13.8959
AFFX-Les-gapdh-5_at	4.92823	6.43809	4.74768	6.50997	5.10953	5.08258	3.66456	2.45637	5.44875	5.32022	6.14863	3.35541
AFFX-Les-gapdh-M_at	8.81832	9.67207	7.76305	10.1539	8.28893	8.47395	8.20399	3.91746	7.80773	9.03411	8.78446	7.05142
AFFX-Les-r2-Bs-dap-3_at	2.18785	2.15672	2.20017	2.1726	2.11727	2.40468	2.18619	2.53654	2.19275	2.16604	2.17847	2.3444
AFFX-Les-r2-Bs-dap-5_at	2.29285	2.28214	2.32412	2.28545	2.23807	2.42832	2.30603	2.48566	2.31759	2.29694	2.28422	2.37255
AFFX-Les-r2-Bs-dap-M_at	1.96989	1.94852	1.96989	1.95741	1.93016	2.15678	1.9594	3.8877	1.98262	1.93369	1.95365	2.19773
AFFX-Les-r2-Bs-lys-3_at	2.47568	2.49236	2.50039	2.46272	2.42284	2.63932	2.48942	2.95546	2.54481	2.46977	2.47598	2.61359
AFFX-Les-r2-Bs-lys-5_at	2.18561	2.14028	2.19205	2.15082	2.13809	2.2977	2.18561	2.68003	2.22868	2.14701	2.17198	2.27936
AFFX-Les-r2-Bs-lys-M_at	2.16288	2.1516	2.19786	2.16826	2.09846	2.30059	2.18462	2.5688	2.18453	2.16038	2.15588	2.30755
AFFX-Les-r2-Bs-phe-3_at	2.35184	2.38377	2.39244	2.3662	2.29197	2.65445	2.39523	3.99356	2.38751	2.33598	2.37533	2.56382
AFFX-Les-r2-Bs-phe-5_at	2.04131	2.00416	2.07162	2.016	1.97439	2.19589	2.04301	2.28738	2.08118	1.98682	2.01886	2.29288
AFFX-Les-r2-Bs-phe-M_at	1.9759	1.93725	2.01446	1.97082	1.92894	2.0776	1.95222	2.19185	1.98854	1.97457	1.98598	2.08006
AFFX-Les-r2-Bs-thr-3_s_at	2.01707	2.00185	2.02439	2.00501	1.99274	2.27627	2.02439	2.43782	2.02439	2.03526	2.00373	2.17603
AFFX-Les-r2-Bs-thr-5_s_at	2.03072	1.99091	2.0512	1.9957	1.96877	2.1452	2.00802	2.21865	2.04316	1.99645	2.03034	2.14844
AFFX-Les-r2-Bs-thr-M_s_at	2.37919	2.35775	2.44579	2.35564	2.291	2.55474	2.38152	2.5167	2.41473	2.40477	2.37516	2.53108
AFFX-Les-r2-Ec-bioB-3_at	6.58108	5.70567	6.00147	5.02483	6.06386	9.74686	5.71825	12.5754	7.38654	5.9352	6.02555	8.89209
AFFX-Les-r2-Ec-bioB-5_at	3.90294	3.38174	3.62054	2.77033	3.37356	7.83391	3.09279	10.8291	5.40273	3.60029	2.98509	6.7145
AFFX-Les-r2-Ec-bioB-M_at	5.4377	4.31986	5.17384	3.46156	4.88099	8.51987	4.30836	11.4199	6.42785	4.53059	4.8488	7.88464
AFFX-Les-r2-Ec-bioC-3_at	10.9067	10.2478	10.3836	9.82775	10.35	12.7282	10.0268	14.1869	11.2344	10.3694	10.5723	12.1769
AFFX-Les-r2-Ec-bioC-5_at	11.3982	10.7435	10.8674	10.3231	10.8028	13.1467	10.3693	14.6532	11.6714	10.6961	11.1521	12.6202
AFFX-Les-r2-Ec-bioD-3_at	13.7682	13.4212	13.4858	13.2205	13.576	14.7008	13.2218	15.3118	13.9878	13.4524	13.7715	14.4811
AFFX-Les-r2-Ec-bioD-5_at	13.1456	12.7239	12.8156	12.4228	12.8581	14.2732	12.5391	15.1876	13.3482	12.6929	13.0987	14.0271
AFFX-Les-r2-P1-cre-3_s_at	15.361	15.1656	15.1512	15.0334	15.2165	15.8496	15.0207	15.9579	15.4521	15.0924	15.4048	15.7513
AFFX-Les-r2-P1-cre-5_s_at	14.3425	14.0378	14.0739	13.8868	14.174	15.1238	13.8477	15.4745	14.4036	13.9564	14.3528	14.9535
AFFX-LysX-3_at	2.38289	2.35187	2.41791	2.35354	2.29157	2.47445	2.34731	2.73262	2.38289	2.32599	2.35138	2.43206
AFFX-LysX-5_at	2.4072	2.35707	2.46097	2.38609	2.321	2.58283	2.39919	2.72266	2.45308	2.3474	2.38899	2.50531
AFFX-LysX-M_at	2.28936	2.25334	2.27865	2.27473	2.21048	2.49992	2.27951	2.75432	2.27566	2.24086	2.26247	2.50747
AFFX-PheX-3_at	2.21597	2.18052	2.23572	2.17377	2.11629	2.38083	2.20979	3.97624	2.40356	2.19033	2.15765	2.39836
AFFX-PheX-5_at	2.2554	2.22263	2.26926	2.24822	2.19727	2.39966	2.23753	2.75126	2.33654	2.21694	2.22751	2.33368
AFFX-PheX-M_at	2.41253	2.38929	2.48484	2.39126	2.3291	2.60322	2.38815	2.95775	2.43203	2.38154	2.40008	2.49535
AFFX-ThrX-3_at	2.03824	2.06523	2.06094	2.05004	2.03091	2.37417	2.09664	2.3373	2.09629	2.07818	2.04826	2.29234
AFFX-ThrX-5_at	2.42138	2.37256	2.41649	2.39266	2.35756	2.88742	2.37385	3.62692	2.42826	2.36261	2.38779	2.65976
AFFX-ThrX-M_at	2.3171	2.29898	2.32025	2.30108	2.24233	2.51766	2.3255	2.72227	2.33036	2.32178	2.30577	2.50046
AFFX-TrpnX-3_at	2.59135	2.59085	2.60564	2.59073	2.51889	2.93272	2.60333	3.32496	2.6298	2.58459	2.5775	2.83595
AFFX-TrpnX-5_at	2.3034	2.27183	2.31204	2.27867	2.2444	2.48362	2.3075	2.76901	2.33646	2.26321	2.29632	2.47008
AFFX-TrpnX-M_at	2.47869	2.50628	2.54688	2.49997	2.43754	2.81346	2.52161	3.05993	2.61766	2.50896	2.49287	2.94906
AFFX-r2-Bs-dap-3_at	2.34946	2.32486	2.34669	2.3346	2.27324	2.96286	2.33892	2.89454	2.33771	2.29276	2.33358	2.54582
AFFX-r2-Bs-dap-5_at	2.33015	2.24278	2.34462	2.30874	2.17925	2.57403	2.36451	3.28003	2.36622	2.34462	2.2672	2.43785
AFFX-r2-Bs-dap-M_at	2.0807	2.06407	2.09667	2.0756	2.05312	2.33239	2.09689	2.59632	2.16411	2.07867	2.09486	2.24508
AFFX-r2-Bs-lys-3_at	2.37072	2.37843	2.40959	2.37873	2.36632	2.53087	2.41708	3.53451	2.46868	2.38619	2.34745	2.58625
AFFX-r2-Bs-lys-5_at	2.39377	2.3338	2.36563	2.3409	2.31758	2.54668	2.35472	2.60832	2.40214	2.31596	2.34256	2.55574
AFFX-r2-Bs-lys-M_at	2.79123	2.7397	2.87348	2.83366	2.72206	3.17498	2.78113	3.97238	2.94352	2.90874	2.8176	3.37569
AFFX-r2-Bs-phe-3_at	2.67914	2.69014	2.7034	2.64223	2.55104	3.3039	2.67153	6.29827	2.74678	2.61422	2.66336	2.92466
AFFX-r2-Bs-phe-5_at	2.38869	2.37554	2.41907	2.38456	2.32337	2.63002	2.4009	3.92374	2.4267	2.4812	2.38205	2.59939
AFFX-r2-Bs-phe-M_at	2.34047	2.29396	2.35749	2.29332	2.23488	2.59899	2.24465	3.44272	2.32672	2.20923	2.32312	2.49386
AFFX-r2-Bs-thr-3_s_at	1.97648	1.9851	2.00272	1.98793	1.97282	2.14235	2.01817	3.08257	1.97439	2.02392	1.99315	2.21967
AFFX-r2-Bs-thr-5_s_at	2.26018	2.22915	2.27377	2.23977	2.19315	2.42645	2.22739	2.69256	2.25511	2.22356	2.24259	2.4109
AFFX-r2-Bs-thr-M_s_at	2.02099	2.04575	2.05886	2.03981	1.96976	2.12648	2.05582	2.48253	2.01404	2.04196	2.0063	2.22952
AFFX-r2-Ec-bioB-3_at	5.908	5.3039	5.8839	4.77094	5.63118	9.33033	4.85083	11.864	7.14102	5.32572	5.72201	8.29609
AFFX-r2-Ec-bioB-5_at	5.60451	4.70785	4.96868	4.58452	5.20706	9.02636	5.01038	11.6764	6.58197	5.15178	4.99261	8.07839
AFFX-r2-Ec-bioB-M_at	5.50696	4.88774	5.4286	4.46528	5.34201	8.77486	4.83868	11.8588	6.91027	5.08028	5.39814	7.8937
AFFX-r2-Ec-bioC-3_at	11.5137	10.8413	10.9382	10.509	10.9704	13.0906	10.4436	14.5665	11.839	10.9488	11.27	12.7236
AFFX-r2-Ec-bioC-5_at	11.3635	10.6076	10.7743	10.2318	10.7509	13.0353	10.3381	14.5355	11.6655	10.6535	11.0455	12.541
AFFX-r2-Ec-bioD-3_at	13.6832	13.3822	13.4706	13.144	13.4756	14.6632	13.1372	15.4252	13.8695	13.2985	13.6952	14.4767
AFFX-r2-Ec-bioD-5_at	13.7104	13.3372	13.4295	13.1648	13.4429	14.6643	13.1405	15.198	13.9825	13.2486	13.7084	14.4789
AFFX-r2-P1-cre-3_at	15.1186	14.9027	14.9948	14.9073	15.0997	15.6129	14.8599	15.7452	15.2043	14.9511	15.1836	15.5521
AFFX-r2-P1-cre-5_at	14.8869	14.6969	14.6844	14.5447	14.7685	15.4865	14.538	15.6579	14.9655	14.6143	14.8952	15.4223
AFFX-r2-TagA_at	1.75739	1.75479	1.76358	1.75292	1.71841	1.90441	1.75956	2.01976	1.74381	1.76611	1.75498	1.91226
AFFX-r2-TagB_at	2.1048	2.14038	2.16175	2.14428	2.11243	2.31033	2.14325	3.06363	2.12265	2.15519	2.13733	2.55542
AFFX-r2-TagC_at	1.9807	1.97519	1.99103	1.98365	1.93827	2.11816	1.99588	2.17813	1.96992	1.98759	1.98273	2.11469
AFFX-r2-TagD_at	1.89817	1.91455	1.91358	1.91929	1.86189	2.02165	1.92258	1.99801	1.90972	1.90771	1.91134	2.12109
AFFX-r2-TagE_at	2.11432	2.09534	2.14184	2.09743	2.06901	2.32263	2.09204	2.36823	2.10182	2.07441	2.09554	2.18722
AFFX-r2-TagF_at	1.85583	1.89588	1.87201	1.89599	1.83275	2.00085	1.90794	2.21745	1.86272	1.9028	1.88147	2.01423
AFFX-r2-TagG_at	1.98294	1.98843	1.98428	2.00692	1.94104	2.08821	2.02613	2.3284	1.96795	2.00945	1.98492	2.11981
AFFX-r2-TagH_at	1.93386	1.947	1.92891	1.95498	1.88377	3.01227	1.96324	2.66171	1.94691	1.98023	1.94514	2.15826
AFFX-r2-TagIN-3_at	2.13085	2.11678	2.13417	2.12467	2.08967	2.22187	2.13337	2.29457	2.11369	2.12546	2.12442	2.23948
AFFX-r2-TagIN-5_at	2.33078	2.28649	2.32523	2.31506	2.25654	2.50629	2.29825	2.60167	2.33604	2.2944	2.32849	2.49446
AFFX-r2-TagIN-M_at	1.78903	1.82018	1.80965	1.82654	1.76347	1.99608	1.84334	1.91064	1.79764	1.81106	1.82448	1.9654
AFFX-r2-TagJ-3_at	2.05513	2.03468	2.07857	2.05176	1.97798	2.46805	2.05905	4.02765	2.0146	1.99155	2.03159	2.23336
AFFX-r2-TagJ-5_at	1.88623	1.89388	1.88921	1.89625	1.87399	1.99141	1.92484	2.0286	1.9191	1.9262	1.89768	2.01726
AFFX-r2-TagO-3_at	1.88761	1.87909	1.89184	1.88844	1.84377	1.99789	1.89718	2.02943	1.8895	1.88973	1.89093	1.99454
AFFX-r2-TagO-5_at	2.25973	2.25817	2.25898	2.24392	2.21615	2.58973	2.25529	2.34344	2.20738	2.25238	2.23322	2.54124
AFFX-r2-TagQ-3_at	1.92787	1.95058	1.94201	1.92207	1.90649	2.07611	1.95002	2.4051	1.93314	1.93384	1.94086	2.07425
AFFX-r2-TagQ-5_at	2.09401	2.08195	2.10454	2.0931	2.0556	2.20905	2.10352	2.20668	2.08967	2.11056	2.08805	2.23732
Les.1.1.S1_at	8.90314	10.5017	11.0909	8.55427	9.60627	7.63141	9.76255	6.4724	7.69077	7.88885	10.4938	9.39293
Les.10.1.S1_at	2.75829	2.75077	3.78961	2.72238	2.71822	2.91606	2.79823	4.36366	2.78149	2.78261	2.7524	2.91126
Les.100.1.A1_at	2.07559	2.05142	2.10724	2.08133	2.00066	2.22861	2.12561	3.00342	2.10295	2.09377	2.06625	2.14407
Les.100.1.S1_at	2.16549	2.0573	2.21637	2.09203	2.08547	2.1383	2.03221	2.51423	2.07691	1.99099	2.07901	2.02387
Les.1000.1.A1_at	2.02985	2.41819	2.26318	2.02558	1.94739	2.18807	2.14356	2.13677	2.2786	2.06752	1.95715	2.21483
Les.1007.1.A1_at	6.50533	6.98916	6.86668	7.0049	7.13332	8.00384	6.80607	2.55744	7.21452	7.69218	7.56159	6.83772
Les.1008.1.A1_at	2.36323	2.35896	2.44594	2.36917	2.33945	3.16796	2.42441	5.05611	2.54167	2.74325	2.434	2.3496
Les.1009.1.A1_at	10.9135	11.4844	11.0146	10.0073	11.0556	11.7001	11.087	12.2233	12.3392	11.9452	11.5311	11.2861
Les.101.1.S1_at	7.70878	8.39312	8.16829	8.09999	7.84848	7.60615	8.31581	6.794	7.81537	8.33034	8.0729	7.54335
Les.1011.1.A1_at	10.3696	9.80097	10.51	10.3724	10.6277	11.4464	9.22015	9.92084	9.97193	11.5826	9.6649	9.96313
Les.1013.1.A1_at	5.32222	7.00991	8.87162	4.78793	5.90448	7.86112	6.76618	5.62966	5.35513	4.03946	4.51686	7.34058
Les.1015.1.A1_at	2.88077	2.83653	3.32267	2.93523	5.75817	3.23142	2.71201	3.47613	2.99526	2.71683	2.82746	3.10052
Les.1018.1.A1_at	7.91636	6.56671	3.58613	7.67371	6.19845	7.11811	9.2668	7.12102	9.92163	9.38094	8.40512	8.2823
Les.1019.1.A1_at	3.02666	3.0092	3.10812	2.98082	2.8062	4.45547	3.14655	5.52133	3.10812	2.80647	2.97143	3.26568
Les.102.1.S1_at	2.86044	3.64501	4.85863	2.13733	2.2647	2.30047	2.20647	2.419	2.18563	2.11234	2.11912	2.31609
Les.1020.1.A1_a_at	8.29375	6.80712	6.75878	6.97607	7.39704	5.89849	9.09028	4.06897	9.73288	6.97607	6.19721	8.26408
Les.1020.1.A1_at	7.22668	5.54562	5.72152	5.90172	5.66043	4.57847	7.62601	2.74406	7.80809	5.53009	5.11183	3.34698
Les.1020.2.A1_at	8.27715	7.08523	7.84407	6.85664	7.83534	8.3462	8.85944	8.41651	9.73064	7.2634	7.46075	8.19832
Les.1022.1.A1_at	4.76831	5.86659	7.66773	5.80925	7.34871	6.89672	3.9749	2.90162	5.00032	5.37632	7.19073	8.19516
Les.1023.1.A1_at	2.08482	2.03724	2.11618	2.0482	2.02696	2.07584	2.03369	2.36042	2.05895	1.99749	2.05256	2.05551
Les.103.1.S1_at	8.03759	7.32873	2.45281	7.56529	7.2373	9.34373	6.3627	3.08782	8.19743	10.0161	8.02022	8.47796
Les.1030.1.S1_at	9.21528	10.2614	9.66653	9.13292	8.56724	3.78257	9.06411	7.57375	9.16423	9.79128	9.42456	6.50988
Les.1030.2.A1_at	13.0359	13.451	13.2756	12.8154	13.0359	12.6858	13.1395	12.2623	13.153	13.1154	13.0359	13.0759
Les.1031.1.S1_at	12.9156	12.9369	12.3908	12.9767	12.5121	12.6134	12.35	12.017	12.3083	13.5405	12.3418	11.0303
Les.1032.1.A1_at	13.4565	13.1502	12.9783	13.099	13.1315	13.7722	13.1469	13.134	12.9068	13.1739	13.0466	12.9627
Les.1032.2.S1_at	1.99743	1.95819	2.03692	1.96857	1.94335	2.27533	1.94672	2.34894	2.00206	1.95305	1.96635	1.98301
Les.1032.3.S1_at	11.1038	10.6824	9.99604	10.158	10.2327	10.1998	10.5941	8.2901	10.2985	11.5885	10.2968	8.47853
Les.1034.1.A1_at	2.61819	2.63605	2.77956	2.56006	2.60791	4.14502	2.65132	2.82568	3.36296	2.53066	2.61754	3.47476
Les.1036.1.A1_at	3.77972	3.78942	4.31564	4.21698	3.75646	5.03103	3.63413	4.85237	3.82795	3.36092	3.77371	5.31666
Les.1037.1.A1_at	8.74764	7.25089	8.60981	8.41036	8.64042	9.76444	8.66402	8.00356	8.19563	8.2482	8.98459	10.9884
Les.1039.1.S1_at	7.37402	7.5429	8.34104	7.11256	8.62897	5.60388	7.26166	5.2427	6.13772	7.26765	6.91744	6.00476
Les.1039.2.A1_at	12.8908	13.078	13.746	12.8163	13.6167	13.2332	13.0051	13.1806	13.1273	13.0661	13.1298	13.5022
Les.104.1.S1_at	3.05162	3.05905	2.96174	2.99455	2.82201	5.47316	3.02182	3.2211	2.96264	4.45591	2.9934	3.10469
Les.1041.1.A1_at	9.60289	10.9733	11.6346	9.25346	11.2765	11.0652	10.7505	9.98999	11.1075	11.4138	10.4501	10.5105
Les.1042.1.A1_at	2.93844	2.91096	3.08209	2.89854	2.79072	3.17064	2.95795	3.39704	3.13008	2.8931	2.93008	3.12596
Les.1044.1.A1_at	11.2477	10.9526	11.3358	11.8518	10.4466	10.0845	11.1901	10.0367	11.2655	9.35574	11.4281	11.2063
Les.1046.1.S1_at	6.13069	7.02336	5.88338	6.86871	7.52557	7.11634	6.76032	6.71912	7.18385	7.28398	7.11221	6.39468
Les.1047.1.S1_at	2.1308	2.08361	2.18882	2.44326	3.23223	2.04582	1.99125	2.25351	2.07663	2.01426	2.11083	2.07117
Les.1047.2.A1_at	11.9183	12.2682	11.9731	12.358	12.2101	11.6225	12.2439	11.7864	12.003	11.7909	11.7796	12.6399
Les.1049.1.S1_at	8.87677	9.74249	6.82959	7.93341	6.55044	7.16149	10.1073	5.83357	9.27983	8.54751	8.49133	7.32542
Les.105.1.S1_at	2.1159	2.04072	2.08836	2.11444	2.01009	2.16092	2.06304	2.18855	2.13597	2.14696	2.21256	2.11423
Les.1050.2.A1_at	9.7099	10.3161	9.72479	9.84469	9.92389	10.1145	10.1447	10.6267	9.70033	10.7662	9.21602	9.2518
Les.1051.1.A1_at	9.19228	10.3705	11.5604	9.60057	11.4419	11.8789	9.97444	7.85422	9.82291	9.75241	10.3876	11.6536
Les.1052.1.A1_at	9.84015	10.3127	10.5677	9.73224	10.3998	10.6649	9.6328	8.35093	10.6991	9.61524	10.3885	11.1225
Les.1054.1.S1_at	1.95777	1.96151	1.98966	1.97602	1.92733	2.02647	2.08421	2.52706	1.94966	2.01984	1.98966	2.05129
Les.1054.2.S1_at	2.03978	2.00921	2.08601	2.06167	2.06199	2.13368	2.01964	2.40909	2.06972	2.04927	2.04596	2.08175
Les.1054.3.A1_at	11.7584	11.103	11.0738	12.2501	11.0474	10.7099	11.0487	10.644	9.96821	11.1492	11.2896	11.578
Les.1056.1.S1_at	9.568	10.3782	10.0256	9.10424	8.86551	9.30704	10.0147	9.55013	10.323	9.33959	10.6368	9.14592
Les.1058.1.S1_at	9.36477	8.47293	7.13501	9.26714	7.67447	7.41217	9.42937	7.36789	9.93037	8.74902	7.8995	7.84963
Les.106.1.S1_at	6.82697	6.60134	6.77596	7.02305	7.20453	7.33304	7.4569	6.64683	6.83989	6.70965	6.50097	7.256
Les.1061.1.A1_at	5.39843	5.50338	5.42922	4.24544	5.68627	8.2767	5.26508	6.84565	5.93203	5.7535	6.3068	7.10094
Les.1062.1.S1_at	7.32486	6.88363	7.51715	7.68209	7.7002	7.1637	7.5564	7.54593	7.80736	7.64017	8.32619	7.41261
Les.1063.1.A1_at	10.1815	10.1036	9.93593	10.1661	9.91518	10.8296	9.94264	10.5467	10.3517	10.6396	10.3281	9.95611
Les.1064.1.S1_at	8.91499	9.54208	10.0356	10.0974	10.0311	8.06905	8.8862	8.24049	7.25238	8.77725	10.0481	9.10059
Les.1065.1.A1_at	11.2537	11.5021	11.1536	10.7705	11.0866	11.1752	11.3643	11.0363	12.2749	11.9427	11.5062	11.5824
Les.1067.1.A1_at	2.39335	2.38199	2.42047	2.38884	2.41424	2.48763	2.39408	2.4962	2.41045	2.41623	2.38957	2.47003
Les.1068.1.S1_at	5.47592	5.39082	2.99018	6.25383	5.73623	4.91865	4.49883	4.71178	6.81355	7.92432	5.24821	4.6763
Les.1069.1.A1_at	7.24017	6.89673	5.57186	7.9324	7.24017	7.25761	5.32114	6.62402	7.793	7.53807	7.57918	8.17682
Les.107.1.S1_at	5.15731	5.55478	3.39859	5.65978	5.7375	8.14816	5.53776	5.10667	6.48696	7.85781	6.10117	6.35734
Les.1072.1.A1_at	2.89026	2.2194	2.51097	3.11035	2.54413	2.58739	2.60901	3.45208	2.65873	2.47364	2.40404	2.55642
Les.1073.1.S1_at	14.0012	13.5158	12.2135	13.712	13.2003	11.3607	14.0225	12.9825	13.4289	13.5585	13.8951	13.3893
Les.1074.1.A1_at	11.1381	12.3856	11.9987	11.3046	11.0526	11.2241	11.8416	11.1865	10.4923	10.816	12.019	11.2436
Les.1076.1.A1_at	6.85414	8.15778	8.78363	8.09691	8.77269	9.04927	7.68802	7.2865	8.89964	8.15633	9.04497	9.10408
Les.1077.1.S1_at	5.51992	5.07551	6.55422	6.94014	5.90505	5.22733	4.72066	4.89761	3.33669	3.6662	7.05601	5.00699
Les.1078.1.A1_at	9.70881	10.5532	10.5991	9.65826	10.4671	9.96129	9.86681	10.387	9.72751	9.63816	9.77215	9.99671
Les.1079.1.S1_at	1.83547	1.78716	1.86166	1.80333	1.79163	1.79634	1.80194	2.82644	1.86957	1.74451	1.82035	1.80439
Les.1079.2.S1_at	2.3474	2.30873	2.41719	2.33032	2.27402	2.44343	2.34389	2.52782	2.3474	2.33348	2.33566	2.40094
Les.1079.3.A1_at	2.44879	2.35599	2.4581	2.45127	2.36948	2.4589	3.78433	3.50921	2.44879	2.36432	2.40474	3.18149
Les.108.1.S1_at	2.52815	2.50078	2.57316	2.50981	2.44668	2.76197	2.49606	3.14454	2.57049	2.46382	2.51718	2.83721
Les.1080.1.A1_at	10.0839	9.32996	9.90214	9.94414	10.9034	11.2042	9.46007	8.86337	10.3326	11.1162	10.3171	10.6741
Les.1081.1.S1_at	7.92331	6.49189	6.22311	7.86084	6.93075	8.0527	5.84212	5.67376	5.95047	9.00537	6.47008	4.09726
Les.1081.2.S1_at	2.12386	2.07516	2.10919	2.09827	2.06635	2.35873	2.10152	3.90955	2.16909	2.13312	2.10093	2.35054
Les.1081.3.A1_at	10.6384	9.7177	8.79461	10.8098	9.48464	12.3535	8.14709	11.8369	10.8486	11.5411	9.59412	10.4649
Les.1082.1.S1_at	7.54339	7.58933	8.07628	6.68201	8.10628	5.96241	7.66405	7.53907	10.0943	7.4219	8.5301	8.68816
Les.1083.1.S1_at	9.95628	9.72982	6.33117	10.1078	8.63081	8.62783	10.4185	7.08127	10.0969	10.2149	9.294	7.84974
Les.1087.1.A1_at	2.12349	6.59876	3.30722	3.93627	4.31051	2.88733	3.16712	4.69811	7.14723	2.85913	5.11507	3.614
Les.1089.1.A1_at	10.7871	10.6716	11.1508	10.8533	11.1035	11.1343	10.606	12.0302	11.3807	11.3079	10.9848	11.4186
Les.109.1.S1_at	10.2747	8.20111	7.94884	10.8562	8.7099	10.3122	10.5092	10.0074	10.1082	10.264	10.9717	11.1363
Les.1091.1.A1_at	11.1032	10.7812	11.1609	11.4457	10.9326	10.7411	11.6587	10.2623	11.54	10.9154	10.6424	10.4475
Les.1092.1.A1_at	8.85581	9.3431	9.43415	9.09493	9.76416	10.0997	8.68504	9.63939	9.237	9.3431	7.86729	10.0132
Les.1092.2.S1_at	2.56745	2.41915	2.54876	2.45537	2.38291	3.193	2.39374	3.07187	2.44608	2.33255	2.46446	2.46446
Les.1092.3.S1_at	2.98149	2.90172	2.98149	3.1355	3.41255	3.13661	2.92518	3.29336	2.97549	4.03241	2.85993	2.96794
Les.1097.1.A1_at	12.7987	11.5565	12.8371	13.0421	13.0955	11.3745	12.8552	11.4213	11.14	11.5651	13.2325	12.9129
Les.11.1.S1_at	7.10465	5.16785	6.61432	6.66095	8.02655	7.57342	7.4782	5.81721	8.02922	8.056	7.78134	7.2116
Les.110.1.S1_at	7.99503	8.3038	8.04741	7.85442	7.87881	7.19159	8.5264	4.7049	8.46655	9.32733	8.12805	7.82929
Les.1100.1.A1_at	10.6417	10.7702	11.0503	11.3836	10.2536	9.84971	11.1638	7.75157	10.2125	10.3422	11.754	10.9293
Les.1101.1.A1_at	8.17619	5.93756	8.87662	7.8879	10.0525	8.24417	9.07694	8.53869	3.31714	5.37153	8.012	10.844
Les.1103.1.A1_at	9.26363	9.17202	10.1295	9.21071	10.3311	10.2552	9.65537	11.2368	10.6675	9.69667	9.91092	10.5405
Les.1108.1.A1_at	13.1705	10.7206	12.1366	13.1395	12.1689	11.9436	12.7432	12.5573	9.59605	11.0647	13.5362	13.9366
Les.111.1.S1_at	5.87557	2.83674	1.80173	5.90281	2.15475	3.79314	6.3708	3.08253	4.48542	4.90326	2.92862	4.01051
Les.1111.1.A1_at	8.4604	8.68524	8.76227	8.8965	8.27055	9.46658	8.7874	6.6444	8.74238	8.74094	9.00568	8.54516
Les.1113.1.A1_at	8.70091	8.77804	9.48494	8.93282	9.77257	9.39226	9.17923	6.73323	10.1969	9.15109	10.232	9.36506
Les.1114.1.A1_at	9.78029	9.68868	10.9919	10.381	9.96038	9.95066	9.986	9.60789	9.40499	9.80721	10.3776	10.748
Les.1115.1.A1_at	2.64206	2.60641	2.67746	2.61936	2.59036	3.01596	2.56366	4.69534	2.71065	2.58714	2.61282	2.74262
Les.1116.1.A1_at	9.68716	8.90934	9.40423	9.83451	10.0886	9.92904	8.95621	9.31528	10.159	10.639	9.54102	9.50534
Les.1118.1.A1_at	5.99935	6.12657	5.76305	6.14388	6.05886	7.52593	7.05101	6.4128	8.03282	6.04718	6.16549	7.85985
Les.1119.1.A1_at	2.50599	2.46844	2.53467	2.49673	2.36751	2.41509	3.7251	2.50599	2.64259	2.50515	2.50599	2.48986
Les.112.1.S1_at	6.2985	6.41634	6.25643	8.10983	7.05491	5.75595	7.13482	4.30647	6.44651	6.98043	5.94433	7.18674
Les.1121.1.S1_at	8.59963	8.54204	8.5043	8.41859	8.56509	8.07393	8.89827	10.0614	10.0056	8.83283	8.74811	9.55223
Les.1122.1.A1_at	5.06512	4.58774	5.36533	5.95692	5.90675	6.60738	6.14204	3.19324	6.02378	6.08853	6.66711	7.67718
Les.1123.1.A1_at	3.39396	3.32207	3.40108	3.18891	3.26168	3.45012	3.52107	4.04918	3.35751	3.22583	3.3302	4.01323
Les.1124.1.A1_at	2.22	2.19686	2.27968	2.20473	2.18486	2.35413	2.2131	3.21398	2.27878	2.1937	2.2124	2.30537
Les.1125.1.S1_at	8.78762	8.82819	9.01286	8.92061	9.11073	7.8771	8.46998	6.3857	8.76601	9.82149	8.63676	6.77334
Les.1128.2.S1_at	7.61514	7.79689	7.67306	7.59552	7.56564	7.88667	6.06531	5.81493	4.70536	8.78686	7.775	7.34174
Les.1128.3.A1_at	12.6032	12.8482	12.9282	12.5653	12.8282	12.8981	12.6134	12.7731	12.2183	13.4502	12.6825	12.8866
Les.1129.1.S1_at	10.0824	11.7606	11.0758	10.8627	11.3436	9.05811	8.05885	4.76091	8.20816	8.97323	8.85915	7.23688
Les.113.1.S1_at	6.89933	9.80769	11.5094	5.16067	5.30401	6.78276	6.6086	6.48087	6.40248	6.52636	6.98883	5.37817
Les.1131.1.S1_at	9.20737	9.04311	10.0703	8.89366	10.2945	7.62737	9.21927	8.46283	8.55471	9.32099	9.18945	7.49573
Les.1132.1.A1_at	2.98445	2.38395	2.47693	3.47163	4.35614	2.38256	3.93335	2.86392	3.68975	3.57905	5.15535	5.21529
Les.1135.1.A1_at	3.6967	3.65587	3.53707	4.04292	4.02333	3.58666	3.35541	4.11804	3.76765	5.9419	3.60606	4.22472
Les.1137.1.A1_at	4.61475	6.47908	7.39163	5.98269	8.06795	8.8879	6.06622	2.14203	7.40883	5.80204	5.51408	8.54691
Les.1138.1.A1_at	5.08714	6.2766	6.61276	4.26836	6.16748	7.75524	4.48537	4.90132	5.44138	5.1934	6.85057	7.51904
Les.1139.1.A1_at	10.6242	10.6489	10.8649	10.3526	10.8218	9.96923	10.9041	10.723	10.4246	10.774	10.6711	10.5857
Les.1140.1.A1_at	8.40963	7.60799	9.62384	7.71524	8.99991	9.56064	9.44561	7.34651	7.34551	8.83161	8.99261	9.80035
Les.1141.1.S1_at	5.13188	4.27387	5.09753	5.40856	6.26408	4.35781	4.55283	2.53701	2.80651	5.48808	4.0455	2.65968
Les.1143.1.A1_at	10.2089	8.62891	9.38046	8.82098	9.20804	10.6536	9.2747	10.3489	8.68891	9.27947	9.44402	10.713
Les.1144.1.A1_at	2.12744	2.11273	2.1641	2.0606	2.04621	2.53885	2.12744	6.34261	2.10716	2.00902	2.08405	2.16624
Les.1146.1.S1_at	9.44709	10.1348	10.5108	9.61726	11.492	9.71415	10.7219	8.59366	8.8133	9.50956	10.2311	7.37176
Les.1147.1.A1_at	1.98344	1.95219	2.01068	1.95555	1.93361	2.00847	1.9741	2.10186	1.9887	1.96045	1.96953	2.00576
Les.1148.1.A1_at	7.99653	8.68999	9.43893	7.52145	9.03528	10.1078	6.55865	10.3166	8.93752	9.02434	9.13929	10.2766
Les.1149.1.A1_at	5.12186	4.91377	6.55352	6.50341	6.6901	7.38258	5.85825	3.41706	7.09238	5.644	5.05896	8.44522
Les.115.1.A1_at	11.3492	11.062	12.2377	11.5417	12.0913	10.9599	11.7514	10.6767	11.0102	11.8331	12.033	11.2983
Les.1151.1.A1_at	5.31238	5.56433	6.23431	5.35163	6.25573	6.4638	5.05406	5.94651	5.77229	5.2356	5.5782	6.80374
Les.1152.1.S1_at	5.03555	6.19429	5.38445	6.95465	5.91157	3.35908	5.93597	4.10545	5.02178	4.7081	4.456	3.22436
Les.1153.1.S1_at	5.13669	2.24974	2.21075	5.15693	2.131	2.6328	5.16088	2.64213	2.48033	2.26495	2.93471	3.69842
Les.1154.1.A1_at	5.32409	5.94486	6.04761	5.80432	5.37743	6.9855	5.93537	6.73543	6.99479	5.74095	6.02737	7.35213
Les.1155.1.S1_at	6.43486	5.52299	5.49638	5.58432	5.98572	4.59951	6.89109	6.25588	6.84607	6.10136	6.61136	5.94186
Les.1156.1.A1_at	10.6504	9.63902	9.99223	10.22	11.2174	11.7576	10.5841	9.30359	12.1179	11.4099	10.8823	11.9156
Les.1157.1.A1_at	8.76908	5.52585	5.55991	8.49002	6.31355	3.93034	9.59152	3.9333	7.77449	6.44171	7.63013	6.04624
Les.1158.1.S1_at	2.52148	2.46473	2.63573	2.49098	2.61188	2.53869	2.4535	2.65077	4.43342	2.79982	2.55538	2.56672
Les.1158.2.A1_at	11.9629	12.3933	12.0694	11.738	11.898	11.8128	12.7131	11.757	13.4934	12.6124	12.6879	11.9207
Les.1159.1.S1_at	5.25827	4.85504	5.1996	3.83537	3.60267	4.85504	4.27848	6.1305	4.79322	7.0971	5.07404	5.05546
Les.1159.2.A1_at	10.8567	10.0593	10.2247	8.08684	8.70785	11.3333	9.04243	11.6623	11.2377	11.5318	10.9535	10.29
Les.1163.1.A1_at	9.37351	8.62768	9.62543	8.93085	9.39434	9.58583	8.94578	8.85652	8.52456	9.61791	9.82064	10.0553
Les.1164.1.S1_at	7.05563	7.97536	7.51552	7.88759	7.68923	5.04129	7.94848	2.55161	7.37752	7.39303	7.96798	5.67521
Les.1164.2.A1_at	9.52918	10.0781	10.0779	9.78166	9.83837	9.73121	10.3307	9.62289	10.7195	9.89534	10.3402	9.85504
Les.1166.1.A1_at	2.69529	2.31129	2.43399	2.3362	2.28498	2.34292	2.29957	2.56875	2.48517	2.2832	2.33427	2.33953
Les.1167.1.A1_at	6.77053	6.61144	6.64042	7.19948	7.18527	6.56465	7.35488	4.37363	6.97325	6.99277	6.66745	6.66305
Les.1168.1.A1_at	2.41163	2.35692	2.48028	2.37962	2.34799	2.49462	2.39221	2.74161	2.46385	2.31511	2.38642	2.42865
Les.1169.1.A1_at	6.62623	6.62314	6.58123	6.80053	6.51304	7.68688	6.09243	6.44732	6.91466	7.48583	6.25698	7.39773
Les.1169.2.S1_at	1.82197	1.78817	1.82917	1.78789	1.75455	3.65949	1.78014	3.99856	2.0301	1.89065	1.80724	2.09168
Les.1170.1.A1_at	12.2241	12.4383	12.3257	11.9717	12.1684	12.1075	12.4272	12.242	12.2842	11.2415	11.9715	12.1584
Les.1171.1.A1_at	5.60874	4.23272	6.00337	6.19921	5.24285	3.0374	5.98576	2.37074	4.86633	5.67103	5.74759	6.72999
Les.1172.1.A1_at	7.56954	8.05494	8.08002	7.90187	8.52184	7.60817	8.05586	8.10994	7.93853	7.81133	8.58545	7.36331
Les.1174.1.S1_at	9.77828	9.29705	8.83667	10.0392	9.82807	7.56212	7.98048	7.50091	8.41289	10.3339	8.67848	7.83648
Les.1175.1.S1_at	2.86657	2.72375	2.86657	2.80446	2.66918	3.27027	2.72564	3.97573	2.90465	2.67702	2.70199	3.25723
Les.1175.2.S1_at	2.18217	2.1118	2.157	2.12383	2.11203	2.57233	2.10256	2.70364	2.16893	2.06238	2.13147	2.14554
Les.1175.3.A1_at	2.71856	2.61764	2.72076	5.03675	2.64584	2.72513	2.65997	5.59974	2.71856	2.57458	2.67512	2.80026
Les.1176.1.A1_at	4.6722	5.41423	5.83119	5.35952	6.01345	4.73833	4.71784	4.70032	4.22448	4.83151	5.76188	6.81874
Les.1179.1.A1_at	8.75378	6.76671	5.87894	8.84028	7.91224	9.25661	8.49636	4.12478	9.12768	8.52907	9.89159	10.9764
Les.1181.1.A1_at	11.8559	11.5376	11.3091	12.6499	11.5047	10.3088	11.7512	10.1171	11.9017	11.3048	11.7035	11.5376
Les.1182.1.S1_at	2.87518	2.85624	3.14767	2.71963	2.95065	3.16237	2.79492	3.9842	2.8509	2.75786	2.94944	3.10798
Les.1183.1.A1_at	6.50366	8.57287	8.26845	7.00688	8.68042	8.30782	8.18991	5.59534	8.08802	7.45824	7.13821	7.04209
Les.1185.1.A1_at	2.61156	2.44954	2.59708	2.63828	2.41416	2.705	2.39731	3.61698	2.57342	2.53692	2.55015	2.60431
Les.1186.1.A1_at	8.39659	8.52079	9.03086	8.12864	8.94743	9.18735	8.03445	3.49227	9.099	9.37951	8.59304	7.66362
Les.1189.1.A1_at	2.79648	2.73114	2.86613	2.80307	2.67006	3.16007	2.71376	4.40748	2.85173	2.72512	2.78117	2.99243
Les.119.1.S1_at	9.84324	9.24693	8.07641	9.45958	8.75217	8.09165	10.613	7.17867	8.61164	9.34792	10.902	9.59355
Les.1190.1.A1_at	7.43834	7.67416	8.67952	7.76159	8.19406	8.29901	8.08382	9.17538	8.24508	8.00453	8.86733	8.46394
Les.1192.1.A1_at	10.6711	2.97863	2.8307	9.05296	2.69204	2.85628	11.1816	9.24495	6.5954	5.90572	11.1352	12.1071
Les.1192.2.S1_at	6.32513	2.86898	2.92212	4.16398	2.8849	2.93024	6.53812	3.1226	2.93402	2.8672	6.16956	6.61797
Les.1192.3.A1_at	2.72401	2.64799	2.77448	2.68756	2.62211	2.90453	2.62537	4.51296	2.78696	2.60371	2.6884	2.78898
Les.1193.1.A1_at	11.3886	10.9358	10.7353	11.3597	10.783	12.2402	10.9398	11.2226	11.3012	11.6228	10.6567	11.5541
Les.1195.1.A1_at	8.53544	9.19751	9.32201	9.39974	9.01372	8.19903	8.92264	8.31617	9.18776	9.73105	8.72091	8.92264
Les.1197.1.S1_at	2.3438	2.30713	2.39907	2.36427	2.31851	2.43908	2.32883	4.58076	2.33829	2.32314	2.33453	2.39632
Les.1197.2.A1_at	7.99015	8.72314	9.0721	7.95056	7.65285	8.09265	10.0642	9.95328	10.8514	9.36879	9.18961	10.0334
Les.1198.1.A1_at	3.4573	3.25692	3.42015	3.39732	2.98522	3.38297	3.31138	3.89357	3.38297	3.18473	3.38297	4.40096
Les.12.1.S1_at	2.17686	2.63193	2.37035	2.06463	2.07099	2.55951	2.17005	2.43611	2.18481	2.15867	2.10954	2.25028
Les.1200.1.A1_at	2.68744	2.68373	2.73146	2.69062	2.59777	3.07451	2.6658	4.72728	2.77178	2.68187	2.67117	3.34735
Les.1203.1.A1_at	9.21919	9.87866	10.0729	9.98713	10.3113	9.42464	9.49014	6.33525	10.1379	9.38392	10.0621	10.7514
Les.1205.1.A1_at	11.7236	11.9892	10.6557	12.0798	10.7642	10.0893	12.8789	10.9333	11.9074	12.2194	11.801	9.26752
Les.1205.2.S1_at	2.12561	2.07281	2.16274	2.10894	2.0454	2.19617	2.07299	2.36124	2.1661	2.10123	2.09861	2.1259
Les.1205.3.S1_at	2.87163	3.31236	2.68039	2.87356	2.72964	2.87356	2.85222	3.35724	2.90626	2.82738	2.80188	2.89111
Les.1207.1.A1_s_at	14.4779	14.5024	14.5834	14.4779	14.5799	14.3103	14.425	14.1152	14.5132	13.9411	14.6386	14.8154
Les.1207.2.S1_at	2.35237	2.3518	2.39728	2.37108	2.33211	2.80753	2.31917	4.78764	2.37472	2.2762	2.35394	3.51647
Les.1207.3.S1_at	2.85701	3.58729	2.97553	4.80997	4.96432	2.74374	2.87009	3.42696	2.62538	2.65969	3.02827	3.28731
Les.1208.1.A1_at	1.8273	1.83256	1.90674	1.8044	1.82348	2.01682	1.83729	1.91545	1.84816	1.84328	1.84983	1.944
Les.1209.1.S1_at	7.56375	7.42644	6.70469	8.35279	7.10302	6.74198	8.3263	6.17534	7.85795	7.38432	7.22992	8.12223
Les.1211.1.A1_at	7.705	6.98476	9.16378	8.15865	7.92689	6.8465	6.92546	2.24676	5.62807	4.48675	7.48164	6.28898
Les.1212.1.S1_at	12.0786	12.5518	11.6638	12.0806	12.2807	11.996	12.9104	11.8256	12.4823	11.9349	12.9512	11.4578
Les.1213.1.A1_at	7.03789	7.75256	8.74651	6.65403	8.28823	8.98703	5.78223	3.12486	7.71432	7.41593	6.84668	9.7046
Les.1214.1.A1_at	7.11444	6.50238	7.90962	7.31334	8.79855	10.3649	7.46841	2.99629	8.64594	8.88836	9.61422	10.5283
Les.1216.1.S1_at	7.89591	8.62411	8.77379	8.62923	8.90111	8.93249	8.01403	7.484	7.73672	8.3615	8.00615	8.47285
Les.1217.1.S1_at	1.99361	1.99019	2.02014	1.98033	1.93696	2.14884	2.01993	2.13737	2.01968	1.99195	1.97452	2.02704
Les.1217.2.S1_at	2.00439	2.02693	2.02693	2.02415	1.99552	2.03948	2.02749	2.09208	2.02459	2.0517	2.01171	2.04206
Les.1217.3.A1_at	10.6148	10.0572	11.1091	10.0543	11.1441	10.7744	11.1323	10.0677	10.9707	10.7482	11.3027	11.2852
Les.1219.1.A1_at	10.6971	4.38408	6.2512	10.0538	6.49447	2.03225	10.2185	4.05459	4.73235	7.28799	8.60615	9.72583
Les.122.1.S1_at	6.78195	3.47502	3.94352	7.62398	4.85276	3.62553	5.83221	9.2896	7.23806	6.9962	4.97838	6.31105
Les.1220.1.A1_at	1.84672	1.77487	1.87426	1.80441	1.7745	1.8119	1.77906	1.97159	1.8027	1.74182	1.8027	1.81726
Les.1221.1.A1_at	13.6503	12.8473	12.8735	13.5881	13.4969	13.8726	13.1887	13.5048	12.9315	14.0397	13.3235	13.0974
Les.1221.2.S1_at	1.84291	1.89777	1.81979	1.88249	1.84859	2.06365	1.90794	2.04289	1.81272	2.00398	1.84986	2.07751
Les.1221.3.S1_s_at	11.6674	10.6718	9.7799	11.6674	11.1946	10.3931	9.74536	9.26862	9.17871	11.7165	10.9916	9.0419
Les.1222.1.A1_at	3.15753	3.82585	3.64829	3.34089	3.79762	3.60598	3.11451	3.72744	3.44171	3.53878	3.66795	3.70238
Les.1223.1.A1_at	1.8725	1.86087	1.90669	1.84923	1.98462	1.88132	1.86346	1.88341	1.95748	2.06451	1.87374	1.89348
Les.1224.1.A1_at	2.61509	2.52905	2.64805	2.55851	2.49457	2.54308	2.52949	2.93485	2.78785	2.48075	2.54456	2.52739
Les.1225.1.S1_at	7.63323	6.29	5.13804	7.40923	5.60075	3.85899	7.10912	4.86948	7.13042	6.30812	6.29	6.63491
Les.1225.2.S1_at	2.49469	2.46458	2.53703	2.49115	2.41955	2.53294	2.42821	3.25185	2.60145	2.4409	2.4589	2.48273
Les.1226.1.S1_at	2.27199	2.19919	2.4236	2.22991	2.35275	2.26554	2.15966	3.05558	2.26493	2.13023	2.24204	2.36125
Les.1229.1.A1_at	2.38246	2.33807	2.44135	2.37078	2.28763	2.54934	2.33949	3.0112	2.41825	2.3513	2.3737	2.48835
Les.123.1.S1_at	9.39031	10.5336	10.8498	9.36242	9.42958	8.94032	10.9993	10.2179	9.57193	10.1335	9.70956	9.25383
Les.1230.1.A1_at	8.99493	8.16632	7.94949	11.0404	6.98063	10.7076	9.07113	11.1341	10.5941	10.2391	12.3114	12.3705
Les.1231.1.A1_at	2.74468	2.73079	2.61298	2.63799	2.44434	2.99792	3.14429	3.02073	3.92381	2.80036	2.7641	3.29082
Les.1232.1.A1_at	3.20087	3.10838	3.29116	3.11424	3.06088	4.1576	3.09717	5.71267	3.3398	3.06888	3.15433	4.39467
Les.1233.1.A1_at	7.92329	8.46354	9.06783	8.49833	9.15534	8.89608	7.0525	8.98564	9.25626	8.59371	8.15704	10.0672
Les.1234.1.A1_at	10.9021	10.3442	11.0089	10.7794	12.3812	10.8095	10.9596	9.93635	10.9657	11.5277	11.2606	10.2933
Les.1235.1.A1_at	11.0729	11.9383	12.0511	11.1847	11.5415	12.0811	11.9195	11.7439	11.5802	10.5465	11.2682	12.0754
Les.1237.1.A1_at	9.09168	10.0167	10.3641	8.95332	9.78141	9.6614	9.60176	9.75869	10.4737	9.27971	10.0683	10.5423
Les.1238.1.S1_at	4.45711	4.35702	4.45711	3.869	5.11325	4.779	4.88423	2.96622	5.7797	4.04055	4.58174	4.00022
Les.1238.2.A1_at	7.17097	7.48672	6.77407	6.82641	6.90482	8.24979	8.4234	8.57303	9.0305	6.66572	7.90247	7.85977
Les.1239.1.S1_at	7.86435	8.65662	7.79382	7.9433	8.38774	5.4842	8.9271	5.31536	8.57797	8.47466	8.34886	5.62131
Les.124.1.S1_at	7.69912	7.84867	9.26601	8.03016	8.56065	6.35044	7.63171	2.54172	2.22012	2.34489	2.09213	2.1248
Les.1241.1.S1_at	9.29141	9.23564	8.06529	9.76872	9.43207	7.31255	9.45334	7.94718	10.5365	9.75457	9.61998	7.02907
Les.1243.1.A1_at	10.0216	9.28842	10.3948	9.24815	9.97716	9.05902	10.3494	9.33411	9.73445	7.95551	8.29857	9.28365
Les.1244.1.S1_at	5.35138	3.6337	3.83711	4.52565	5.1674	4.05562	5.41182	4.54962	5.54609	5.25085	6.27446	3.98302
Les.1245.1.A1_at	2.6713	2.62759	2.76965	2.66226	2.64551	2.86864	2.65926	4.58646	2.78219	2.62364	2.6755	2.68028
Les.1248.2.A1_at	2.36063	2.3511	2.36302	2.38005	2.34443	2.53311	2.35267	2.54666	3.29505	2.33433	2.38802	2.57224
Les.1248.2.S1_a_at	5.77012	6.07943	4.89782	6.31767	5.85262	5.04613	6.97278	6.12473	5.77012	5.27794	6.31333	5.06655
Les.1249.1.S1_at	2.76654	2.68666	2.76654	2.70243	2.58244	3.35662	2.71042	4.70698	3.07048	2.67003	2.70503	3.39689
Les.1249.2.A1_at	7.86569	6.88009	7.00157	7.67047	7.37592	7.6633	8.3494	4.33045	8.17072	7.19831	8.3244	9.52438
Les.1250.1.S1_at	1.74272	1.72492	1.74951	1.71963	1.70628	1.85589	1.72262	2.04778	1.7944	1.704	1.71464	1.82327
Les.1250.2.S1_at	7.63777	7.67037	6.35208	6.92568	5.79462	7.91269	7.20272	6.26539	9.10935	8.9714	8.18649	8.4682
Les.1250.3.A1_at	9.67733	9.5263	8.26151	9.44777	8.13351	10.803	9.11748	10.8424	11.5925	10.6163	10.3515	11.5828
Les.1252.1.S1_at	13.5054	13.2703	13.5271	13.4072	13.4516	12.2988	13.573	13.1055	13.6245	13.1331	13.4007	13.1108
Les.1254.1.A1_at	10.4563	10.5569	10.956	11.2504	10.5647	9.27193	10.8742	8.91694	10.037	10.2835	11.0025	9.14742
Les.1254.2.S1_at	2.1141	2.08555	2.00711	2.09145	2.04286	2.27488	2.09805	4.5923	2.17997	2.07109	2.08025	2.32221
Les.1255.1.S1_at	9.60072	10.1234	9.72713	9.80199	7.19306	7.90213	7.45098	6.94106	9.17498	8.60794	6.7717	7.08083
Les.1256.1.A1_at	9.24457	9.85046	9.98415	9.62837	10.5899	11.1141	9.36706	11.0907	10.5954	9.94895	10.8893	12.0427
Les.1258.1.S1_at	10.0241	6.23607	6.23198	9.89352	3.67417	3.68566	8.80679	7.87333	8.23912	9.1111	7.31013	4.30985
Les.126.1.S1_at	8.82826	9.58538	9.18015	9.66331	8.06631	7.65865	8.02887	7.63912	7.17065	7.65242	8.16309	7.63374
Les.1260.1.S1_at	8.75887	8.16636	8.65002	8.89582	8.62426	9.14169	8.46871	9.00887	7.59641	7.90751	8.24042	9.42444
Les.1261.1.A1_at	3.15545	3.01078	3.15274	3.03446	2.9473	4.31106	3.16424	5.84582	3.38614	3.29583	3.20669	4.16666
Les.1262.1.A1_at	10.299	10.9061	10.5102	10.8731	10.4622	9.21263	10.4246	9.60647	10.3981	11.3384	10.3701	8.91075
Les.1267.1.A1_at	9.7028	10.2869	10.7924	10.7149	10.9046	10.2869	10.3527	9.67967	9.609	8.98702	10.3561	10.8198
Les.1268.1.A1_at	7.62482	7.34853	7.66169	7.68157	8.1469	9.28634	8.3393	7.27001	9.24083	8.02208	7.90432	9.19418
Les.127.1.S1_at	11.756	10.9823	11.0993	11.9872	10.0434	11.1529	11.0121	11.2633	12.0858	11.0707	10.8408	11.6026
Les.1271.1.A1_at	5.5701	4.44707	5.45221	5.94165	6.56643	6.46011	6.45437	3.89199	7.90007	6.96849	6.09047	7.12491
Les.1274.1.A1_at	2.75435	2.73748	2.81487	2.73896	2.62038	3.47203	2.76211	3.72898	2.93094	2.69477	2.77279	3.45062
Les.1275.1.A1_at	5.79084	6.48046	8.12075	7.09587	7.8808	7.12495	7.38669	3.43445	7.43048	7.46236	7.76118	8.38379
Les.1277.1.S1_at	5.89818	5.77187	4.99704	5.42921	5.61523	5.46981	5.33536	3.95978	5.34678	5.9868	5.40943	4.93713
Les.1277.2.A1_at	10.046	10.1728	9.6352	9.64113	9.20933	10.2985	9.66659	9.58025	9.81911	10.25	9.51809	10.0363
Les.1279.1.A1_at	10.3576	10.5746	10.4743	10.6823	10.8977	10.1419	10.4335	10.4192	11.0091	10.3635	11.3012	11.874
Les.128.1.S1_at	10.1168	9.83823	9.66557	10.3454	10.2225	10.5354	9.35892	9.23788	9.82279	11.192	9.3776	9.55127
Les.1281.1.A1_at	8.14252	10.2315	10.8249	9.08233	10.637	8.75866	9.50724	5.65089	9.73574	9.00274	9.91409	9.45725
Les.1282.1.A1_at	2.8835	2.85569	2.9587	2.81212	2.69931	3.10138	2.73516	4.3104	3.06696	2.70318	2.8133	3.09829
Les.1286.1.S1_at	12.0184	11.747	10.7723	12.6505	11.9663	13.18	10.9927	10.7761	10.7509	12.5661	11.3711	11.237
Les.1287.1.A1_at	13.4555	12.8526	13.4538	13.261	13.4538	13.4538	13.2856	14.8111	12.4379	13.3742	14.3696	14.477
Les.1287.2.S1_at	9.38187	8.25188	8.72152	7.90945	7.91486	6.40754	7.66538	8.25188	6.01778	9.89528	11.3205	8.43443
Les.1288.1.S1_at	4.98953	3.33629	3.52837	5.3572	3.82191	3.73505	6.30328	3.66189	4.84765	3.81204	3.85359	4.87442
Les.1289.1.A1_at	7.18641	7.72566	8.70397	7.40953	8.62122	8.92773	7.85079	7.35105	8.15049	7.97023	7.98944	9.14964
Les.129.1.S1_at	5.50702	9.00847	9.96647	4.62671	6.07306	8.01016	5.99786	8.59005	8.5498	6.73134	6.18157	6.84289
Les.1290.1.A1_at	2.61264	2.5437	2.68914	2.61225	2.43163	2.65495	2.60917	3.31163	2.64577	2.55389	2.61225	3.43764
Les.1291.1.A1_at	9.81183	9.04858	10.0963	10.2105	10.3359	11.4871	8.73059	10.5457	10.8799	8.08987	11.3884	12.4975
Les.1296.1.A1_at	6.38929	4.0051	2.38809	6.7068	4.53405	4.90431	6.25837	6.1722	5.6488	3.94188	5.82188	8.63974
Les.1297.1.S1_at	2.46089	2.44896	2.51046	2.4676	2.40282	2.9548	2.47984	3.18539	2.50228	2.42616	2.45909	2.63565
Les.1297.2.A1_at	8.39487	8.50367	9.15464	9.15374	8.614	8.60056	8.53404	8.68046	8.56112	8.14072	8.42214	9.10646
Les.1298.1.S1_at	11.391	11.4021	11.7888	11.2823	11.9587	10.521	11.747	11.0264	10.4995	11.7362	12.6422	10.922
Les.13.1.S1_at	2.35481	2.30856	2.36314	2.36314	2.31428	2.5006	4.06162	2.64723	2.32599	2.41583	2.35379	2.48805
Les.130.1.S1_at	9.32063	9.71509	10.6341	8.63468	9.39589	8.41304	9.61956	7.52557	9.09824	8.33708	8.77591	7.66041
Les.1302.1.A1_at	9.25833	9.22974	8.04425	9.1553	9.37139	10.2194	10.4791	10.4988	10.8509	10.5806	9.64861	9.11557
Les.1304.1.A1_at	10.8088	11.147	11.7352	11.0626	11.8112	10.7129	11.7349	9.12553	10.9346	10.9642	10.5673	10.1688
Les.1304.2.S1_at	2.58814	2.59188	2.58596	2.55905	2.49147	2.70235	2.34431	5.45026	2.64235	2.50329	2.48896	3.49274
Les.1305.1.A1_at	2.4222	2.39031	2.42373	2.41547	2.34434	2.44815	2.41336	2.96721	2.48173	2.38485	2.39872	2.68443
Les.1307.1.A1_at	8.22697	8.60249	9.10726	9.26079	9.60486	8.07038	9.5236	7.07086	8.39528	8.87281	9.74139	9.1255
Les.1308.1.A1_at	5.85909	6.56172	5.84923	5.8167	5.07233	8.29926	7.1826	5.75328	7.99104	6.63492	6.77724	8.50778
Les.131.1.S1_at	4.01915	2.76042	4.01915	4.83066	2.70321	2.82131	4.11732	4.06514	4.01915	4.30986	3.98713	4.31156
Les.1310.1.S1_at	6.56828	4.36679	3.85278	6.62382	4.7031	3.61457	5.66851	3.78298	4.87259	6.35308	4.26059	4.24807
Les.1311.1.A1_at	5.7502	5.07771	3.9464	5.93477	6.40944	4.64227	5.9792	2.6123	6.73771	7.35849	6.29248	7.17801
Les.1314.1.S1_at	11.5232	7.88765	9.37589	11.9633	8.98083	9.85314	12.5168	8.25356	10.2569	8.32288	9.08032	11.5364
Les.1315.1.S1_at	5.75718	6.25366	5.98695	6.09398	7.47919	5.67958	6.04327	5.11536	7.87931	7.59177	5.56194	5.6836
Les.1316.1.A1_at	6.32163	6.33415	6.13383	5.98451	6.90591	9.04206	6.53092	7.75172	8.15634	8.34646	7.02753	6.97619
Les.132.1.S1_at	6.61624	9.44991	10.6938	7.88229	6.69724	7.63073	5.47379	5.75213	4.5878	5.01179	4.90887	6.94564
Les.1320.1.A1_at	2.40464	2.34863	2.41351	2.37545	2.34896	2.36839	3.78607	2.46011	2.44749	2.34019	2.37985	2.38855
Les.1321.1.S1_at	5.85021	7.5838	7.86475	7.09249	7.55589	4.37916	6.4839	4.05173	5.16066	6.14499	7.26292	4.55227
Les.1323.1.S1_at	2.02473	1.99823	2.04465	2.01366	1.98645	2.12005	1.98202	2.02641	1.99905	2.03974	2.02066	2.25342
Les.1323.2.A1_at	7.19869	6.14263	7.48902	5.25764	7.12854	8.07016	7.5615	7.60211	8.51996	8.31944	8.30322	8.50678
Les.1324.1.S1_at	7.68626	6.75498	5.35796	7.14952	6.21082	7.13123	7.21158	3.42746	7.12726	8.65728	7.47897	8.05256
Les.1325.1.A1_at	11.2075	10.7405	11.0427	11.3956	11.4637	10.7108	11.1778	11.2971	11.2142	11.8228	10.8867	10.4382
Les.1328.1.A1_at	4.30002	4.6063	4.96109	4.6063	5.02807	5.86406	3.18306	4.2824	4.65947	3.72759	4.84855	6.86924
Les.1330.1.S1_at	12.767	12.3627	11.9641	12.3441	11.9641	10.899	12.4304	10.7353	11.8059	13.1127	11.9036	9.68879
Les.1331.1.A1_at	11.2381	10.5771	11.1834	10.9405	10.5171	11.7022	11.5896	11.6732	11.5632	11.6124	11.9023	12.0846
Les.1333.1.A1_at	8.91784	8.88342	9.17199	9.84571	9.12824	9.87193	9.57477	7.84854	9.01251	9.13003	9.57374	10.1564
Les.1334.1.A1_at	7.81001	5.10999	4.74666	7.20171	3.10176	3.0681	7.55662	7.26046	5.50024	4.23268	7.10738	9.16896
Les.1338.1.A1_at	8.68244	8.59872	9.94764	9.37631	9.74739	10.3702	7.34024	7.22714	8.44576	9.13373	8.4462	11.0426
Les.1339.1.A1_at	6.85735	7.55092	8.51684	6.78731	8.71385	7.49786	6.80899	7.15055	6.51195	7.90627	7.04674	7.3709
Les.1343.1.A1_at	8.73771	8.22193	6.78695	8.86697	8.39045	8.05961	7.71556	6.24224	8.56583	9.79007	7.86779	6.64683
Les.1344.1.A1_at	5.71257	2.64183	4.60656	3.49447	2.45554	2.66543	3.38868	3.47111	2.61659	2.49846	2.60736	2.65826
Les.1346.1.A1_at	8.96277	9.11201	9.43611	8.90749	9.56148	8.63046	8.81466	8.91481	9.57026	9.32856	8.99808	9.75155
Les.1348.1.A1_at	3.60717	3.82326	5.88584	4.81435	4.82031	6.38953	2.84045	4.77192	3.89802	2.81517	4.03634	5.04777
Les.1349.1.A1_at	8.81939	6.70743	8.35563	8.77757	8.47044	8.64248	8.35563	4.36404	7.87615	7.50321	9.32288	11.1154
Les.135.1.S1_at	11.798	10.7968	12.1156	10.9765	12.4853	8.54811	11.7844	9.18616	10.5939	10.94	11.7647	8.99785
Les.1350.1.A1_at	1.9569	1.97009	1.979	1.92365	1.952	2.02121	2.0243	1.96351	1.97198	1.95516	1.95318	2.02506
Les.1351.1.A1_at	10.1905	9.43695	10.1693	10.2036	10.7535	10.3179	10.5529	10.5897	10.119	10.3087	10.2459	10.7773
Les.1352.1.A1_at	10.1891	10.4569	11.2251	9.85414	10.8355	10.9447	11.2626	11.9345	11.3213	10.5649	11.0272	10.9494
Les.1353.1.A1_at	2.25113	2.58006	2.6764	2.40007	2.28019	3.35268	2.83195	2.67768	2.66733	2.84752	2.67324	2.88256
Les.1354.1.S1_at	7.84637	8.32084	9.10147	7.35432	8.26364	9.41808	6.53996	8.34706	8.57862	8.61229	9.49317	9.83113
Les.1355.1.A1_s_at	13.7664	13.8329	14.0063	13.7173	13.9632	13.9659	13.8613	13.7824	13.3659	13.9508	13.7929	14.1896
Les.1356.1.A1_at	9.39474	9.78	9.79836	8.91257	9.02862	10.5261	9.24774	9.48424	10.1436	10.4812	9.44322	9.54512
Les.1358.1.A1_at	2.87547	2.7888	3.07298	2.8331	2.71398	3.2121	2.78438	3.76311	2.97668	2.76504	2.80037	3.27852
Les.136.1.S1_at	5.99451	6.66818	7.05276	7.16188	7.36057	6.00182	6.44058	5.44752	5.54278	6.92879	6.52391	6.7952
Les.1360.1.S1_at	2.42923	2.39115	2.42923	2.4242	2.38306	2.54862	2.4202	2.72736	2.40525	2.39878	2.40946	2.65637
Les.1360.2.A1_at	8.90139	10.1128	11.3753	8.59262	11.2512	10.3954	9.19057	11.0048	10.1183	8.71819	10.5247	11.3997
Les.1362.1.S1_at	3.12482	3.13046	3.29561	3.138	3.0346	4.51463	3.0122	4.40495	3.36992	3.10115	3.16861	4.18843
Les.1362.2.A1_at	6.68589	7.47259	8.26778	6.4226	8.25805	9.70432	6.75362	5.86556	8.54115	7.2058	7.2246	9.05961
Les.1363.1.A1_at	2.52429	2.48902	2.61132	2.50628	2.46721	2.75436	2.48273	3.16099	2.60819	2.42154	2.5057	2.56794
Les.1364.1.A1_at	6.1194	7.91416	8.62237	6.55375	7.79805	7.81974	6.86904	6.31639	7.46698	6.86029	7.24484	8.81302
Les.1366.1.A1_at	2.25231	2.26648	2.28251	2.26929	2.17099	2.53152	2.25811	4.16835	2.25905	2.2416	2.23143	2.47477
Les.1369.1.A1_at	2.69484	2.58303	2.69419	2.55424	2.4859	2.96335	2.5824	3.37549	2.89569	2.52883	2.57735	3.00119
Les.137.1.S1_at	10.0119	10.8235	9.94282	11.7944	10.4749	11.2243	10.9386	11.1716	11.1281	10.7991	11.3867	11.0174
Les.1371.1.A1_at	2.58612	2.50157	2.58139	2.60756	2.46162	2.96686	2.5226	3.48569	4.52614	2.51835	2.52755	2.83877
Les.1373.1.S1_at	4.92207	4.82934	4.85827	4.65565	5.37194	4.92207	4.92207	5.06924	5.06851	5.07662	4.8674	5.0384
Les.1374.1.A1_at	10.368	11.1177	11.2192	10.4553	11.3153	11.4495	10.5886	11.6594	10.8296	10.1467	10.887	12.246
Les.1375.1.A1_at	5.70959	5.36213	5.36669	5.41644	6.10622	5.83976	6.67835	3.76773	7.10159	6.70311	5.99567	6.37398
Les.1376.1.A1_at	8.9493	8.12132	8.467	9.41062	9.23232	8.93862	9.42776	3.55924	9.04956	8.16069	9.14154	9.98833
Les.1376.2.A1_at	9.23768	8.90869	9.43789	10.0016	9.73515	10.0309	9.89941	9.15277	11.2854	9.02816	10.2153	10.4942
Les.1379.1.A1_at	12.739	1.97781	2.14302	11.8447	2.03485	1.95198	10.6773	4.69441	2.15219	2.06524	7.28677	10.7178
Les.1380.1.A1_at	2.55332	2.52851	2.53085	2.40805	2.48606	2.6945	2.46705	2.91574	2.54048	2.43272	2.44518	2.56407
Les.1381.1.A1_at	7.5729	7.84752	8.54585	7.84752	8.79559	7.95581	6.77507	6.72376	7.07158	7.94486	8.31925	8.98745
Les.1382.1.A1_at	5.9541	5.30989	3.88979	6.62212	5.28627	7.40831	7.09114	4.76709	4.16005	7.85727	5.27993	5.49124
Les.1384.1.A1_at	6.50425	5.22576	6.40578	6.50437	7.63443	7.94294	6.81129	8.35622	8.32423	7.03302	6.55066	8.33854
Les.1386.1.S1_at	2.45784	2.35497	2.50492	2.38754	2.3805	2.54481	2.36045	2.65981	2.42752	2.30447	2.38321	2.39463
Les.1386.2.A1_at	2.84384	2.79873	3.01779	2.80901	2.75045	3.93592	2.73319	5.22906	2.90668	2.68981	2.79536	3.42011
Les.1389.1.S1_at	2.90084	2.72577	2.63695	2.72395	2.60739	2.89165	6.40744	3.39933	2.65662	2.70694	2.71878	2.95624
Les.1392.1.A1_at	12.1359	12.4028	13.0013	12.5601	12.5529	10.4331	12.6435	11.2759	11.2829	11.927	12.4918	11.9086
Les.1393.1.S1_at	8.17552	9.19839	8.48252	6.82427	7.73709	7.34961	8.12756	3.95466	6.59681	7.23365	8.57458	8.15403
Les.1393.2.A1_at	11.4123	11.9576	11.865	10.2853	11.3805	12.2213	11.6438	12.2841	11.2535	10.8117	12.0965	12.744
Les.1394.1.A1_at	11.7089	10.3936	9.50189	11.649	8.61106	9.49061	12.6054	12.1027	12.9013	10.9545	9.79361	9.98281
Les.1395.1.A1_at	2.86076	2.82623	2.99029	2.84456	2.71086	3.11027	2.8146	6.03667	2.89626	2.75696	2.83706	3.20272
Les.1396.2.A1_at	2.78751	2.80961	2.86353	2.7807	2.59476	3.00593	2.72507	4.78644	2.90199	2.7426	2.77163	2.88814
Les.1397.1.A1_at	6.89323	7.80828	5.92552	4.74153	4.78458	8.64616	5.3429	11.146	9.95668	8.48405	8.47312	9.63027
Les.1399.1.A1_at	10.5668	10.4761	11.229	10.22	11.5312	12.1393	10.5036	11.1266	10.9573	10.4964	12.2243	12.669
Les.1399.2.S1_at	2.42253	2.39041	2.47963	2.38676	2.29224	2.58847	2.29835	3.04892	2.54164	2.31437	2.36882	2.5077
Les.14.1.S1_at	6.83551	2.8197	4.22313	7.39725	3.87493	2.92183	5.09113	3.68876	3.27338	2.88543	3.63718	5.49815
Les.140.1.S1_at	9.29774	8.36234	6.93464	9.89598	8.00366	7.36821	9.74369	7.35247	10.1787	9.98123	7.77563	6.04507
Les.1401.1.S1_at	10.0854	9.83824	10.5841	10.2043	9.73361	9.64464	9.34977	6.85589	8.73001	7.29586	10.0507	10.6845
Les.1401.2.S1_at	2.1651	2.15093	2.20295	2.14879	2.11974	2.14434	2.12474	2.29992	2.16518	2.13417	2.09507	2.62666
Les.1401.3.S1_at	2.70814	2.75767	2.75218	2.61101	2.63137	2.91032	2.63392	3.9062	2.72515	2.56579	2.61101	2.84993
Les.1406.1.A1_at	10.7381	10.7752	11.1973	11.0555	10.8537	11.0102	11.1687	11.1054	11.845	12.1844	11.3792	10.9637
Les.1408.1.S1_at	6.22162	7.32809	6.15843	3.35209	3.21292	2.7298	6.75345	2.50126	6.65941	6.42956	6.44143	2.65579
Les.1408.2.A1_at	11.6225	11.8989	11.6203	10.7608	11.1418	13.066	11.7011	12.5061	12.9864	11.2856	11.7366	13.119
Les.1409.1.A1_at	11.2608	10.8271	12.161	11.2292	11.9076	12.1553	11.9693	11.7207	11.9016	11.9515	11.6738	11.9925
Les.1409.2.S1_at	2.28968	2.31956	2.31063	2.37991	2.68703	2.52058	2.37781	2.66245	2.26897	2.36125	2.28732	2.64241
Les.1409.3.S1_at	8.93479	9.26516	10.265	9.85843	9.28203	8.13262	9.0265	8.14381	7.46225	8.42357	8.14874	7.81342
Les.141.1.S1_at	3.21434	3.73266	5.1756	3.1482	7.49517	4.25102	4.40757	4.55822	3.79201	3.76886	6.38577	4.11883
Les.1410.1.A1_at	11.6656	11.6279	11.852	11.4477	11.5889	11.7031	11.4896	11.1177	11.3192	11.912	11.5503	12.0155
Les.1413.1.A1_at	12.6366	12.4978	12.6647	12.6709	12.9742	12.498	12.2952	12.4035	12.5511	13.0141	12.0046	11.6514
Les.1415.1.S1_at	1.99628	1.98028	2.02519	2.02501	1.98635	2.08397	2.01829	3.20474	2.00057	2.02663	2.02199	2.07797
Les.1415.2.A1_at	3.24865	2.98029	3.38883	3.05832	2.93648	3.39579	3.09857	6.50304	3.81923	3.26832	3.63157	4.80572
Les.1416.1.A1_at	9.26814	9.65377	10.4098	9.63774	11.0107	10.5255	9.77228	9.0814	10.9446	9.00553	9.77228	10.6226
Les.1417.1.S1_at	12.2869	12.7114	12.8081	11.8902	12.7828	11.5461	12.8788	11.0949	11.9451	12.0918	12.2404	11.3581
Les.1419.1.S1_at	7.44397	7.15061	7.11462	5.37118	5.9016	3.73126	6.3963	4.22558	4.0177	6.31647	7.47538	3.15363
Les.1419.2.A1_at	10.8372	10.2285	10.9938	9.88941	10.5413	10.5202	9.57673	10.6803	8.34504	9.48788	11.0269	11.5958
Les.1420.1.S1_at	3.5865	5.3428	4.72914	2.78243	3.41152	2.73158	3.3806	2.91291	2.8674	3.3806	4.92356	2.74678
Les.1420.2.A1_at	12.1069	12.5607	13.0925	12.088	12.2082	10.9808	12.2033	12.5888	12.7812	12.2118	12.5886	11.27
Les.1421.1.A1_at	11.053	11.6366	11.9884	11.2625	11.9691	10.7665	11.3811	11.1693	12.1875	10.936	11.2157	11.5979
Les.1422.1.S1_at	7.71557	8.1293	7.81423	7.55978	6.70045	6.29164	8.24484	3.39914	8.56431	7.01886	8.62074	7.69546
Les.1424.1.S1_at	2.21875	2.18316	2.30011	2.21167	2.15749	2.38513	2.23279	2.57758	2.22297	2.12717	2.20063	2.32925
Les.1424.2.S1_at	2.29255	2.23408	2.27823	2.36008	2.23687	2.47742	2.45242	3.44778	2.27233	2.21899	2.33256	2.39917
Les.1424.3.A1_at	2.29862	2.24211	2.28735	2.26958	2.23524	2.46191	2.29104	2.55117	2.29099	2.20817	2.28227	2.52575
Les.1426.1.S1_at	2.48529	2.25403	2.53702	2.71044	3.53164	2.57581	4.68079	2.35512	2.43351	2.88754	4.72811	2.33181
Les.1429.1.A1_at	3.01473	2.9214	3.0721	2.89628	3.33945	3.33399	6.1436	4.43471	2.97374	2.81578	2.91592	2.92666
Les.143.1.S1_at	11.3879	11.4837	10.9026	10.141	9.62845	9.85946	10.2913	8.22841	9.84556	10.141	10.6283	8.95277
Les.1430.1.A1_at	9.64256	9.433	9.81951	9.94472	10.0744	10.0528	9.28665	8.30786	10.1725	10.6123	9.43173	10.1294
Les.1431.1.A1_at	10.3813	9.27101	10.1699	10.1591	11.2657	11.2129	9.3627	10.1528	10.0399	10.6615	9.75296	11.1158
Les.1432.1.A1_at	7.85897	8.49913	8.58192	8.38173	9.14145	9.89445	8.29202	7.82235	9.62682	8.4606	9.08115	9.57697
Les.1432.2.S1_at	2.65593	2.63131	2.74265	2.65672	2.55958	3.21809	2.69678	3.9203	2.70492	2.62353	2.65292	3.04595
Les.1433.1.S1_at	2.50185	3.04824	3.05237	4.21267	4.80663	4.56977	2.38599	2.36499	2.40205	2.79745	4.57463	5.33497
Les.1433.2.A1_at	10.13	11.1519	11.406	11.2606	12.1589	10.4897	10.9799	7.76252	9.50501	10.3719	11.6035	10.9047
Les.1434.1.S1_at	3.00594	2.97096	2.95257	2.92854	2.65969	3.84985	2.90909	5.63098	3.80322	2.96144	2.9794	5.20965
Les.1434.2.A1_at	10.8572	9.94473	10.4359	10.7267	11.0616	10.5647	10.3983	10.9475	11.4105	10.1014	10.7553	11.4716
Les.1436.1.A1_at	9.88027	9.23816	9.5505	9.2009	9.90141	11.4208	9.05426	11.8873	10.55	10.9075	9.66311	10.4316
Les.1437.1.A1_at	11.5953	11.5403	12.0192	11.5836	11.5235	10.9883	11.5989	12.1196	12.1189	11.3539	12.5298	11.4514
Les.1438.1.A1_at	9.91324	8.9816	10.1978	8.97874	11.0529	10.3813	10.1184	9.61333	10.2606	10.6223	9.94302	10.2172
Les.1439.1.S1_at	1.79968	1.79219	2.77336	1.74171	1.73888	1.90753	1.80131	1.86446	1.84282	1.78654	1.77337	1.80397
Les.1439.2.A1_at	8.19187	9.04126	9.38144	7.795	8.58037	9.27231	8.43499	9.35842	9.62946	8.36408	8.48497	10.1105
Les.144.1.S1_at	2.16894	2.14808	2.20199	2.16065	2.12189	2.23743	2.16734	2.34066	2.15521	2.1502	2.12939	2.25092
Les.1440.1.S1_at	2.98335	2.95173	2.94265	2.98335	2.87438	3.2315	2.52764	3.14156	3.26829	3.41162	3.2138	2.98335
Les.1440.2.A1_at	11.7756	11.4617	11.5186	11.2327	11.2308	12.4268	12.0467	12.2799	12.5325	12.4587	12.0887	12.0862
Les.1441.1.S1_at	9.94544	11.2403	11.6732	10.2749	11.3687	9.95041	10.2964	10.2469	9.87529	10.3491	9.87596	10.305
Les.1442.1.S1_at	2.73907	2.66798	2.79547	2.70582	2.67122	3.37794	2.73907	3.30988	2.77929	2.63456	2.69605	2.81285
Les.1442.2.S1_at	7.24172	6.29464	7.04598	6.0729	7.4319	7.92508	7.00025	9.93495	7.63645	7.96206	8.30076	8.67647
Les.1443.1.A1_at	10.7194	6.90085	8.72743	9.84227	9.41478	8.81256	8.50302	8.66366	7.68961	11.0361	8.7777	8.43529
Les.1444.1.S1_at	4.64135	4.21885	3.33577	6.10135	4.50524	6.89575	2.73386	3.07466	4.31147	5.08678	4.09328	4.83512
Les.1444.2.A1_at	12.9547	12.6227	12.4631	13.1329	12.3878	13.5135	12.3751	13.4185	11.4693	13.249	12.4385	12.6512
Les.1445.1.A1_at	2.15288	2.06594	2.18543	2.10695	2.09412	2.04898	2.10311	2.23921	2.15654	2.06259	2.11313	2.10634
Les.1446.1.A1_at	8.74042	8.94717	9.73809	8.52123	9.95817	10.8789	9.08813	7.53606	9.87643	8.99202	10.5489	10.8772
Les.1448.1.A1_at	11.7302	11.7688	11.9379	12.0963	11.6601	12.1477	11.7576	10.8546	10.5961	11.7533	11.9378	12.6186
Les.145.1.S1_at	8.83609	9.67293	10.3444	9.82812	10.3889	9.48951	7.79846	6.76101	7.28327	8.35362	8.02992	9.32111
Les.1450.1.S1_at	7.43211	8.76129	9.60252	8.00513	10.0697	7.53834	7.55525	7.45193	7.00656	7.54572	8.33762	8.88517
Les.1451.1.A1_at	2.57053	2.47985	2.60718	2.49505	2.48607	3.01528	2.54583	4.72639	2.77938	2.39985	2.54225	2.68831
Les.1452.1.A1_at	2.43398	2.38199	2.43279	2.40017	2.43398	2.68776	2.40588	2.64079	2.43398	2.51574	2.38947	3.2665
Les.1453.1.A1_at	5.44055	5.6501	6.20528	5.97682	6.1865	6.33048	5.18224	5.84241	5.58504	5.54739	5.66549	7.1334
Les.1454.1.A1_at	2.41025	2.31136	2.49537	2.35252	2.32654	2.35196	2.29405	2.9622	2.41842	2.25714	2.34596	2.24002
Les.1455.1.S1_at	7.15501	7.84784	6.60653	7.90202	7.87028	7.33975	9.36095	7.25992	9.54192	9.01855	7.29034	7.01544
Les.1456.1.A1_at	7.54375	8.05254	8.68414	7.8673	9.22632	8.85401	7.61567	8.84868	9.32855	8.23405	9.30551	10.6709
Les.1459.1.A1_at	5.14361	6.47507	5.05441	6.33407	6.56555	6.6709	4.60477	6.14844	6.11537	6.06211	3.20759	7.15368
Les.146.1.S1_at	9.24794	8.86172	7.91894	9.26401	8.71182	6.37193	7.64448	4.77194	8.55675	10.1624	7.70567	5.10221
Les.1460.1.A1_at	7.98846	8.05884	8.6455	8.37719	8.65343	9.15529	7.88804	7.32856	8.58646	8.94422	9.04848	9.42258
Les.1462.1.A1_at	10.2513	10.4261	10.7099	10.9138	10.8087	10.112	10.6828	10.1357	10.7166	9.50909	10.2278	10.1979
Les.1464.1.S1_at	2.5304	2.47583	2.54239	2.51723	2.42088	2.6483	2.52239	3.0863	2.5623	2.46678	2.52242	2.60272
Les.1464.2.A1_at	2.40324	2.51621	2.35697	3.98594	2.90399	2.33628	2.33947	2.57224	2.21471	2.27589	2.25778	2.325
Les.1465.1.S1_at	2.59296	2.44839	2.85223	4.34789	3.18906	2.47618	4.09549	2.57293	2.27613	2.29068	2.3576	3.25234
Les.1467.1.A1_at	9.35386	8.92489	9.27984	9.45277	9.6349	9.31854	9.35386	9.6177	8.90805	8.54872	10.1466	11.1093
Les.147.1.S1_at	7.64015	2.23495	2.34063	7.05697	2.28083	2.3735	7.29979	4.35419	2.31559	2.31062	2.60703	3.22752
Les.1470.1.A1_at	7.6548	7.67212	7.9591	7.29895	7.68087	7.60159	8.00385	7.50594	8.39929	7.91426	7.68087	7.35736
Les.1470.2.S1_at	3.37205	3.49742	3.737	3.48627	3.35071	5.04763	3.13796	7.19013	3.48546	3.31943	3.57417	4.21459
Les.1472.1.S1_at	7.04159	2.59507	2.62335	7.13157	2.31807	2.9463	6.54498	2.92062	2.61299	2.63125	4.57448	2.94485
Les.1475.1.S1_s_at	7.69251	7.76702	6.93552	9.60844	8.11147	6.01463	6.86586	7.14307	6.43689	7.91896	7.68496	6.77656
Les.1477.1.A1_at	2.16078	2.15165	2.18694	2.16078	2.12634	2.25671	2.16078	2.32156	2.15665	2.16078	2.15363	2.19867
Les.1478.1.S1_at	10.3637	5.13356	4.90117	9.84004	5.00211	5.88647	10.7029	6.44602	5.44412	7.18101	8.42281	8.574
Les.1479.1.A1_at	6.53456	5.38809	6.07613	5.93574	6.20046	6.21762	6.28549	6.92742	7.25013	6.20046	6.36189	5.84303
Les.1481.1.A1_at	2.12289	2.09838	2.17974	2.11108	2.09757	2.0944	2.11821	2.37792	2.14322	2.06387	2.11108	2.1568
Les.1484.1.A1_at	11.4551	10.8281	11.3164	11.2262	11.612	11.7927	11.5568	12.2796	12.2498	11.6498	11.7362	11.5572
Les.1485.1.S1_at	2.3924	2.34607	2.37848	2.41655	2.93227	4.51536	2.28572	2.54727	2.35953	2.87319	2.38633	2.4929
Les.1485.2.A1_at	8.30902	7.21134	7.09627	7.51899	7.49568	10.2056	6.89397	7.34389	8.22898	7.83986	8.41572	9.56823
Les.1487.1.A1_at	5.27294	6.83532	7.75715	5.29413	8.27257	8.27562	5.97825	4.92794	6.83532	7.34838	6.50695	7.89597
Les.1488.1.A1_at	1.92559	1.87685	1.94741	1.8933	1.83996	2.25148	1.87737	3.13691	1.94382	1.82714	1.87059	2.153
Les.149.1.S1_at	11.5258	11.7981	11.9266	10.8185	11.1009	10.696	10.9826	9.72008	10.793	11.5762	10.9391	10.5855
Les.1491.1.S1_at	2.69101	2.59181	2.71358	2.61811	2.56493	2.87842	2.55459	3.17848	2.61539	2.53094	2.58905	2.75045
Les.1492.1.S1_at	2.464	2.37649	2.56158	2.45828	2.34559	2.68415	2.3791	3.58747	2.47244	2.36641	2.43256	2.56826
Les.1492.2.A1_at	4.2668	2.81261	2.9329	3.03703	2.73754	3.20631	5.15793	3.75792	3.40895	3.48097	3.6104	5.91759
Les.1493.1.S1_at	8.50647	7.62025	8.0632	8.36791	8.2739	6.25871	9.02735	3.57891	8.09752	8.76834	8.39613	7.69278
Les.1495.1.S1_at	4.93059	4.60692	6.09321	5.65824	5.79311	5.43763	4.83475	4.76361	5.32205	4.89733	5.07723	7.77064
Les.1498.1.S1_at	2.26158	2.21954	2.20935	2.22446	2.17718	2.4376	2.22269	2.85394	2.26668	2.21215	2.27555	2.33814
Les.1499.1.A1_at	2.1376	2.10872	2.17609	2.13127	2.07611	2.2943	2.12833	2.77439	2.2102	2.95339	2.13845	2.27808
Les.15.1.S1_at	7.33	8.99321	8.31098	6.75982	8.90581	9.10698	6.99531	5.76532	9.09164	9.24261	8.16671	7.4143
Les.150.1.S1_at	2.97834	3.16962	4.13945	2.99116	3.15749	3.17772	5.50663	4.6309	5.77753	3.50823	3.94525	3.18962
Les.1500.1.A1_at	12.4482	12.0544	12.2916	11.595	12.4225	13.3711	12.4764	13.2513	12.4603	12.6028	12.3066	13.0784
Les.1501.1.A1_at	6.27796	3.22329	2.89836	6.9209	7.67669	2.93507	5.23863	2.88577	5.19726	5.85651	7.22126	6.51133
Les.1501.2.S1_at	2.6328	2.56613	2.68163	2.61157	2.64566	3.13556	2.49755	4.47134	2.75428	2.68163	2.99385	3.00512
Les.1502.1.S1_at	9.30458	9.90043	10.2213	9.1318	9.8204	8.51296	8.18347	6.70653	8.75838	9.77998	9.73296	8.22182
Les.1503.1.A1_at	9.34262	10.4109	10.7298	10.2495	10.588	10.6148	8.66342	10.4912	10.1452	11.4626	10.0243	10.3099
Les.1504.1.A1_at	2.37658	2.28293	2.45589	2.32882	2.31612	2.33097	2.28852	2.48087	2.38295	2.22468	2.33097	2.23265
Les.1505.1.A1_at	7.82615	7.03702	4.7637	7.82615	8.66927	9.8552	7.79107	2.85125	9.43461	10.0433	8.01028	7.9438
Les.1506.1.S1_at	6.13957	6.81173	6.78867	6.4637	6.78515	6.36383	5.78522	6.06733	6.33555	5.48085	6.32717	7.60364
Les.1507.1.S1_at	2.78042	2.85924	2.8249	2.81751	2.75378	3.15531	2.83681	3.70657	2.86041	2.84052	2.84153	3.29569
Les.1507.2.S1_s_at	9.12854	9.14118	9.06828	7.77792	8.0381	8.58068	8.97227	5.65239	9.27997	10.2869	8.78117	7.31474
Les.1508.1.A1_at	12.1781	11.4782	11.2114	12.3941	11.8091	12.1333	11.8911	11.63	12.3338	13.1687	12.1414	11.7765
Les.1508.2.S1_at	3.45125	3.3013	3.08879	3.01401	2.94812	3.27466	3.04194	4.36375	2.94747	4.06081	3.53669	3.27595
Les.1509.1.S1_at	6.74149	6.69133	6.91353	5.3395	6.79178	3.20207	7.97162	3.9977	7.259	8.04257	6.48936	5.99886
Les.1510.1.S1_at	2.57606	2.49426	2.50543	2.48567	2.34128	2.80458	2.44814	3.09345	2.76125	2.42254	2.47011	2.70607
Les.1510.2.A1_at	9.29295	9.48242	9.61894	9.07331	9.14219	9.32096	9.33504	6.44732	10.0326	9.32096	9.99916	8.65481
Les.1511.1.A1_at	11.8398	11.7301	10.7892	11.7903	10.7877	12.0067	12.6717	12.2789	12.5419	11.9014	12.1574	12.1548
Les.1511.2.S1_at	9.25131	9.24935	7.85181	9.80093	7.80622	9.34761	10.4032	9.60594	9.60992	9.72075	9.60022	8.90504
Les.1512.1.S1_at	9.76647	10.8187	10.5181	10.3369	10.9976	10.2021	9.80427	8.66982	8.56316	10.6868	10.0685	10.1184
Les.1514.1.S1_at	4.20224	4.19552	4.2982	5.09237	4.06404	4.11198	3.97343	2.97984	3.11408	4.88753	4.2173	4.085
Les.1516.1.A1_at	12.1748	11.6872	12.1157	11.1756	12.1357	13.6212	11.3549	13.1773	12.9885	12.2896	12.6818	13.3546
Les.1516.1.S1_s_at	14.1163	14.0639	14.1467	13.1338	13.6956	14.3979	13.7227	13.5747	14.2351	14.2492	14.4288	14.0098
Les.1517.1.S1_at	2.56236	2.54976	2.61503	2.56833	2.54493	2.85474	2.5513	2.77734	2.59622	2.50639	2.54411	3.11315
Les.1518.1.S1_at	3.79474	3.1286	4.3199	3.84872	3.97156	5.21974	2.993	4.28502	5.06561	3.73655	3.97156	6.75102
Les.1518.2.A1_at	3.21743	3.1702	3.37112	3.38348	3.22927	3.29015	2.86793	3.25149	3.43317	3.20294	3.25149	3.4469
Les.1519.1.A1_at	8.28907	8.42358	9.47483	8.64293	9.45273	9.15353	8.48437	8.30283	9.45551	8.83325	9.08511	9.51211
Les.1523.1.S1_at	9.88073	10.1755	10.0746	10.9339	11.2375	8.25578	10.5818	10.471	9.40911	10.2237	11.7083	8.54746
Les.1524.1.A1_at	7.12891	6.7162	6.79618	7.18739	6.66877	4.56063	7.83473	3.1233	7.85901	7.82419	7.86916	8.6535
Les.1525.1.A1_at	3.47204	3.7332	4.15219	3.46151	3.57129	4.21479	3.44603	4.54434	3.75168	3.63768	4.21114	4.47506
Les.1528.1.A1_s_at	10.1024	10.2423	10.2908	9.97965	10.4197	10.5696	9.97962	10.0373	11.3348	10.8112	10.8827	10.1117
Les.1528.2.S1_at	2.59313	2.53203	2.63331	2.55033	2.49657	2.67625	2.5	3.24557	2.58443	2.47704	2.54951	2.67968
Les.1529.1.A1_at	9.89533	9.94567	10.0405	10.0795	10.2344	10.0008	9.3329	9.41868	9.39212	9.78377	9.11955	10.0133
Les.153.1.A1_at	4.6859	4.3274	3.91921	3.70094	4.8487	4.34333	5.18507	5.34609	5.25751	5.09318	5.0649	5.97209
Les.1531.1.S1_at	5.59923	2.57649	2.63156	6.96243	2.54122	3.75527	4.22311	3.47357	2.57363	2.50574	4.76467	6.74287
Les.1532.1.S1_at	11.1255	11.1628	10.9836	11.0702	10.9079	9.79783	10.9053	9.53686	11.314	10.5123	10.9053	9.77459
Les.1532.2.A1_at	11.9405	11.9132	11.6397	11.937	11.9103	12.2711	11.2868	12.3619	12.4246	12.904	12.0485	12.3044
Les.1532.2.A1_s_at	12.0926	12.0298	11.6948	12.0809	11.6763	12.2773	11.6596	12.0125	12.4798	12.865	11.7653	11.5279
Les.1532.3.S1_s_at	2.77196	3.3051	2.62161	2.61453	2.576	2.71247	2.49137	2.87285	2.52008	3.5318	2.67334	2.64221
Les.1536.1.A1_at	2.67399	2.60833	2.76421	2.64237	2.60858	2.82488	2.61355	4.20841	2.68471	2.46937	2.64272	2.83242
Les.1538.1.A1_at	7.09921	6.80446	7.08328	7.46909	7.54055	5.34595	7.67325	4.7146	7.08328	8.3277	7.03518	6.67615
Les.1539.1.A1_at	6.51203	5.20898	2.81941	6.74116	4.73098	7.21554	5.29152	5.30721	6.60634	7.06525	5.19298	5.89808
Les.1541.1.A1_at	7.21135	7.92583	7.65054	8.23899	7.33785	6.64611	7.8907	4.2137	6.85531	7.05316	6.90176	6.09066
Les.1542.1.A1_at	2.064	2.97186	2.29095	2.064	2.064	2.05008	2.0295	2.0304	2.13104	2.03356	2.07502	1.81037
Les.1543.1.A1_at	10.7393	9.92135	10.6813	10.6687	11.1215	10.9642	11.3601	10.5203	10.9949	11.2818	10.6308	10.7129
Les.1543.2.S1_at	4.86445	4.88961	4.89195	4.86445	5.91767	3.25203	6.07772	3.67898	4.41834	5.27685	4.79245	3.12574
Les.1544.1.A1_at	9.17371	8.36813	8.17199	9.4795	8.67702	9.93723	8.92444	9.78046	10.1742	9.66761	9.51795	10.4604
Les.1546.1.A1_at	5.18105	6.72723	3.28719	5.20305	5.37681	7.17091	4.71099	3.01794	4.94123	4.6176	3.1702	3.68468
Les.1549.1.A1_at	7.88928	8.88254	8.87423	7.96395	8.99986	8.58029	8.29238	4.52489	9.26056	9.63194	8.88244	8.4294
Les.1553.1.A1_at	5.41327	6.07297	6.33645	6.13532	6.02379	6.28411	5.92077	6.25574	7.05419	6.10653	5.77036	6.98648
Les.1555.1.A1_at	9.67085	9.73532	9.75071	10.4954	10.6571	10.6655	8.72867	10.8604	9.57783	10.1182	11.3896	11.4272
Les.1556.1.A1_at	11.148	11.744	11.9813	11.6554	12.2254	12.16	11.5557	11.0865	12.3489	11.4863	11.0453	11.4711
Les.1557.1.A1_at	12.6428	12.0812	12.8231	12.894	13.4856	13.3785	12.5397	12.2384	11.1335	12.1922	12.7494	13.8692
Les.1558.1.S1_at	5.32184	5.97734	5.92448	5.70062	4.72048	3.79744	5.93805	3.90494	5.53074	6.02199	5.56602	2.60721
Les.1558.2.A1_at	9.10226	9.06782	9.42193	8.87428	8.51286	9.74232	9.47308	10.8873	10.4158	9.43688	9.06385	9.98316
Les.1560.1.S1_at	13.8389	13.5424	13.0107	13.7238	13.5424	13.9526	13.6083	13.0421	13.056	14.2879	13.5424	13.2548
Les.1561.1.S1_at	2.3363	2.31961	2.39302	2.30512	2.27547	3.32844	2.26693	3.12469	2.35125	2.25522	2.33711	2.47306
Les.1562.1.S1_at	5.51558	5.12863	2.45109	5.18253	5.21939	3.07907	5.64944	3.78867	6.89487	8.8153	5.96191	2.42015
Les.1563.1.S1_at	5.54731	6.18874	4.76358	6.56519	5.59251	3.04491	4.2965	2.38658	4.50521	6.74189	3.46838	3.0426
Les.1564.1.S1_s_at	2.46363	2.43382	2.55847	2.47486	2.48243	2.59331	2.42266	3.17206	2.5045	2.35926	2.4358	2.47129
Les.1567.1.A1_at	9.42937	9.52787	9.31262	9.56582	10.4774	10.8216	9.59218	9.85316	10.7138	11.1181	9.42084	9.5987
Les.1568.1.A1_at	5.9795	8.56907	7.62191	6.77724	7.87057	9.01801	8.35486	6.87781	10.88	8.3014	8.13684	5.82426
Les.1569.1.S1_at	6.88113	7.73369	7.44843	7.67046	7.38381	5.3299	7.93101	4.01966	8.08455	6.98416	7.10991	7.29419
Les.157.1.S1_at	13.4306	13.5976	13.8414	13.1971	13.7421	13.3141	12.6716	11.5093	11.4982	12.1751	11.9055	12.2236
Les.1570.1.S1_at	6.74737	6.91786	6.22341	9.31812	7.6923	6.04142	6.36531	2.98704	6.0802	8.36924	6.80155	4.69219
Les.1573.1.A1_at	10.5617	10.6989	10.1602	10.7702	10.3954	11.0382	11.4313	10.054	11.5241	11.0863	10.8555	10.8113
Les.1574.1.A1_at	10.2829	9.73895	9.88737	11.4959	10.6629	9.98587	9.05364	9.40556	8.64819	10.8869	9.98098	8.14435
Les.1577.1.A1_at	12.4014	13.2385	13.8755	12.1456	13.2415	12.4685	12.5138	13.0558	11.6685	11.7516	13.3147	13.0787
Les.1581.1.A1_at	8.23824	8.78801	8.64491	7.89133	8.52432	9.72316	8.57961	8.79144	10.0501	9.17605	9.49675	9.19918
Les.1582.1.S1_at	4.85574	5.2517	5.05383	5.02185	5.0234	6.02029	5.1154	5.09072	5.74913	5.12008	5.06792	5.36924
Les.1583.1.S1_at	8.21034	8.49919	9.13664	9.4957	9.40723	9.19996	8.96354	7.07583	7.96296	8.3531	8.8649	10.3141
Les.1584.1.A1_at	6.13813	6.0167	6.10157	6.1616	6.11611	6.28457	6.02104	6.41666	8.35868	6.54227	6.18272	7.15884
Les.1585.1.S1_at	5.257	5.3797	4.61114	5.97245	5.89288	5.47095	5.12656	4.89593	5.54265	5.535	4.81941	5.18361
Les.1586.1.A1_at	9.37673	9.77922	9.89052	9.52676	10.0766	10.2395	10.1837	8.05118	11.2033	9.97382	9.86162	10.7052
Les.1587.1.A1_at	2.71255	2.65913	2.71098	2.67269	2.62398	2.66058	2.62555	2.96547	2.70253	2.58159	2.67091	2.79426
Les.1588.1.A1_at	2.51348	2.45075	2.56417	2.49487	2.40698	2.55602	2.4351	3.45103	2.51323	2.39799	2.47489	2.48382
Les.159.1.S1_at	13.3467	13.8843	14.096	13.2638	13.5463	12.3353	12.9759	12.4568	11.1408	12.2211	13.0891	12.6149
Les.1590.1.A1_at	10.2174	11.4077	11.7652	11.0327	11.3829	9.55048	10.7317	11.1057	10.85	10.4239	11.1896	10.2516
Les.1591.1.A1_at	9.51628	9.59719	9.97813	9.38236	9.70783	9.07236	9.43259	9.04092	9.64654	10.0512	9.87114	9.09797
Les.1592.1.A1_at	10.4965	9.14574	9.53511	10.6894	10.263	9.81033	10.5097	9.08691	10.8726	10.2353	9.98495	10.8066
Les.1594.1.S1_at	4.4172	1.73183	2.94765	3.64375	3.55222	3.11442	4.10379	3.43815	3.06031	3.02832	3.39041	4.7817
Les.1596.1.A1_at	6.25582	6.92229	3.4272	6.60443	2.54409	2.70888	8.54053	6.731	9.3156	7.53775	6.29739	5.4655
Les.1597.1.A1_at	3.46667	3.16616	3.10894	3.1313	3.77411	7.54584	5.78639	3.78405	6.29989	6.94355	6.94404	6.15195
Les.1598.1.S1_at	2.62523	2.86266	2.72438	4.00047	3.69094	2.84856	2.89277	3.48953	3.046	3.27482	2.36057	2.51355
Les.1599.1.A1_at	2.15671	2.14431	2.16393	2.151	2.1089	2.42854	2.16595	3.12701	2.20733	2.16425	2.13039	2.21498
Les.16.1.S1_at	2.45682	2.41709	2.55027	2.44624	2.37066	2.62513	2.39923	3.28804	2.49094	2.36894	2.4403	2.60272
Les.160.1.S1_at	10.4478	11.6411	10.9988	10.1513	10.3561	11.6002	11.1349	8.35094	11.6784	10.803	11.387	11.0924
Les.1601.1.A1_at	9.16702	7.9799	8.54666	9.30479	8.10128	7.31188	9.46091	7.02692	9.17255	8.22256	9.04487	9.60758
Les.1602.1.S1_at	2.59227	2.69967	2.71354	2.64759	2.8583	2.71354	2.71354	2.79472	2.70815	2.75609	2.67509	2.90703
Les.1603.1.A1_at	5.43127	2.77011	2.96229	5.78619	2.77374	2.8478	6.59475	3.34524	2.82447	2.80739	2.74445	3.67779
Les.1604.1.A1_at	7.74	9.00955	7.26321	7.95945	4.51715	7.08313	9.04578	9.68906	9.19778	6.91119	7.93823	8.50441
Les.1606.1.S1_at	6.3272	7.90872	7.90733	5.33599	5.97302	6.80471	4.77443	5.48434	4.99534	5.83164	5.95572	6.17009
Les.1609.1.S1_at	2.36096	2.3098	2.40928	2.33207	2.27705	2.65826	2.29996	2.58345	2.34658	2.29498	2.33012	2.45056
Les.1609.2.A1_at	8.20998	8.66486	9.02132	8.16682	7.88399	9.53013	8.02841	6.1607	8.57643	7.13934	7.26766	9.05786
Les.161.1.S1_at	13.4848	13.621	13.861	14.0916	13.7605	13.7394	13.9657	14.0801	13.1736	13.4995	13.6255	13.7496
Les.1610.1.S1_at	8.47397	5.68103	5.72334	10.2845	4.94907	6.24043	10.5483	7.92764	10.286	9.07309	9.0205	7.51702
Les.1611.1.A1_at	10.6915	10.7497	10.0393	10.8376	10.4064	10.7618	11.2175	11.2458	11.0437	11.2676	11.3356	11.6813
Les.1613.1.A1_at	2.23266	2.14633	2.27265	2.2374	2.14819	2.17455	2.119	2.38149	2.19097	2.12943	2.17178	2.37911
Les.1613.2.S1_at	2.48555	2.44181	2.43703	2.46338	2.49817	2.69732	2.30637	2.6783	2.40552	2.30321	2.38244	2.49627
Les.1614.1.A1_at	7.32727	7.00415	8.36102	7.45502	7.06031	8.5406	6.96507	8.94387	7.80659	7.43515	9.56219	10.7784
Les.1616.1.S1_at	11.4004	11.6536	11.6407	11.8208	11.8593	11.9616	11.6375	11.7002	11.4834	11.7915	11.5295	12.2125
Les.1616.2.S1_at	2.12459	2.08425	2.14957	2.09624	2.12221	2.28421	2.15115	3.20292	2.13847	2.23159	2.11654	2.40721
Les.1616.3.S1_at	3.45004	3.70559	4.2033	3.60887	3.77674	3.70559	3.9253	3.70559	3.30858	4.23369	3.36651	3.72073
Les.1617.1.S1_s_at	2.23819	2.2219	2.26809	2.23706	2.18561	3.20938	2.25055	2.59731	2.27986	2.22529	2.23539	2.42046
Les.1617.2.S1_s_at	2.19154	2.20862	2.22578	2.21178	2.1348	2.93169	2.20665	2.71284	2.22578	2.22578	2.21152	2.30308
Les.1617.3.A1_s_at	2.63944	2.39135	2.48748	2.71841	2.34979	2.47686	3.03541	2.58951	6.56126	2.83283	2.58396	2.51495
Les.1618.1.A1_at	3.60095	3.27794	3.43422	4.58964	2.98669	3.56626	4.92483	3.96277	3.67153	3.35449	3.50318	5.99561
Les.1619.1.S1_at	11.9178	11.4123	10.6032	11.6077	11.8301	11.246	11.5727	10.9563	11.6323	12.7511	11.3543	9.16521
Les.1619.2.S1_at	2.30816	2.27358	2.37017	2.30737	2.20471	2.4665	2.25844	2.85624	2.30658	2.23699	2.28105	2.51455
Les.1619.3.S1_at	2.63702	2.58189	2.60478	2.65999	2.57708	2.61602	2.55966	2.8164	2.60459	2.89052	2.60478	2.51753
Les.162.1.S1_at	2.24998	2.1991	2.28204	2.21994	2.19515	3.09944	2.28533	4.01437	2.27555	2.23738	2.22393	2.59071
Les.162.2.S1_at	2.66342	2.71522	2.66764	3.12962	4.17175	2.77053	2.72986	2.77071	2.71522	2.58998	2.79575	2.46203
Les.162.3.S1_a_at	2.8413	2.63865	2.81196	2.73803	2.83942	3.00222	3.02258	2.92667	4.18694	2.77183	2.84995	2.9936
Les.162.3.S1_at	2.38768	2.29183	2.35599	2.34409	2.34973	2.44144	2.29316	3.39685	2.38116	2.274	2.36432	2.41482
Les.1620.1.S1_at	10.2432	9.02247	8.63303	9.66795	10.3385	10.5446	10.2446	7.78606	10.3871	11.6162	9.54888	9.36693
Les.1624.1.A1_at	10.827	10.7631	11.652	10.8676	11.3701	10.9102	11.0606	11.6552	11.3787	11.0606	11.0606	11.5738
Les.1627.1.A1_at	4.01768	5.42336	6.12717	4.92222	5.97341	8.00378	3.87346	5.50838	5.14516	3.71969	3.05735	7.13353
Les.163.1.S1_at	7.0203	7.03126	6.9626	7.30528	6.99261	6.26511	6.22715	5.77173	7.01109	6.5706	6.97536	7.0783
Les.1630.1.S1_at	4.24361	5.65287	5.51841	6.04769	5.79363	5.55253	4.94455	3.17058	5.65204	5.94635	5.55253	5.26174
Les.1631.1.S1_at	6.24732	7.60512	7.92376	6.64208	7.08704	6.84557	6.23762	6.60354	6.09217	6.72597	7.11353	6.70783
Les.1633.1.A1_at	2.35986	2.34872	2.46484	2.36506	2.33006	2.98086	2.38407	2.97409	2.45721	2.36297	2.34087	2.54763
Les.1634.1.A1_at	6.89265	6.94402	6.84737	6.79077	8.01921	8.66897	7.02259	6.99616	8.04704	7.29669	7.09982	8.93798
Les.1635.1.S1_at	7.49595	7.77692	6.89912	7.04991	5.85738	5.08503	8.08876	3.6628	6.3542	8.04797	7.52163	3.77694
Les.1635.2.A1_at	12.7748	12.7533	12.4792	12.7649	12.1071	11.5435	13.2609	12.1734	12.6694	13.0653	12.7896	11.6954
Les.1636.1.A1_at	8.62844	8.9351	9.14029	8.67367	8.59743	8.73806	8.58524	6.55622	8.3297	9.13115	8.24425	8.90692
Les.1638.1.S1_at	2.24801	2.38879	2.38398	2.18504	2.34612	2.93708	2.2852	3.4387	2.43795	2.38398	2.26374	2.52966
Les.1638.2.A1_at	7.73381	8.36908	7.66097	7.15395	8.10818	10.116	8.4482	8.87845	10.6457	8.31213	8.36908	9.40493
Les.1640.1.A1_at	7.60381	7.53348	8.11304	6.72416	6.99873	6.69065	7.05607	6.98531	7.48114	7.00732	7.05963	7.17036
Les.1643.1.A1_at	4.91198	4.2747	5.33222	5.12525	5.30497	5.5174	5.41325	5.26101	5.07186	5.40921	5.74083	5.67901
Les.1644.1.A1_at	11.4898	11.8891	11.6054	11.4898	11.3865	11.1186	11.8506	10.9148	12.0031	12.0996	11.308	10.1229
Les.1645.1.A1_at	10.2703	11.4999	12.1654	9.73945	10.0981	10.2502	10.8394	12.1783	11.2178	10.7117	10.3087	11.0819
Les.1647.1.A1_at	10.7407	11.3993	11.8897	10.8915	11.1524	9.68744	11.0729	7.05634	10.1059	10.8165	11.0235	10.5472
Les.165.1.S1_at	8.40963	9.3552	8.34021	9.58862	8.43136	7.09919	8.51643	7.64211	8.08179	8.85092	8.66406	6.24921
Les.165.2.S1_at	1.99501	2.06449	2.10076	3.15331	3.8859	2.40192	2.05255	2.53025	3.76463	2.28717	2.91558	2.12135
Les.1650.1.A1_at	10.3157	3.96533	5.67119	9.37327	2.03127	1.9827	8.22991	2.53349	2.46848	2.23681	5.20663	9.55419
Les.1651.1.A1_at	5.46592	5.5756	6.46757	5.37851	5.10803	8.07728	8.72741	5.05498	8.79093	7.52833	8.15231	7.58228
Les.1652.1.S1_at	9.31861	10.7025	10.7611	10.8546	10.5216	8.35289	9.07753	4.21328	7.06343	10.5679	10.2855	8.66532
Les.1653.1.A1_at	11.6942	11.9632	11.8139	12.4469	12.1303	12.3526	11.8326	10.7321	12.6229	11.8011	12.4884	12.5922
Les.1654.1.A1_at	12.3139	11.9135	13.2151	13.2297	14.0007	12.6866	11.7846	11.821	12.5337	11.8531	13.1852	13.2447
Les.1655.1.A1_at	7.53936	4.47545	6.00349	7.48966	7.5303	7.19995	7.38686	9.01581	8.09601	6.99729	9.95493	11.1152
Les.1657.1.A1_at	8.51121	8.33836	9.69107	8.17319	9.4672	10.112	8.49371	9.14834	9.14573	7.45638	9.82849	10.8996
Les.1658.1.A1_at	2.46697	2.4769	2.58265	2.51035	2.44963	2.63722	2.71004	4.32763	2.58567	2.42989	2.4668	2.56372
Les.1659.1.A1_at	9.24439	9.83599	9.78287	8.48042	8.63527	8.34382	10.2548	9.55406	12.5677	10.049	10.6882	9.70106
Les.1660.1.A1_at	8.51258	9.63079	10.4609	9.46953	10.1299	9.99616	8.56433	8.49788	9.94722	9.26975	9.44075	10.6003
Les.1661.1.A1_at	8.67669	8.95486	9.35939	8.88821	9.20065	7.90664	8.34703	4.46615	9.46563	8.98746	9.43472	9.8731
Les.1662.1.A1_at	9.83008	9.60295	10.0352	10.2428	10.495	10.8839	10.7303	10.6916	11.328	9.98479	10.4984	11.4138
Les.1663.1.A1_at	3.08777	3.81648	3.12477	2.9888	2.8183	3.79652	3.04642	5.22346	3.1279	3.00278	3.04998	3.49196
Les.1664.1.S1_at	6.32629	7.14492	6.4374	6.50717	6.93721	6.05507	8.78281	5.65151	8.93587	7.55158	7.40078	5.84942
Les.1665.1.S1_at	3.82522	5.51603	6.1428	3.61469	6.99866	3.57353	4.58355	4.56588	4.58666	3.43536	3.75683	4.49718
Les.1667.1.S1_at	8.65286	10.2426	10.1035	9.23408	10.1833	9.68505	9.43998	9.98859	9.27618	10.133	9.61627	9.66411
Les.1668.1.A1_at	2.41911	2.37641	2.46729	2.37138	2.38373	2.62721	2.36571	3.22069	2.48881	2.32822	2.39163	2.6092
Les.1669.1.S1_at	3.0286	3.40523	3.16564	3.39774	4.68755	3.26649	3.01113	3.34968	4.69962	3.55252	2.83126	2.80805
Les.1669.2.A1_at	12.1146	12.7296	12.4114	12.2496	12.0965	12.8787	11.9704	12.9361	12.7843	11.8141	12.2776	12.8763
Les.167.1.S1_at	6.58854	7.45276	6.9046	7.1226	6.88529	7.45152	6.63296	6.94049	7.00065	7.628	7.38097	6.90046
Les.1671.1.A1_at	7.1826	7.7453	8.17767	7.78288	8.14672	8.50656	7.52887	3.6686	7.76937	8.22577	7.18291	8.57968
Les.1672.1.S1_at	2.67898	2.65308	2.74305	2.98255	6.41344	2.83712	2.81711	3.1038	2.63972	2.50388	2.65036	2.95899
Les.1675.1.S1_at	2.36673	2.33376	2.39681	2.35329	2.25608	2.4643	2.35607	2.8458	2.33306	2.29636	2.34092	2.4857
Les.1675.1.S2_at	7.35459	8.44555	8.8297	6.68215	8.13563	7.11813	7.64873	7.0335	7.14445	7.69315	7.56851	7.22084
Les.1676.1.A1_at	10.1762	11.0865	11.1802	9.68626	10.4324	10.3268	10.457	10.1	11.001	11.3635	10.9756	10.45
Les.1677.1.A1_at	3.61934	3.70221	4.54139	3.96214	5.38608	5.90527	3.29191	4.54139	4.60426	6.1721	5.14373	8.0792
Les.168.1.S1_at	13.2951	12.9544	12.7299	13.3926	12.8827	12.0125	13.1254	11.3934	12.3415	13.4801	12.4296	11.5083
Les.1680.1.A1_at	11.0861	11.2204	10.6065	9.96487	9.77152	11.7186	11.2024	12.184	13.033	11.2587	11.1137	11.9466
Les.1684.1.A1_at	10.1771	8.8413	9.54114	9.67832	9.42663	9.78698	10.3285	9.33317	8.98352	9.35013	10.4512	11.4229
Les.1685.1.A1_at	11.593	11.8715	11.4346	11.8594	12.2744	12.5223	12.2885	11.9674	13.1908	12.1267	11.9361	12.6712
Les.1686.1.S1_at	3.28637	5.52136	7.19116	3.56523	3.25743	6.25753	2.95489	3.68982	5.49698	3.41021	3.04275	3.14192
Les.1686.2.S1_at	2.59791	2.53629	2.59565	2.50728	2.40245	2.78291	2.53752	4.10771	2.60623	2.43978	2.51279	3.44723
Les.1686.3.S1_at	2.10776	2.41351	2.1558	2.11369	2.1254	2.97549	2.19149	2.21059	2.22265	2.18071	2.15412	2.26957
Les.1687.1.A1_at	6.71101	7.16906	7.21614	7.02172	8.40613	8.44116	6.68001	8.82102	9.43782	9.02703	7.1137	7.67526
Les.1688.1.S1_at	5.25112	4.60592	5.0618	5.16278	6.23121	6.18784	5.4532	5.64785	6.88402	6.88964	5.44761	5.4532
Les.1689.1.A1_at	9.92355	10.463	10.9495	10.2399	11.1194	10.9769	10.2443	9.71362	11.5415	9.9996	11.0764	11.5196
Les.169.1.A1_at	2.19395	2.18587	2.21058	2.1936	2.15819	2.3582	2.17147	2.46582	2.21058	2.72495	2.1865	2.24754
Les.169.1.S1_at	2.31188	2.27639	2.31253	2.30807	2.2467	2.4246	2.27796	2.60769	2.29535	3.42921	2.29578	2.43372
Les.1691.1.S1_at	8.13735	8.16679	7.5064	8.10001	7.39956	9.17368	8.24791	8.30054	8.5115	8.24791	8.89765	9.24584
Les.1694.1.A1_at	6.77534	6.41119	7.69468	7.08268	8.4477	8.18122	8.12532	9.05387	8.1587	7.51665	7.52014	9.24167
Les.1696.1.A1_s_at	10.3236	10.3092	10.4496	10.941	10.4696	9.73064	10.2239	8.92756	9.83375	10.2577	10.2925	10.8249
Les.1699.1.A1_at	8.75499	3.80329	7.14289	7.557	7.39367	5.91071	7.26792	6.52177	5.7185	5.25473	7.09053	7.79748
Les.1699.2.S1_at	2.22203	2.13851	2.19384	2.17379	2.10771	2.18776	2.15537	2.35799	2.17379	2.12366	2.14825	2.17379
Les.17.1.S1_at	2.37405	2.31191	2.43844	2.36993	2.34482	2.44314	2.99069	2.38578	2.43653	2.31369	2.299	2.37411
Les.170.1.S1_at	7.18056	7.12867	6.94814	6.40773	7.10011	7.16376	6.18119	6.15499	7.137	7.34962	9.48205	8.93816
Les.1700.1.S1_at	7.25438	8.50404	9.12911	8.1939	8.61554	3.47684	7.29254	5.79619	7.69376	8.35047	8.06177	5.22181
Les.1701.1.S1_at	5.34867	5.91824	3.427	5.24058	4.28857	4.06349	4.85234	3.93365	5.33284	6.21395	6.70582	4.12294
Les.1703.1.S1_at	8.13516	7.94768	6.85602	9.14538	7.00766	6.22084	8.58878	6.19924	7.53405	7.56352	7.79356	6.55288
Les.1704.1.A1_at	2.58832	2.56033	2.78289	2.63899	3.37538	3.79309	2.85688	3.02924	3.16045	2.7894	2.62586	3.05378
Les.1707.1.S1_at	6.96754	8.10118	7.67434	8.17235	8.04903	8.15973	7.26153	5.0055	7.28179	7.40102	8.32488	8.07679
Les.1708.1.S1_at	6.29861	5.44424	2.60237	5.59593	4.39386	5.05137	7.22165	5.07379	7.12258	6.68126	5.95278	4.80538
Les.1712.1.A1_at	6.91439	6.70394	7.47454	6.71127	6.38763	7.19937	6.79217	7.96227	7.80545	8.08389	6.42879	7.29727
Les.1714.1.A1_at	9.99391	6.72145	9.40206	7.9871	9.40966	11.1778	7.74111	7.6518	6.65345	7.44143	8.33142	10.3298
Les.1715.1.A1_at	11.2615	11.5417	10.6552	11.4197	11.3259	11.8335	11.1535	12.5821	11.8039	12.6153	11.7521	11.4531
Les.1716.1.A1_at	7.51477	5.96587	7.65108	6.78379	8.36459	7.20201	7.15579	6.80192	7.37827	7.96604	6.35165	7.41243
Les.1717.1.A1_at	7.70235	8.6636	9.23077	6.90335	9.30592	8.84011	6.84075	9.04944	8.76377	8.54215	8.37057	7.88574
Les.1718.1.A1_at	6.33613	4.73846	6.14089	7.58907	6.87647	7.12667	7.02151	3.33903	7.41003	6.30648	6.86907	9.24854
Les.1719.1.A1_at	10.544	7.269	9.26869	11.5329	9.2205	9.97849	10.4305	5.18266	7.87939	8.10058	11.0633	11.8354
Les.172.2.S1_a_at	5.69766	3.76938	3.56223	5.68242	4.53098	1.91183	4.04718	3.26159	3.25372	4.68919	5.92833	3.78873
Les.1721.1.A1_at	12.2653	10.1151	5.80873	10.9615	6.65206	10.0341	12.7349	10.334	11.1871	10.7583	12.4207	10.6366
Les.1721.2.S1_at	5.71512	3.37811	3.02167	4.13257	2.84878	3.7791	4.96798	3.99087	3.82672	3.77971	5.16009	3.68001
Les.1722.1.S1_at	10.1423	10.5588	10.509	10.3388	10.3642	10.839	9.88572	9.86445	10.0758	10.5716	10.9641	10.8155
Les.1723.1.A1_at	3.39304	4.21077	4.62894	3.65858	3.13709	4.1326	3.23962	3.20682	4.16848	3.18472	2.77617	3.0359
Les.1724.1.S1_at	2.6377	2.65479	2.65479	2.61045	3.87158	2.78635	2.59039	2.78891	2.64507	2.54041	2.72285	2.74045
Les.1724.2.S1_at	6.07362	7.41064	7.37415	5.64212	6.12063	5.93857	4.63685	6.11029	5.26434	5.83788	6.36513	5.70754
Les.1724.3.A1_at	10.6707	11.4669	12.0533	10.5626	10.6682	9.88817	8.88295	11.577	8.94724	10.5695	11.1945	11.4503
Les.1725.1.A1_at	9.20655	8.18913	8.93524	8.55948	10.1655	10.3394	9.46956	10.1286	9.88866	10.0965	9.3781	10.0678
Les.1727.1.A1_at	11.3503	11.5069	11.5736	11.7102	11.7858	11.6536	11.593	11.7408	12.0629	11.2619	11.4903	12.3183
Les.1729.1.A1_at	2.68807	2.63771	2.72573	2.66687	2.57885	3.28578	2.66174	4.0488	2.7358	2.60416	2.69161	2.91756
Les.173.1.S1_at	8.41332	9.38761	6.16304	8.64813	7.15121	8.34852	9.04463	7.78976	8.051	7.34851	9.35063	8.78323
Les.1732.1.S1_at	10.9139	10.7187	11.6674	9.81742	10.5774	9.05447	10.3005	9.11429	9.3664	9.53273	10.1157	8.93599
Les.1733.1.A1_at	8.14998	7.34294	7.77515	7.60059	7.65665	6.6702	7.33307	5.82603	6.16239	7.36064	9.15728	7.82977
Les.1735.1.A1_at	5.61328	4.28843	5.42814	5.2694	5.66317	5.79552	4.38108	5.87357	5.7812	6.80783	5.71892	6.02904
Les.1736.1.A1_at	8.51331	6.89145	6.15818	8.46622	6.7952	6.82598	8.60339	2.88973	8.12677	7.27494	7.86008	7.76182
Les.1738.1.S1_at	4.49162	3.60905	5.448	5.11561	6.33854	3.44038	5.67549	3.44665	5.1662	5.62629	4.92397	3.3779
Les.1739.1.S1_at	7.1634	6.45472	6.78051	8.02955	8.31639	6.84912	7.38834	7.95875	8.00512	8.13404	7.44929	6.87264
Les.174.1.A1_at	2.91907	5.84443	5.67316	3.92553	4.27972	8.2007	5.8596	3.83121	7.15169	6.20743	5.03287	5.91831
Les.1741.1.A1_at	5.32204	6.82003	4.01959	5.89175	5.57421	5.28704	5.64587	6.26032	5.14192	5.63678	8.37941	5.02083
Les.1743.1.A1_at	5.60898	3.87809	4.8928	6.41509	4.89213	4.86048	4.89721	3.37141	3.42075	3.49068	6.28222	8.44029
Les.1744.1.S1_at	9.98421	10.4187	8.30931	10.1927	9.68135	10.1958	10.3514	9.95775	11.397	10.0345	10.0775	10.0775
Les.1746.1.A1_at	10.7506	10.7062	10.8319	11.1171	11.3043	10.8699	11.0525	11.7996	11.908	11.1465	11.1171	11.2404
Les.1748.1.A1_at	4.94013	5.6017	5.86049	5.96492	5.63639	5.96316	5.4587	5.73175	6.50345	4.97542	5.98853	7.34936
Les.1749.1.A1_at	9.54118	9.49926	9.76482	9.27877	9.07889	10.0778	8.80469	8.89831	10.7684	9.29644	10.3702	10.8697
Les.175.1.S1_at	13.0156	12.4279	11.6959	11.8334	11.3793	11.3308	12.43	10.7069	12.0726	13.9239	11.8334	10.1112
Les.1751.1.S1_at	2.526	2.48159	2.54366	2.50539	2.50871	2.56436	2.51554	3.28793	2.526	2.50414	2.50942	2.526
Les.1757.1.A1_at	11.0333	10.3402	11.0255	10.7945	11.6033	8.6538	11.0516	6.70286	8.64571	7.69125	11.8933	13.2888
Les.1759.1.A1_at	8.94759	8.3103	8.28543	9.18545	8.42146	9.03982	10.2531	7.57475	10.6613	8.57645	9.89597	9.98748
Les.176.1.S1_at	9.35261	11.4852	10.4701	9.33876	9.9175	10.2885	10.971	6.29869	11.3821	10.0884	10.1198	9.43618
Les.1761.1.A1_at	7.74798	8.29106	7.5184	7.10446	8.4066	8.16253	8.50838	6.27699	10.557	8.89499	9.0469	9.62883
Les.1762.1.S1_at	2.22312	2.19532	2.26327	2.19249	2.15494	2.31019	2.1941	2.57812	2.35157	2.16426	2.20006	2.40299
Les.1764.1.S1_at	2.79986	2.80978	2.80497	2.69764	2.78436	3.28155	2.76519	3.14968	2.96125	2.69516	2.73017	4.20849
Les.1764.2.A1_at	2.84188	2.76027	2.85655	2.87483	2.77437	3.48426	2.8771	3.05896	2.86082	2.85655	2.91816	2.8672
Les.1766.1.A1_at	7.55349	8.30441	8.96632	7.94607	8.23909	7.55173	8.4294	8.04432	9.12728	7.37761	8.41361	7.32208
Les.1767.1.A1_at	9.26924	9.00576	8.89165	8.24958	8.83872	9.06805	10.6754	8.4349	11.3608	9.48114	8.92863	9.30369
Les.177.1.S1_at	5.158	9.01917	8.01698	4.92251	5.93671	10.1139	10.6201	7.92547	10.6017	9.55791	6.44471	6.04304
Les.1772.1.A1_at	2.26108	2.13889	2.28491	2.18941	2.14487	2.16239	2.10793	2.34948	2.2099	2.05273	2.18668	2.06219
Les.1773.1.S1_at	4.36745	3.79446	3.78286	3.7796	3.98812	3.57407	4.32503	3.60219	3.91836	4.4882	4.16651	3.29026
Les.1773.2.A1_at	2.63586	2.57517	2.64852	2.76986	2.83755	3.42253	2.66615	2.70752	2.67098	2.55071	2.6273	3.64948
Les.1774.1.A1_at	4.79019	4.89712	5.08826	4.75867	5.07882	8.02515	4.82027	4.07367	6.05242	4.60724	4.71928	8.64681
Les.1775.1.S1_at	2.16217	2.17222	2.23772	2.16851	2.17333	2.21777	2.17555	2.61161	2.16315	2.09573	2.16729	2.75463
Les.1775.2.A1_at	2.99772	2.97984	3.10289	2.93815	2.97284	3.7582	2.95458	3.47217	3.15312	3.11455	3.03	4.73459
Les.1776.1.A1_at	4.23363	6.17574	2.73534	5.01486	3.5301	6.05825	4.26845	5.89471	5.00597	8.19531	5.93095	4.41343
Les.1778.1.S1_at	10.5418	10.2068	9.8944	10.3514	8.57851	9.44341	9.393	8.6125	9.44341	9.512	9.44341	9.43085
Les.1779.1.S1_at	9.15695	9.98701	10.7163	9.43743	9.98701	10.2967	8.7014	11.1372	9.76455	8.57521	10.0156	10.656
Les.178.1.S1_at	7.46816	5.02489	2.81507	7.69996	4.10716	4.7303	6.02267	5.23215	5.94924	5.05626	4.78543	4.35507
Les.1780.1.A1_at	10.4877	11.0468	11.2786	10.5053	11.2855	11.426	11.5072	9.96963	11.1919	10.4895	10.8987	11.429
Les.1781.1.S1_a_at	12.5281	12.6996	12.9319	13.1513	13.4763	12.5825	12.3396	11.2477	10.7045	13.1335	12.5116	13.1094
Les.1781.1.S1_at	8.75849	8.76247	9.08936	9.32327	9.97917	8.12836	8.50875	2.67189	6.70392	9.38071	8.38072	7.01312
Les.1783.1.A1_at	6.27116	4.53108	5.23121	10.4917	7.49933	5.71472	3.13311	7.14661	3.24746	3.27999	7.729	5.37602
Les.1784.1.S1_at	1.7946	1.78277	1.80423	1.78383	1.76132	1.85765	1.79202	2.83788	1.79773	1.76905	1.7946	1.81659
Les.1784.2.A1_at	4.87341	3.79191	4.6046	4.5929	3.93527	5.09894	4.2261	5.35052	4.79414	4.4729	5.9403	6.62917
Les.1785.1.A1_at	4.8821	1.98835	2.95417	4.4924	2.52923	3.63068	6.50271	3.7505	2.87746	3.05451	3.39212	6.79091
Les.1786.1.A1_at	11.2768	11.6808	12.1736	10.9399	11.9462	11.3026	10.8737	11.1709	11.3904	10.9772	11.7796	11.8664
Les.1786.2.S1_at	2.21897	2.15052	2.29305	2.15464	2.14767	2.25239	2.14211	2.56217	2.19838	2.13122	2.44509	2.21955
Les.1787.1.A1_at	11.2385	11.4945	9.46343	11.5044	10.6879	11.3694	10.4882	9.21891	11.8172	11.1199	11.132	10.8502
Les.1788.1.S1_at	9.76939	9.69522	9.76957	9.79507	10.4049	9.98063	9.54482	9.84943	8.7179	9.11932	8.81499	9.12734
Les.1789.1.A1_at	8.09467	8.22317	8.24136	8.64741	8.25642	8.21639	8.66795	7.94497	8.83522	8.41969	8.30065	9.05638
Les.179.1.S1_at	12.6632	11.5436	12.1811	12.266	12.9875	11.2612	12.2367	11.4521	11.7038	12.2165	11.8838	11.608
Les.1790.1.A1_at	8.74606	8.85777	8.99956	9.38205	9.30383	9.73824	8.76226	9.55659	10.1285	9.88569	9.20266	9.45291
Les.1791.1.A1_at	9.0794	9.62931	10.1073	9.98767	9.76332	8.474	9.11472	8.00087	9.50582	9.35911	9.26536	9.38069
Les.1792.1.S1_at	2.14482	2.19179	2.21631	2.17857	2.54527	2.23227	2.14205	2.30879	2.19066	2.13466	2.14466	2.21264
Les.1792.2.S1_at	2.4688	2.48714	2.48694	2.45961	2.44596	2.7477	2.42937	2.61604	2.55235	2.3765	2.44925	2.83887
Les.1792.3.S1_at	2.89501	3.50647	3.00064	2.89272	2.86576	2.78296	3.04621	3.01102	3.54651	2.84696	2.86492	2.88716
Les.1793.1.A1_at	11.5981	11.2354	12.4359	11.4071	11.8828	10.2673	10.5916	11.1162	10.1678	11.0224	11.7291	11.9421
Les.1794.1.A1_at	12.2857	12.5618	13.0184	11.6682	12.5168	11.9265	12.62	12.237	11.9616	12.1652	12.2084	12.1622
Les.1795.1.A1_at	12.3841	12.2474	12.5505	12.2813	12.4782	11.9754	12.6727	12.4084	12.9809	12.0878	12.0637	12.0578
Les.1796.1.S1_at	6.96765	7.46136	5.82377	7.49211	7.93568	3.58001	9.1213	2.43423	7.65695	8.13904	6.60254	3.06616
Les.1796.2.S1_at	10.279	10.0246	9.0192	10.002	10.2245	10.5996	10.2245	9.98592	11.6683	10.2543	10.0147	10.338
Les.1798.1.S1_at	2.07343	2.05267	2.12415	2.07343	2.02335	2.31723	1.99577	2.55499	2.06607	1.96344	2.04693	2.25664
Les.1798.2.A1_at	3.8678	3.21063	3.13267	3.67016	3.31004	3.48594	3.53665	3.63976	3.55289	3.36824	3.77153	3.52892
Les.1799.1.A1_at	2.513	3.56003	2.54407	2.45574	2.47717	2.52087	2.42908	3.92002	2.54835	3.73505	2.50691	2.49658
Les.18.1.S1_at	2.76733	2.70876	2.619	2.70372	2.70438	2.70451	2.67032	2.66739	2.67167	3.52974	2.68158	2.66377
Les.180.1.S1_at	12.9545	12.9521	12.5286	13.1286	12.1961	11.4589	13.1689	12.849	12.6362	12.553	12.9613	13.0423
Les.1801.1.S1_at	2.20918	2.20785	2.24584	2.21568	2.37113	2.5967	2.17665	4.91022	2.23411	2.14989	2.23116	2.29672
Les.1801.2.S1_at	7.38641	7.2482	8.16292	6.73525	9.33191	8.1262	7.81836	6.64476	8.27216	8.10618	8.87068	7.77946
Les.1802.1.A1_at	10.5501	10.4341	11.1341	10.9249	10.0253	12.2807	10.3997	7.59003	10.7637	8.70616	9.54838	12.637
Les.1805.1.A1_at	2.05031	1.96532	2.15456	2.00041	2.00096	1.90953	1.96059	1.98639	2.09153	1.88821	2.02287	1.93447
Les.1806.1.S1_at	4.3486	5.67741	6.55536	5.76399	5.55826	3.43715	4.79328	6.22481	5.10612	3.72179	4.99709	5.01232
Les.1806.2.A1_at	7.20654	8.29494	9.27278	8.29233	8.27055	5.80772	7.52768	6.51278	7.62804	7.04903	8.00178	7.11205
Les.1808.1.A1_at	2.57936	2.45664	2.61278	2.48085	2.50394	3.39999	2.51315	3.61412	2.60421	2.57053	2.59399	2.95252
Les.1809.1.S1_at	2.38284	2.36803	2.40949	2.37116	2.29896	2.84908	2.34798	3.69991	2.34599	2.35539	2.31675	2.50185
Les.181.1.A1_at	7.71845	5.80276	3.00277	7.41704	5.97466	7.31975	8.70447	2.31391	8.74453	8.00605	8.16842	8.23543
Les.1811.1.S1_at	8.78457	9.93221	10.2606	8.80886	9.54554	10.0665	9.44487	4.88039	8.21851	8.96661	9.2478	9.55754
Les.1812.1.S1_at	9.58048	11.0495	11.0583	9.74874	10.8482	9.36275	10.4239	9.5438	9.64736	9.56427	10.2197	9.90341
Les.1816.1.S1_at	2.75429	2.58177	2.74994	2.65056	2.55323	2.70442	2.57451	4.34111	2.66831	2.60628	2.64473	2.69328
Les.1817.1.S1_at	5.89175	6.25392	6.81699	6.29157	6.51431	7.13516	6.5829	6.65588	6.45148	5.36002	6.0542	6.03353
Les.1818.1.A1_at	1.99313	1.9623	2.00541	1.97103	1.95394	2.02512	2.06827	2.36924	2.07826	1.92216	1.9821	2.20141
Les.1819.1.A1_a_at	9.08401	6.95152	8.93766	9.73035	9.79004	9.51658	8.49483	8.31193	10.0521	8.69652	10.5874	10.5346
Les.1819.1.A1_at	7.73158	5.79492	7.61141	8.45804	8.68312	7.93574	7.30246	6.26662	8.63819	7.48162	9.16813	9.2254
Les.182.1.S1_at	8.98031	8.96537	9.19808	8.52376	8.75729	8.41669	8.46579	8.97672	9.09957	8.28217	9.47528	9.02911
Les.1820.1.A1_at	10.3869	10.3454	11.3199	10.6283	11.0667	10.6246	10.9862	11.6677	11.1413	11.0234	11.3055	10.5054
Les.1821.1.A1_at	11.4679	11.6275	8.71342	10.9152	10.2856	12.4503	11.6984	11.4931	12.8264	11.9474	12.3512	11.9209
Les.1822.1.S1_at	8.09745	8.42583	8.45043	8.16963	8.22874	6.4425	8.68096	4.78507	8.56213	8.49861	7.92249	5.38579
Les.1824.1.S1_at	2.22093	2.21308	2.25641	2.21813	2.16272	2.42127	2.16814	2.62353	2.22591	2.19209	2.20777	2.43956
Les.1824.2.A1_at	3.14451	4.43601	6.11285	3.83902	5.03323	4.14077	3.0425	4.02369	4.05185	4.27304	3.24356	7.25853
Les.1826.1.A1_at	9.27236	9.15523	10.6423	9.2398	9.68841	9.7793	9.78315	9.81342	8.74525	7.91332	8.62246	9.9731
Les.1827.1.A1_at	4.42359	4.88186	5.799	5.25263	5.01242	7.89514	4.69752	5.28978	5.84949	5.28978	5.12335	7.6754
Les.1828.1.A1_at	5.12786	5.99806	7.27082	5.07462	3.51738	3.08851	3.54133	3.01426	6.05969	3.18514	2.76561	3.36207
Les.1829.1.S1_at	12.3007	11.6977	11.6635	12.7437	12.7841	11.3316	12.1935	11.3397	12.1713	12.1826	11.8265	11.0241
Les.183.1.S1_at	6.95115	6.46663	6.43123	7.89078	7.77875	7.70443	6.62083	5.8001	6.34278	7.94363	7.08612	7.3568
Les.1830.1.A1_at	8.37384	7.51727	7.5267	8.40338	7.01705	7.00216	8.76044	8.47953	7.93411	7.49747	9.18917	11.0534
Les.1831.1.S1_at	10.4765	10.6196	11.1968	11.024	11.3967	10.0709	10.4652	10.458	7.67087	10.0339	10.3488	11.09
Les.1832.1.A1_at	10.8582	3.54895	5.40837	10.5893	4.15579	3.08694	10.7785	5.00425	6.72352	5.15085	9.32621	11.2077
Les.1834.2.A1_at	1.89304	1.78976	1.95695	1.81131	1.79369	1.69876	1.71783	2.44037	1.84251	1.67766	1.83614	1.75952
Les.1835.1.S1_at	7.72331	6.52527	6.21941	7.19981	5.93223	4.29654	6.96911	5.01894	6.30346	5.96031	5.69378	4.46761
Les.1837.1.A1_at	2.67243	2.64221	3.83178	2.51648	3.5191	3.33343	2.81724	2.99621	2.60252	2.42093	4.22279	2.51431
Les.1839.1.A1_at	2.65086	2.56967	2.74365	2.53266	2.52848	2.88149	2.61622	3.85023	2.75196	2.45421	2.66714	2.84582
Les.184.1.S1_at	11.6425	11.296	12.2836	11.6668	11.7805	10.6579	11.5963	11.252	9.09491	9.82895	11.7953	12.3948
Les.1841.1.S1_at	4.26301	6.33682	6.93634	5.03003	6.97062	4.5285	4.97278	4.9143	5.1593	4.02081	4.55966	2.6458
Les.1842.1.S1_at	7.55978	8.6628	8.66003	7.59177	8.13638	6.98426	7.49916	7.28607	7.06513	7.55978	7.83588	7.22786
Les.1845.1.S1_at	10.5993	10.7304	11.2389	10.5119	11.0092	10.5803	10.8339	9.37295	10.5333	9.93284	10.2185	10.6462
Les.1846.1.A1_at	8.85544	10.4082	9.67732	9.62319	9.7992	9.53613	10.1586	9.65615	10.9848	10.4663	10.3411	9.34146
Les.1847.1.A1_at	8.98965	8.73157	7.99546	9.08149	9.04662	8.71299	9.54826	9.47024	9.80767	10.1837	9.6981	9.46322
Les.1847.2.S1_at	2.02904	1.9948	2.02904	2.01344	1.99207	2.11109	2.01689	2.16085	2.03826	2.02068	2.01998	2.13157
Les.1847.3.S1_at	2.61966	2.56534	2.6855	2.66907	2.50154	3.28728	2.58397	3.21791	2.61627	2.51443	2.65257	2.66908
Les.1849.1.A1_at	11.0176	11.2848	10.9554	10.9153	10.5855	11.6596	10.9204	10.3586	12.2823	11.5017	10.9857	11.4326
Les.1850.1.A1_at	4.10823	3.50186	3.02818	3.16649	5.02549	6.82279	4.64552	3.75908	5.56398	7.80828	3.56526	3.64456
Les.1851.1.A1_at	10.3917	9.44657	11.2605	10.9378	11.8862	10.1741	10.1663	8.93152	7.35519	9.36913	11.4309	10.8338
Les.1852.1.A1_at	12.6638	12.3706	11.6947	12.7848	12.2338	12.3579	13.0488	12.2701	12.9749	11.9785	12.6498	13.0401
Les.1852.2.S1_at	9.25767	9.69627	7.95858	11.0313	10.2461	6.08724	10.8	4.95535	9.01256	8.90298	9.44764	7.29616
Les.1852.3.S1_at	2.79372	2.55727	2.54849	2.79372	4.02087	2.79214	2.49329	3.18188	3.95692	2.79372	2.83132	2.79372
Les.1853.1.S1_at	9.67701	8.64746	9.26932	9.89088	9.04688	8.26495	9.55727	7.47773	7.85852	7.65172	9.30551	10.2696
Les.1856.1.S1_at	2.22675	2.22675	2.29989	2.12574	2.19273	2.28707	2.15813	3.22628	2.22675	2.18184	2.19442	2.80488
Les.1856.2.A1_at	11.3459	11.8037	12.1274	11.7628	11.5035	11.3033	11.4422	11.5526	11.5781	11.7713	12.2688	11.264
Les.1857.1.A1_at	2.47681	2.35417	2.47897	3.8271	2.37566	2.40995	6.2504	3.32233	2.49175	2.33662	2.39477	2.48741
Les.1858.1.S1_at	9.30256	10.7297	11.0224	9.46956	10.0683	8.5581	9.6221	7.65024	9.61417	10.2301	9.58016	8.79416
Les.1859.2.S1_at	3.74825	3.45615	3.45413	3.43718	2.80581	3.53944	5.49134	3.74456	3.57557	3.77498	4.23104	3.51404
Les.1859.3.S1_at	2.4975	2.46488	2.53804	2.48486	2.41417	2.66928	2.48981	3.0676	2.57461	2.4302	2.46589	2.58284
Les.186.1.S1_at	11.6724	12.1409	12.0788	12.13	12.0402	11.214	11.1771	11.0596	10.3789	11.5392	11.9438	11.8808
Les.1860.1.S1_at	7.21482	7.21482	8.22868	7.3688	8.92385	7.07241	7.21482	5.82402	7.97919	7.08124	6.70514	6.82669
Les.1862.1.A1_at	9.12439	9.66234	10.1247	9.0331	10.1393	9.24743	9.60634	5.84799	8.83671	9.25692	9.26797	9.54877
Les.1862.2.A1_at	6.93484	7.31034	8.33884	6.68567	7.77595	7.85326	7.29119	8.69948	8.59784	6.95469	8.13392	8.31625
Les.1863.1.S1_at	6.78834	5.11158	5.28698	6.51831	5.48925	5.49356	6.71314	2.90797	5.2282	6.06494	5.13552	5.34764
Les.1864.1.S1_at	3.5711	3.31941	4.10292	3.80566	3.36047	3.50665	3.4833	3.66234	3.2863	2.94596	3.29322	3.33479
Les.1866.1.A1_at	9.79199	9.67528	10.3254	10.2052	11.0265	10.9218	10.5733	9.6467	10.3396	11.0078	10.737	11.5408
Les.1867.1.S1_at	13.0418	12.9033	12.6942	12.569	13.1016	12.8248	13.4922	12.7616	13.6625	13.4892	13.1122	12.8831
Les.1867.2.S1_at	2.33503	2.40577	2.37409	2.28563	2.31866	2.29233	2.51786	2.68862	2.414	2.3818	2.38131	2.42754
Les.187.1.S1_at	4.39201	4.78197	4.88993	3.62971	5.49133	3.32984	4.33895	3.29581	4.7996	4.62086	4.86779	4.3639
Les.187.2.S1_at	2.6936	2.74389	2.81791	3.19051	3.13782	2.9544	2.77235	3.18113	3.3238	3.05899	2.67419	2.9599
Les.1870.1.A1_at	9.50021	8.67725	7.98612	9.38046	8.45555	10.0169	7.66395	6.53298	8.3488	10.331	8.29098	8.50749
Les.1871.1.S1_at	6.25322	6.955	7.08349	7.39878	5.73478	5.09786	5.11518	4.81164	4.10986	4.30366	6.29777	5.81082
Les.1871.2.A1_a_at	11.18	10.9005	11.3234	11.9808	10.4508	10.5811	9.71804	8.83612	9.76039	9.50358	11.1102	10.8496
Les.1871.2.A1_at	10.8686	10.5499	10.8169	11.2559	10.2119	10.0336	9.39996	9.06201	9.21585	8.82841	10.2494	10.3408
Les.1875.1.S1_at	9.35181	8.36118	8.33693	9.34553	9.08177	10.0001	8.50094	9.82583	8.90625	8.74423	9.18422	10.2739
Les.1876.1.A1_at	3.55638	3.37476	4.20482	3.42249	3.22904	5.40445	3.52614	5.97506	5.04258	3.43999	3.47444	5.06216
Les.1877.1.A1_at	12.4446	11.8928	11.3889	12.3868	11.7595	12.6286	12.5365	12.3665	13.1018	12.3863	11.7901	12.9163
Les.1879.1.A1_at	7.61118	7.67781	8.50578	6.23369	5.32217	6.23369	5.40294	7.22956	6.23369	4.06457	4.56168	6.49961
Les.1880.1.A1_at	12.3025	11.3806	12.1382	11.9249	11.071	10.4658	11.1145	11.0477	7.9249	10.3329	10.7895	11.7844
Les.1881.1.A1_at	6.05174	6.89095	7.00693	6.69429	7.16312	8.82528	6.84027	2.58081	6.27178	5.38676	7.63214	9.29911
Les.1882.1.A1_at	9.21426	9.40895	9.39044	8.58298	9.60946	10.2252	8.15053	9.83122	9.16463	9.07923	9.39044	10.7426
Les.1883.1.A1_at	8.90421	9.90421	10.2526	9.71713	10.0409	10.6345	10.4942	8.26056	11.1507	10.2298	10.5592	11.3248
Les.1884.1.S1_at	2.92076	2.9194	2.94118	2.92957	3.371	3.02543	2.95566	2.97654	2.822	2.97177	4.13312	3.28697
Les.1884.2.S1_at	1.91219	1.86326	1.91367	1.85635	1.91367	1.89719	1.94473	1.99958	2.00984	1.92593	1.89153	1.92582
Les.1884.3.A1_at	9.51201	9.79654	10.8884	9.53207	11.5749	10.0978	10.6119	9.86016	7.60547	11.5864	10.4956	9.63841
Les.1885.1.S1_at	2.47809	2.51512	2.5115	2.36287	2.45812	3.38776	2.58694	4.46386	2.60688	2.47411	2.53559	3.13849
Les.1885.2.A1_at	9.89023	10.0004	9.91626	9.79053	10.755	11.7825	9.76265	10.9184	11.406	11.2169	10.3062	10.8614
Les.1887.1.S1_at	10.3241	10.7058	10.5837	7.60747	8.90315	11.6216	10.1579	10.3343	11.0336	9.86722	11.1946	12.4185
Les.1888.1.A1_at	8.04676	6.47136	4.92865	7.88085	4.58478	7.66404	8.46264	8.34495	8.11819	6.73503	8.38066	9.05476
Les.1889.1.A1_at	7.58611	7.53229	8.15404	7.93443	8.40288	4.70183	8.23957	3.96295	6.91667	6.90468	8.39786	8.51155
Les.1891.1.A1_at	7.70992	8.92496	10.0774	7.96028	9.22519	8.79173	8.16377	6.81622	8.35483	8.25311	8.99504	9.64379
Les.1892.1.A1_at	8.14792	10.2408	10.6114	7.06778	10.4566	10.7987	9.5525	8.41107	10.4424	8.81791	9.57806	9.8639
Les.1893.1.A1_at	2.82668	2.84076	2.91048	2.85754	2.86037	3.39334	2.91048	3.9049	2.91048	2.78014	2.88773	3.19678
Les.1896.1.S1_at	8.51866	10.8567	11.3348	8.58882	10.2063	9.66662	9.51925	8.78495	8.80192	9.69004	10.1658	9.53323
Les.1897.1.A1_at	4.43053	5.587	5.49906	4.92332	5.39116	7.81509	5.587	2.72711	6.10008	5.66362	6.45006	7.98466
Les.1898.1.S1_at	2.61727	2.59611	2.70297	2.58958	2.64213	2.72877	2.64719	2.9948	2.75469	2.61684	2.58902	2.72181
Les.1898.2.A1_at	11.744	11.6287	11.744	12.2386	11.8968	12.462	10.6684	11.9209	11.0169	11.5007	11.5963	12.823
Les.1899.1.A1_at	2.83571	3.67794	3.09366	2.8733	2.95208	2.97083	2.91922	3.5153	3.33849	2.81984	2.86701	2.90411
Les.19.1.S1_at	9.76712	9.47118	9.93732	10.1394	9.42829	9.15285	9.26077	7.31586	9.32796	8.4406	9.287	10.1841
Les.190.1.S1_at	7.16298	6.3589	7.01299	7.30586	6.11996	5.57158	7.62036	3.75073	6.18185	6.37901	7.14319	8.05726
Les.1900.1.S1_at	2.76678	2.7308	2.84262	3.89517	3.33738	2.80796	2.72757	3.06949	2.80796	2.70756	2.75352	3.57883
Les.1901.1.A1_at	11.72	10.833	11.24	11.5483	12.3835	12.4597	10.9879	11.6547	10.7902	12.3532	10.4576	11.9998
Les.1902.1.A1_at	11.3815	11.0253	10.5884	11.4403	10.712	12.1615	11.1102	11.712	11.1989	11.9803	10.7357	11.2228
Les.1903.1.S1_at	2.91412	2.94789	2.83663	3.31362	2.79254	3.45185	2.82308	6.87598	2.81539	2.80461	2.94789	4.27514
Les.1904.1.A1_at	11.6504	11.825	12.0774	11.1719	11.6089	12.1041	12.1652	11.7662	11.1832	12.4062	11.7662	11.9196
Les.1904.2.S1_at	7.85641	7.68701	8.2413	7.12543	8.23395	9.35809	7.71615	8.57762	8.04358	8.276	7.83185	8.81885
Les.1904.3.S1_at	8.66867	8.76325	8.63171	7.33176	7.80506	9.12939	8.61131	7.8594	7.94666	9.4222	8.88824	8.2857
Les.1906.1.S1_at	11.4102	11.9417	11.109	11.1127	10.7572	11.387	11.2156	11.2259	10.732	11.9139	11.5472	11.1201
Les.1909.1.S1_at	12.4751	11.7574	11.3099	11.2626	10.8666	12.2639	11.1353	11.2873	11.661	13.1569	11.628	11.0819
Les.191.1.S1_at	5.63646	3.13728	3.31554	5.33538	5.48233	2.50308	4.65726	4.33327	3.79885	4.55148	6.62458	5.0023
Les.1910.1.S1_at	2.01376	2.03625	2.03629	2.03737	2.05206	2.074	2.09612	2.30677	2.0396	2.07487	2.04178	2.11723
Les.1910.2.S1_at	5.65668	6.27696	7.30246	6.12842	6.28759	5.08585	4.70986	5.13485	7.24077	7.53659	6.40309	2.22558
Les.1910.3.A1_at	8.28814	8.9447	10.0214	8.44469	9.34179	9.52185	7.84892	8.84186	10.2389	10.5559	9.17755	9.12748
Les.1911.1.A1_at	11.1663	10.4714	10.231	10.6601	10.3792	10.3702	9.69201	10.2608	10.1352	10.9419	10.2376	10.0027
Les.1911.1.S1_at	7.34687	6.51203	7.00942	7.1471	7.33782	8.04167	5.94746	5.17599	7.55539	7.6642	7.33721	8.1959
Les.1912.1.A1_at	8.65341	9.5225	9.58502	8.86054	9.22602	9.89431	10.3434	10.3256	11.6709	9.6368	9.22795	10.2989
Les.1914.1.S1_at	8.69472	9.27069	8.69472	9.13849	8.6185	7.29365	10.0025	5.18757	9.48745	8.83416	8.75949	7.49882
Les.1917.1.A1_at	2.19972	2.09418	2.27166	2.13457	2.0592	2.15473	2.12986	2.34601	2.26284	2.10166	2.14622	2.01048
Les.1918.1.A1_at	1.77285	1.78941	1.78165	1.79002	1.74533	1.93536	1.82651	1.94909	1.80103	1.80187	1.78781	1.96187
Les.192.1.A1_at	13.8245	12.9873	13.3502	13.7251	12.9411	12.3897	13.6647	13.337	13.0292	13.0795	14.0172	13.7429
Les.192.2.S1_at	7.73955	5.06113	5.79556	8.42692	6.72678	6.46573	6.36281	5.33616	5.27082	4.79156	8.86347	8.89918
Les.1921.1.A1_at	4.05122	5.01446	6.17373	2.91211	3.87734	8.83504	3.49879	6.00151	4.72307	3.99835	4.07419	6.64359
Les.1923.1.S1_at	6.6533	2.28431	2.39961	5.47297	2.19648	2.42908	7.50364	2.90101	2.95171	2.88527	5.81317	6.61413
Les.1924.1.S1_at	11.8695	12.7703	13.3157	11.7474	12.6819	10.7423	11.8208	9.95856	11.313	11.2745	12.6541	12.1679
Les.1925.1.A1_at	12.3695	10.6099	10.266	12.4722	10.4335	10.8456	11.1706	10.4626	8.68009	10.3485	11.5307	11.3574
Les.1925.2.S1_at	5.65582	4.56194	4.41371	6.4415	4.50105	4.76354	4.75683	4.6979	3.18876	4.60941	6.15759	4.6979
Les.1926.1.A1_at	6.58186	7.56253	9.0101	6.53105	7.79786	6.69944	7.95464	5.02614	8.22068	7.3363	7.51365	7.5541
Les.1927.1.S1_at	9.60525	10.7701	10.3561	9.32199	10.6639	9.02317	10.507	9.34178	10.6019	10.4464	9.98783	8.47095
Les.1928.1.A1_at	4.9515	5.60319	6.0437	5.97729	6.22022	6.33637	5.60645	3.80986	5.57118	5.80975	6.0426	6.89039
Les.1929.1.A1_at	11.2441	11.4208	11.4221	11.6243	11.3902	10.9104	11.3709	10.7768	11.4484	11.1633	11.0404	11.1781
Les.1929.2.S1_at	2.13129	2.09899	2.16842	2.11452	2.10167	2.38368	2.09118	2.50385	2.13129	2.05287	2.11761	2.42298
Les.1929.3.S1_at	2.40226	2.35998	2.43041	2.37189	2.32573	2.87873	2.37917	4.50625	2.44349	2.34066	2.37608	2.49906
Les.193.1.S1_at	2.17316	2.11941	2.15152	2.13291	2.09387	2.31483	2.13985	2.26275	2.14495	2.079	2.13658	2.35849
Les.193.3.S1_a_at	2.88658	4.66518	3.61703	5.57395	5.36767	2.71141	3.1294	2.93704	3.07544	3.00916	4.08796	2.81325
Les.193.3.S1_at	4.94882	6.19668	5.85469	6.70951	6.28431	2.91857	5.70997	2.95134	5.38497	5.48995	5.51832	2.96486
Les.1930.1.A1_at	11.8243	11.8716	12.0545	11.9175	12.1568	12.5448	11.4377	11.2115	12.3578	12.3549	11.7822	11.7514
Les.1931.1.A1_at	7.78252	7.99824	8.23457	7.6594	9.22874	7.57908	8.61893	7.68963	7.85271	6.93039	8.29687	7.91653
Les.1932.1.A1_at	5.05273	4.67323	4.79663	4.3491	5.91837	5.02785	5.19773	2.77415	4.9647	5.66343	5.03091	7.10004
Les.1933.2.S1_at	3.18089	3.304	3.237	3.49066	3.45751	3.47066	2.98916	3.18664	2.37748	3.237	2.68166	3.71147
Les.1934.1.A1_at	9.14668	10.4878	3.68722	8.26914	11.431	10.8448	6.54777	7.70522	10.5542	11.7662	8.68827	5.27607
Les.1935.1.A1_at	11.4325	11.8708	11.2898	11.2339	11.3305	12.7179	11.4503	12.3468	13.0008	12.3815	11.8708	12.2939
Les.1936.1.S1_at	11.1577	8.0864	7.5688	11.5413	8.9428	7.42642	11.3007	7.48317	7.40143	8.24812	10.9847	11.2171
Les.1938.1.A1_at	6.85388	5.03427	6.45896	7.2606	5.93277	2.85055	7.85355	8.38345	7.61946	5.50364	8.81229	10.1263
Les.1939.1.A1_at	7.83706	8.03263	7.8399	8.50295	8.68233	9.40948	9.00748	8.60759	9.91669	8.61229	8.77211	9.45102
Les.194.1.S1_at	7.8145	7.32269	6.96255	7.4908	8.25256	8.17537	7.20442	3.37853	6.47054	8.57831	6.92796	7.62463
Les.1940.1.A1_at	6.2436	4.98637	5.28601	6.76761	6.4067	5.00144	6.2277	6.99747	7.34817	5.97337	6.4567	8.57363
Les.1942.1.S1_at	9.14986	10.5051	10.2148	9.67881	9.85902	10.2559	8.29904	9.69316	10.6172	10.8232	9.64311	9.31551
Les.1944.1.A1_at	2.28007	2.26831	2.3366	2.28846	2.28937	2.4044	2.30774	2.50576	2.33659	2.28798	2.33906	2.50799
Les.1945.1.A1_at	7.34835	5.95729	4.27058	4.66924	6.46904	8.86724	8.06338	4.88692	10.1098	6.82704	8.37722	8.68626
Les.1947.1.A1_at	2.46379	2.69097	2.59449	2.47857	3.00629	2.51583	2.62253	2.84601	2.57593	2.85678	2.59449	2.32262
Les.1948.1.S1_at	9.97537	10.2673	10.0064	9.97838	10.185	9.90267	9.85793	8.54924	9.44874	10.1423	10.7279	9.13948
Les.195.1.S1_at	6.24451	8.90238	10.2328	6.49043	9.67289	9.11656	5.73908	2.18171	2.82933	1.92025	5.75752	7.40873
Les.1951.1.A1_at	11.2666	8.37166	9.1154	10.4007	7.77288	7.97207	12.7252	6.40086	8.50307	9.41012	11.5468	10.9484
Les.1952.1.S1_at	10.6038	10.0328	9.92484	9.95836	10.2405	10.0158	9.99195	10.42	10.0513	10.8742	10.0269	9.86111
Les.1954.1.S1_at	8.13571	8.33171	7.79291	9.27948	8.20157	7.82798	7.85634	5.99347	8.62768	9.74984	8.02818	7.80716
Les.1955.1.A1_at	4.80101	5.41981	6.30172	5.34084	5.90545	4.83958	4.56284	3.44579	4.75241	4.57856	5.33095	4.99446
Les.1956.1.A1_at	9.83605	9.49627	9.93971	8.94931	10.2811	9.76309	9.82259	10.2888	10.2507	10.2426	9.71509	9.76989
Les.1959.1.A1_at	5.21834	8.69349	8.25119	5.4031	5.44534	10.0229	5.86189	9.37068	9.63643	9.60618	8.11428	8.25119
Les.196.1.S1_at	11.6529	9.93846	10.7181	10.4876	8.84819	8.64571	11.9358	9.9454	8.31514	8.64972	11.7755	11.4328
Les.1960.1.A1_at	11.2158	11.0666	11.5745	11.0082	11.4763	12.1444	10.9363	10.929	11.3646	10.9309	11.7762	11.4408
Les.1961.1.A1_at	2.47916	2.69526	2.66537	2.51294	2.48711	3.23037	2.50259	3.9377	2.51597	2.41652	2.52757	2.63007
Les.1966.1.A1_at	2.31139	2.27279	2.38411	2.30521	2.25501	2.41638	2.24673	2.64196	2.28031	2.23251	2.2882	2.42916
Les.1967.1.A1_at	7.45769	3.57188	2.79805	8.01339	4.30093	3.09675	6.78023	6.61569	5.23601	5.78693	7.29237	7.18711
Les.1968.1.A1_at	4.53688	2.62854	2.7671	5.71646	4.4072	4.54141	7.40367	2.97643	6.76035	4.60118	5.23514	7.29468
Les.197.1.S1_at	11.224	10.9433	11.3853	10.3782	11.0499	11.808	9.58728	10.519	7.24251	10.2706	11.5348	11.0752
Les.1970.1.S1_at	10.7284	11.331	11.1779	10.3523	10.662	11.0772	10.0799	9.71386	9.70534	10.931	10.6541	10.4809
Les.1971.1.S1_at	9.09371	8.97002	8.75688	8.54011	9.48187	8.14784	8.21486	7.30729	7.7701	9.46288	8.71823	6.41006
Les.1972.1.S1_at	7.12062	5.14024	5.43946	7.80751	5.8975	5.7486	6.732	6.23786	5.00379	6.24696	6.57443	6.74809
Les.1973.1.A1_at	7.55772	7.89787	8.47268	7.209	7.73309	8.53799	6.52747	7.70761	7.08231	7.94515	8.21011	9.261
Les.1977.1.S1_at	6.05631	7.30881	8.31563	7.04328	7.1415	3.88847	7.45858	2.47911	6.78513	6.46937	6.70677	5.22196
Les.1977.2.S1_at	2.24273	2.19376	2.27624	2.1974	2.16456	2.40001	2.21982	2.67956	2.26399	2.17165	2.21826	2.45426
Les.1977.3.S1_at	1.98993	1.9684	2.01162	1.97487	1.97413	1.99319	1.97349	2.57504	1.98285	1.96441	1.97218	2.0039
Les.1978.1.A1_at	8.21544	7.83297	7.85403	8.29252	9.52081	7.66499	8.4245	3.95916	7.78538	8.58994	7.75806	7.27077
Les.1978.2.S1_at	1.99329	1.99392	2.00898	2.00213	1.95642	2.17094	1.9965	2.21201	1.99916	2.00063	1.99362	2.37221
Les.1979.1.A1_at	8.15053	6.12574	4.76025	8.11596	7.30592	7.94269	8.37308	8.09276	8.61871	8.00687	8.63787	9.13855
Les.198.1.S1_s_at	2.85694	2.79963	2.93472	2.81366	2.69639	3.15018	2.79704	4.00608	2.91603	2.76605	2.80896	3.01135
Les.1980.1.A1_at	1.8933	2.97157	1.96359	1.84836	1.88471	2.66427	1.91241	1.98754	1.96359	1.99258	1.88361	2.05268
Les.1981.1.S1_at	13.1926	12.7417	12.06	13.3399	13.0749	12.9582	12.7781	12.0787	11.4553	13.5334	12.7781	12.029
Les.1982.1.A1_at	7.77374	7.62388	8.18489	8.18976	9.29659	9.38107	8.8011	6.49434	9.00689	8.62859	9.06608	9.46423
Les.1983.1.A1_at	2.41054	2.36943	2.4413	2.38059	2.36632	2.43961	6.60646	2.40385	7.82279	2.35693	2.38902	2.30394
Les.1984.1.A1_at	8.90881	9.35627	8.9934	9.53496	8.47988	9.20455	9.91523	9.86193	10.1035	8.95923	9.42995	10.3981
Les.1985.1.A1_at	9.86594	9.35052	9.46367	10.2584	9.88381	11.2886	8.32205	10.8086	9.78305	10.2321	9.52468	10.5056
Les.1985.2.A1_at	7.69241	10.3111	1.77888	8.7007	9.14725	10.4146	9.56397	4.30693	12.2061	9.00216	8.20184	9.12925
Les.1987.1.S1_at	9.82913	9.39683	11.1213	8.68865	9.69509	9.27437	7.57851	8.40037	6.19686	7.44712	10.7752	9.92958
Les.1988.1.A1_at	9.35733	9.5818	10.8404	10.2334	10.7397	10.9044	8.99581	10.7366	8.34976	9.66415	10.285	11.4512
Les.1989.1.A1_at	10.9643	11.57	12.4255	11.3864	12.0093	12.2235	10.5524	11.8916	11.3851	11.3967	12.0472	12.1614
Les.199.1.A1_at	13.3106	13.4076	13.0901	13.6543	13.2215	13.0507	13.5792	13.3106	13.8852	13.5098	13.1906	12.7686
Les.199.2.S1_at	7.25301	7.34573	6.91952	7.63186	7.18237	7.46371	7.18229	8.47302	8.52883	7.69688	6.89029	6.51361
Les.1990.1.S1_at	3.99955	5.24314	4.0134	4.32354	3.64336	4.59651	4.61556	4.65227	7.48417	5.15084	4.93463	4.59883
Les.1990.2.A1_at	12.488	13.0755	12.7695	12.4443	12.1609	13.1141	13.1449	13.009	13.5426	12.9867	13.1121	12.9862
Les.1991.1.A1_at	3.21279	3.34231	3.4402	3.39442	3.50081	4.41235	3.43044	3.50537	4.42029	3.40973	3.29484	3.90144
Les.1994.1.A1_at	6.80636	5.84286	6.5971	7.25848	7.14388	5.60246	6.5971	6.65892	6.52256	7.63328	6.3382	5.46321
Les.1994.2.S1_at	2.08141	2.04903	2.09579	2.05596	2.01233	2.10127	2.03789	5.14079	2.08938	2.05176	2.06605	2.17667
Les.1994.3.S1_at	3.11769	3.09527	3.1049	3.08576	3.11452	3.27752	3.06643	3.17324	3.0028	3.91923	3.11452	3.11452
Les.1995.1.A1_at	10.4422	10.7221	10.6797	11.2198	11.0186	10.736	11.4464	9.16459	12.4158	11.022	10.9184	10.9519
Les.1996.1.A1_at	10.36	10.0926	10.6505	9.63141	10.261	11.2496	9.72026	10.3916	11.4775	10.38	10.9207	11.2241
Les.1997.1.S1_at	2.74744	2.70584	2.85294	2.68336	2.62891	3.51901	2.65933	4.07223	2.78993	2.61856	2.72497	3.15787
Les.1997.2.S1_at	3.07382	2.92275	3.10082	2.98421	2.81801	3.72851	2.7696	5.13639	3.94628	3.09474	2.96807	3.48596
Les.1997.3.A1_at	3.77541	5.19936	5.34877	4.04129	4.78442	4.2891	3.91594	6.67487	4.26188	5.14562	5.9454	4.26009
Les.1998.1.A1_at	8.92896	9.41502	10.192	9.40019	10.4651	10.1248	8.81505	9.10638	9.1321	8.64477	9.929	10.2374
Les.1999.1.A1_at	2.60137	2.56053	2.63377	2.54805	2.4891	2.85707	2.54009	3.23236	4.24578	2.50789	2.55116	2.74807
Les.2.1.S1_at	5.22926	5.90075	7.45868	6.76011	6.75539	5.45286	5.12357	2.9842	5.17555	4.06855	6.91668	7.99015
Les.20.1.S1_at	5.76343	5.4911	5.48927	5.39313	5.58961	3.59605	5.87742	3.60893	5.25408	5.35195	5.50232	4.29073
Les.2000.1.S1_at	8.72656	9.67084	9.4603	8.3135	8.27207	7.27808	8.45791	6.59239	5.9438	8.12346	8.48368	8.47749
Les.2001.1.S1_at	2.06947	3.33179	2.23264	2.06947	2.00855	2.03353	2.02869	2.12241	2.05406	2.02988	3.04487	1.97672
Les.2001.1.S1_s_at	2.22405	4.44203	4.21898	2.16236	2.70329	2.66469	3.21254	2.83528	2.57486	2.09812	3.77295	2.67998
Les.2002.1.S1_at	6.66831	6.6427	4.56473	4.97348	4.38224	4.54234	4.45309	5.41508	4.26859	7.30719	6.46159	2.57995
Les.2002.2.S1_at	8.69695	8.4819	6.73051	7.78781	6.65217	4.30436	6.3893	4.20944	4.96862	9.1852	8.0742	4.58959
Les.2002.3.A1_at	2.17361	2.12861	2.18934	2.14582	2.08841	2.20685	2.1	2.28215	2.13918	2.11078	2.14161	2.54068
Les.2003.1.A1_at	7.54682	4.98289	6.75121	7.73071	6.37889	5.36016	6.46663	4.58234	3.83072	3.95565	4.93219	8.34867
Les.2004.1.A1_at	3.03095	2.86633	3.04106	2.87653	2.78889	3.76174	2.9047	3.51083	3.04178	2.88761	2.89755	3.36369
Les.2006.1.A1_at	7.59015	6.53503	6.10851	7.80192	7.00885	7.58754	7.93162	6.05146	8.82312	7.25179	7.56297	8.6591
Les.2007.1.A1_at	9.61163	10.3558	10.534	9.81908	10.0824	9.81916	10.3065	10.0062	9.78691	9.08293	10.3889	11.2106
Les.2008.1.A1_at	1.8639	1.8456	1.88144	1.84849	2.71233	1.93125	1.88144	2.00111	1.86898	1.85284	1.87356	2.19558
Les.2009.1.S1_at	6.26489	5.59069	5.574	6.57136	5.96461	6.31471	6.48797	6.31471	6.95111	6.45827	6.0827	6.32069
Les.2011.1.A1_at	12.0451	12.8568	12.8719	12.2519	12.3806	13.0316	12.4779	11.9703	12.4859	12.1877	12.4595	13.2226
Les.2011.2.S1_at	2.95464	3.02353	3.04425	2.79235	2.88562	2.96937	2.9927	2.99719	3.73746	2.97172	3.09058	2.9636
Les.2012.1.S1_at	7.45899	3.96962	5.17472	6.06277	5.75169	5.59621	7.89509	4.43393	5.72642	5.31621	4.65649	6.0476
Les.2013.1.A1_at	9.47152	9.55477	9.68638	10.1806	9.53864	10.3793	8.7179	9.12009	8.94019	10.9421	10.2896	9.68638
Les.2014.1.A1_at	10.1614	8.20041	2.12765	9.12886	4.38537	8.19275	11.8973	9.56094	10.1234	7.08143	7.96721	8.83111
Les.2016.1.A1_at	2.23675	2.16861	2.25569	2.20512	2.13158	2.28079	2.16811	2.7921	2.23539	2.11862	2.21577	2.26749
Les.2017.1.A1_at	8.1936	7.91693	7.87307	7.69295	8.07914	8.73346	8.97636	6.63769	10.3835	9.21067	7.76152	7.31575
Les.2018.1.S1_at	8.05545	7.6072	8.01065	8.22641	8.70292	9.27916	7.71307	8.90476	9.56644	8.37208	8.40176	9.41043
Les.2019.1.A1_at	5.75888	5.98422	5.87865	6.6631	5.75888	5.5921	6.16689	5.09186	4.24541	5.58667	5.47444	6.44921
Les.202.1.S1_at	14.2192	14.004	14.3609	13.4669	13.6754	13.6754	13.6842	12.9641	10.4974	11.9171	14.0716	13.7851
Les.2020.1.S1_at	11.2592	11.2802	11.8791	11.8757	12.1469	10.854	11.2673	10.7731	11.2859	11.5189	11.836	11.2421
Les.2021.1.A1_at	11.0155	7.35773	9.19679	9.96544	9.65506	9.39747	10.2226	10.4415	8.54677	7.91194	10.4547	9.463
Les.2022.1.S1_at	7.26871	7.50914	7.43932	7.97274	7.90909	4.44289	7.61745	5.94839	8.00339	8.51951	7.45699	4.68889
Les.2024.1.A1_at	9.75844	5.87758	6.61422	10.3428	6.7113	5.58479	9.84988	4.25385	6.39261	4.9256	9.51194	10.4082
Les.2024.2.S1_at	3.51249	2.8308	3.23605	5.52815	2.94367	3.29454	4.61481	4.87982	3.29454	2.39979	3.83353	5.20522
Les.2025.1.A1_at	10.5219	10.0489	9.90399	10.201	9.9047	10.7056	10.9005	11.2281	10.798	10.732	10.6219	10.699
Les.2026.1.S1_at	7.38966	8.28614	9.36729	5.47171	7.12558	8.9203	6.92128	3.80593	2.89561	4.05809	4.9893	4.84335
Les.2026.2.A1_at	10.4399	11.1612	12.2828	10.061	11.1216	12.6256	9.63919	10.9199	8.60097	7.08695	9.03895	10.0947
Les.2027.1.A1_s_at	11.5403	11.8645	12.1328	10.8046	10.4884	11.2515	11.3975	11.539	11.5075	9.909	10.444	11.5954
Les.2027.2.S1_at	2.99004	4.04996	4.06844	2.86644	2.4637	2.69193	3.01715	2.71083	2.62587	2.47762	2.87856	2.67183
Les.2027.2.S1_s_at	3.16028	4.19644	3.5708	3.10842	2.89189	3.62282	3.06772	4.15358	3.21409	2.76514	3.04238	3.54492
Les.2027.3.S1_at	2.04411	1.98977	2.02956	2.01832	2.00801	2.02257	1.99219	2.07741	2.03962	1.99454	2.01504	2.02667
Les.2028.1.A1_at	13.5501	14.1249	13.6391	13.8397	14.0204	13.6391	14.0419	12.5673	13.7941	13.8465	13.279	13.0948
Les.2029.1.A1_at	2.31825	2.28411	3.14202	2.07096	5.24688	2.35294	2.29944	5.82696	2.47034	4.4965	2.28344	2.43869
Les.203.1.S1_at	2.75472	6.10637	2.99406	2.82482	2.72773	6.99978	2.8509	4.68197	3.29519	2.90365	3.79657	2.90618
Les.2030.1.S1_at	4.10837	5.34239	5.64342	4.0351	6.68975	2.78624	4.01245	3.98278	4.24259	4.19685	5.54636	4.21962
Les.2030.2.A1_at	10.5957	11.8012	12.4954	11.2029	11.895	11.2331	10.0211	11.3241	10.4142	10.8801	11.9057	11.6692
Les.2031.1.A1_at	8.66202	9.62014	10.7241	8.35207	10.5276	9.39136	9.7803	9.24562	9.94241	9.70043	10.2585	10.4926
Les.2032.1.A1_at	12.2464	12.1282	12.7821	12.2536	12.748	12.2069	12.1193	12.0694	12.8704	12.2542	12.2544	12.276
Les.2033.1.A1_a_at	11.0148	11.1602	10.5984	11.0496	11.3303	12.5221	11.528	12.3251	12.0394	12.4062	11.7797	12.2057
Les.2033.1.A1_at	11.9014	11.9428	11.1921	12.0466	12.1268	13.0617	11.9276	12.7256	12.0178	12.6916	12.1985	12.7691
Les.2033.2.A1_at	12.1634	11.7742	11.2527	11.4554	12.377	12.9053	12.5058	13.121	12.6963	12.8706	12.7852	12.9332
Les.2033.3.S1_at	2.37601	2.38652	2.45808	2.40061	2.45808	3.39016	2.4048	3.04424	2.37424	2.41266	2.45808	2.62404
Les.2034.1.S1_at	3.40884	4.41106	4.20621	5.4824	4.4988	3.07343	4.82085	3.02912	3.85525	3.65948	4.24983	3.99656
Les.2034.2.S1_at	2.14292	2.16626	2.16912	2.17043	2.14318	2.26002	2.24983	2.66187	2.10767	2.03059	2.11844	2.25294
Les.2034.3.A1_at	10.0194	10.1412	10.93	10.2198	10.8394	9.59879	10.8055	8.70807	10.008	9.72872	10.5726	10.7687
Les.2036.1.A1_at	8.98083	7.2733	7.00337	8.8348	7.95311	9.21312	8.50869	8.88822	9.49943	9.47853	8.78315	9.09533
Les.2037.1.A1_at	13.8914	14.3525	14.0186	13.9641	13.4386	14.0512	13.7574	13.5778	14.4767	14.0803	13.6691	13.9058
Les.2038.1.A1_at	4.68188	1.91273	1.92954	3.80023	1.93766	2.07572	8.60802	2.29917	2.04588	1.83463	2.26674	5.06663
Les.204.1.S1_at	8.80214	5.8891	5.29727	9.06474	6.07988	4.11637	9.39466	6.20856	9.11795	7.76064	6.82611	6.8144
Les.2040.1.A1_at	9.38227	10.4695	11.2711	10.4474	10.4476	8.94265	9.90232	6.85657	9.99283	9.91302	10.8037	9.53269
Les.2044.1.A1_at	11.2955	9.67542	11.1285	11.796	10.9999	10.4461	10.4927	10.6221	9.4321	9.49814	11.0015	12.067
Les.2044.2.S1_at	3.56485	3.40237	3.56016	3.52587	3.3066	5.02235	3.61882	3.84815	3.5421	3.59139	3.53744	4.05401
Les.2045.1.A1_at	8.98018	8.92046	9.67677	8.98222	9.43914	8.98222	8.22285	7.03559	9.53485	10.2388	8.71015	9.07661
Les.2049.1.A1_at	7.30709	7.61553	8.63922	7.08157	8.48931	10.5687	7.26586	7.35412	9.22217	8.23305	8.05226	9.90867
Les.205.1.S1_at	10.9358	11.6732	10.6493	11.626	10.6493	9.53517	10.5661	9.43446	10.8809	11.0444	10.1368	8.83642
Les.2050.1.A1_at	12.8139	13.2263	13.0921	12.8693	12.5785	12.6763	12.7359	12.6345	11.9169	13.0607	12.8373	12.3466
Les.2050.2.A1_at	11.7089	12.3319	12.1525	11.906	11.6671	11.0942	11.6671	11.1454	10.0494	12.1931	11.7259	10.7037
Les.2051.1.A1_at	10.78	11.0482	11.674	11.5342	12.1903	10.6529	10.5592	10.1143	10.528	10.6232	11.1331	10.9363
Les.2052.1.S1_at	2.00788	2.00934	2.02721	1.98551	1.99598	2.40113	2.0066	2.30323	2.00861	1.97675	1.98916	2.04166
Les.2055.1.S1_at	8.44719	8.66656	9.59249	9.82972	9.4747	7.72391	9.46549	6.28362	7.93285	7.69396	7.53004	7.34275
Les.2056.1.A1_at	11.0571	10.8782	10.9707	11.3499	10.8796	10.1099	10.8068	10.392	11.0894	10.8613	10.2948	10.7567
Les.2057.1.S1_at	11.1747	11.7606	11.6575	12.6129	11.7888	9.91061	10.4963	10.2428	9.64547	10.8984	10.4671	9.75894
Les.206.1.S1_at	2.5804	2.57639	2.60719	2.92683	3.60526	3.08379	2.41841	3.0676	2.66592	2.39339	2.64944	5.60827
Les.2060.1.A1_at	2.27636	2.26967	2.2742	2.28716	2.25639	2.46073	2.28434	2.38789	2.38574	2.24239	2.3111	2.42671
Les.2061.1.A1_at	2.69275	2.69839	2.73755	2.68345	2.63262	3.63119	2.68579	3.5699	2.73019	2.64555	2.66347	2.98214
Les.2062.1.S1_at	4.69042	2.67767	2.67767	4.63533	2.66332	2.63862	2.67767	3.10354	2.58981	2.61058	2.67767	2.64235
Les.2063.1.A1_at	8.54058	8.11752	5.06922	8.89618	5.95685	8.94703	10.8669	7.14049	9.11	8.73982	9.95816	9.55561
Les.2065.1.S1_at	9.62827	10.028	9.49655	10.4429	9.87255	8.93475	9.59905	8.91582	9.37565	10.5599	10.1003	9.00844
Les.2066.1.A1_at	8.00934	7.60694	8.77115	6.91102	7.75629	7.3192	6.30254	3.09161	7.54574	8.53963	7.44609	7.64393
Les.2068.1.A1_at	9.80361	8.03445	8.18287	11.5386	9.53394	10.1746	9.39995	9.53394	8.33006	9.04005	11.2495	11.3233
Les.2069.1.A1_at	7.02904	7.60138	6.7032	6.43855	7.11975	9.22589	7.39441	6.32666	8.62757	9.38718	6.84465	5.37299
Les.207.1.S1_at	11.9606	11.7368	12.3745	11.9378	12.4765	10.1183	9.96193	9.17883	8.12745	9.16531	11.5613	11.3176
Les.2072.1.A1_at	9.98333	9.82096	10.1123	10.9999	10.7047	11.5827	10.4694	10.5122	11.1754	10.4728	9.79914	10.934
Les.2073.1.S1_at	3.9379	3.9379	3.8317	4.67138	3.78685	2.5814	4.77412	4.81881	4.64303	5.70657	3.7184	2.51223
Les.2073.2.S1_at	7.84128	7.33908	7.23056	7.91864	8.27851	9.12827	7.7225	9.68641	10.4793	9.2121	7.99122	9.97723
Les.2073.3.A1_at	11.6488	11.4328	11.3418	12.2217	11.4571	11.8824	11.9945	12.3389	12.8079	12.6691	11.6388	12.779
Les.2074.1.A1_at	11.1731	11.1904	11.3781	11.8101	11.4918	11.3744	11.7991	11.653	12.3035	11.7378	11.0906	11.955
Les.2074.2.S1_at	2.06608	2.04125	2.10586	2.05688	2.04216	2.17481	2.04762	2.30122	2.08703	2.04366	2.06581	2.1542
Les.2076.1.S1_at	2.26756	2.25439	2.27132	2.26522	2.23175	2.50918	2.27787	2.55852	2.27632	2.25955	2.26562	2.41194
Les.2076.2.S1_at	4.87129	6.28325	6.25259	5.17435	5.01617	3.39842	4.78435	5.89427	4.21716	4.80178	5.57429	4.08806
Les.208.1.S1_at	5.99969	9.31649	10.3277	6.88883	11.3976	10.5168	6.52353	6.70291	7.62033	7.73068	8.63485	8.94828
Les.2082.1.A1_at	7.11184	5.56877	7.26465	5.93442	7.25153	7.39254	6.98197	4.58288	7.78179	7.02073	7.39475	7.95494
Les.2083.1.A1_at	8.66439	9.33026	9.44576	9.24684	10.0224	9.90917	8.64556	9.7224	10.4334	8.52751	8.83578	9.32465
Les.2084.1.S1_at	2.88725	3.20866	4.28185	3.25371	4.02055	3.4778	3.12557	5.45264	3.28814	3.01838	3.33572	4.95174
Les.2085.1.A1_at	8.96413	9.32066	8.80154	9.18878	9.04982	9.67177	9.71179	9.55457	10.9775	9.77796	9.68961	8.65435
Les.2086.1.S1_at	9.90017	11.0852	10.1426	10.4059	9.90906	7.71253	10.9396	8.6095	11.0037	10.1813	9.655	8.13338
Les.2088.1.A1_at	2.93193	2.91961	3.13914	2.92171	2.84485	3.80874	2.9235	4.57766	2.95001	2.85898	2.90947	3.24282
Les.209.1.S1_at	11.1715	10.2754	10.8941	11.2882	11.3281	8.74214	11.5585	9.6449	10.0263	11.2318	10.6105	9.3825
Les.2090.1.S1_at	2.04701	2.04032	2.0666	2.03345	2.00681	2.38995	2.03858	2.15682	2.03683	2.02047	2.01842	2.10835
Les.2090.2.A1_at	8.10793	8.49243	7.02533	8.06527	8.38554	9.18029	9.42151	7.82958	9.79728	9.08315	8.4847	9.12533
Les.2090.3.A1_at	9.48268	9.78125	8.30346	9.26277	9.37815	11.2109	10.6212	10.8222	11.9725	10.0788	10.0673	11.589
Les.2091.1.S1_at	2.40241	2.29783	2.29442	2.36382	2.28343	2.48682	2.82344	3.83289	2.30027	2.26791	2.50211	3.45677
Les.2092.1.S1_at	11.7378	11.0082	10.1502	12.2137	11.1918	12.024	11.5937	10.8343	11.0195	11.8328	12.3882	12.3775
Les.2092.2.S1_at	12.0261	11.0078	10.9741	11.6459	11.6413	13.0402	11.0484	13.6391	12.4159	11.5315	12.0261	13.808
Les.2095.1.A1_at	9.46458	10.2941	7.41428	10.3562	9.49456	10.5162	11.0692	10.7537	13.1489	10.6434	11.1439	9.45164
Les.2097.1.A1_at	10.4008	10.4617	10.4145	9.70082	10.8353	10.7782	9.92732	9.94857	9.3916	11.2808	9.64828	9.44873
Les.2099.1.S1_at	8.22678	9.08227	8.6193	7.98208	7.61092	10.2232	7.48174	8.98133	8.97004	8.49152	9.42801	9.08245
Les.2099.2.A1_at	10.9338	11.3553	11.2593	10.125	10.6795	11.8015	10.4939	11.4539	11.6128	11.0767	12.0683	12.1028
Les.21.1.S1_at	2.57511	2.52598	2.6205	2.54548	2.45461	2.77258	2.60732	3.1429	2.60982	2.47987	2.5518	2.71257
Les.210.1.S1_at	2.46138	2.4346	2.49383	2.42416	2.38316	3.2137	2.38396	2.68204	3.6431	2.45507	2.49637	2.53453
Les.2100.1.A1_at	10.5484	10.2055	10.5585	10.8719	10.0485	10.5592	10.9936	10.8159	10.6078	10.0447	11.5006	11.9388
Les.2101.1.A1_a_at	12.8853	12.4811	11.5885	13.304	12.278	12.853	13.1776	13.2559	13.6155	13.1434	12.8862	13.1948
Les.2102.1.A1_at	2.44362	2.35917	2.48679	3.24694	2.44362	2.91013	2.3523	3.2336	2.50469	2.32049	2.41137	2.49598
Les.2103.1.A1_at	9.80346	8.99049	9.63223	9.59665	9.56476	10.1521	9.32756	11.1767	10.4169	8.29961	10.0138	11.623
Les.2105.1.S1_at	11.0454	12.1084	11.6957	11.8984	11.5072	11.0655	11.7641	8.76189	11.7807	10.9821	11.2935	10.5527
Les.2105.2.S1_at	8.4697	8.37102	9.17658	8.26781	8.96307	10.5713	8.21856	10.8171	11.3719	9.32896	9.68405	11.1532
Les.2106.1.A1_at	2.78331	2.71492	2.80212	2.73186	2.77355	3.82681	2.70001	2.83163	2.93277	2.72988	3.03711	3.96804
Les.211.1.A1_at	9.29223	8.71627	9.46536	9.65406	10.002	9.75262	9.72549	10.7368	10.1428	9.75349	9.75262	10.2801
Les.211.2.S1_at	2.10707	2.0385	2.13773	2.06481	2.05158	2.46551	2.1503	2.76597	2.19285	2.14589	2.09042	2.2767
Les.211.3.S1_at	2.46923	2.63336	2.45275	2.42119	2.36453	2.67652	2.41155	2.86008	2.46385	2.37246	2.39616	2.76592
Les.2110.1.A1_at	4.06515	5.6098	6.46197	4.20995	5.97505	5.81764	5.25974	5.25974	2.58096	2.97104	5.25974	5.99364
Les.2112.1.A1_at	9.29187	8.90245	9.68517	8.58904	10.462	11.2916	9.89521	11.0866	10.7414	10.5105	9.85465	10.2617
Les.2113.1.A1_at	8.50934	7.81077	7.10848	8.1806	7.88497	9.00931	8.79051	4.57945	10.2666	9.26255	8.10712	8.5884
Les.2115.1.S1_at	5.1904	7.0957	7.55044	5.94539	6.53298	5.36651	5.15289	4.3857	4.12242	4.34113	6.09107	4.34457
Les.2115.2.S1_a_at	8.44671	9.35008	10.2774	8.43797	8.96847	7.86157	8.73681	10.2383	7.33943	7.87394	8.66934	8.72958
Les.2115.2.S1_at	10.388	11.2004	12.026	10.388	11.4501	9.84101	10.4014	10.1425	8.68358	9.16929	10.4986	11.0311
Les.2115.3.A1_at	12.1908	12.9427	13.6322	12.3437	13.4203	12.8857	12.3867	13.1808	11.9428	11.3749	12.9893	13.7427
Les.2116.1.A1_at	9.53526	8.99002	9.89361	9.86123	10.519	11.9909	8.85202	10.3429	10.1464	10.7152	10.6977	11.7009
Les.2117.1.A1_at	8.721	8.30532	8.73694	8.48028	8.84732	9.08598	8.72093	7.96514	9.74823	9.11774	7.9757	9.4424
Les.2118.1.S1_at	6.63975	7.24878	6.98854	6.38641	7.80264	7.2058	7.15152	8.11366	7.9476	7.52495	7.40941	8.85367
Les.2119.1.A1_s_at	11.5615	12.0175	11.8246	11.8706	11.4914	11.6682	11.8016	11.8909	11.7223	10.7978	12.068	12.4147
Les.212.1.S1_at	8.79309	8.66263	8.33838	8.28889	8.33838	7.68109	8.40904	8.51433	7.83951	9.27583	7.53456	8.61828
Les.2121.1.A1_at	3.31928	3.58113	3.82391	3.6658	4.23495	6.89165	2.73909	4.74298	3.56058	3.80283	6.4134	8.7208
Les.2122.1.A1_at	2.21574	2.13083	2.23366	2.15221	2.14791	2.35744	2.13486	2.65611	2.21855	2.07999	2.17371	2.05143
Les.2122.2.A1_at	3.2133	3.06144	3.28904	3.15953	3.0066	4.0169	3.12937	5.86397	3.30449	3.05516	3.15928	3.68427
Les.2123.1.A1_at	10.3709	10.9546	11.0128	10.5459	10.6653	11.7032	10.6978	10.59	12.0016	10.4144	12.2403	12.9628
Les.2123.2.S1_at	2.00195	1.96876	2.01551	1.9612	1.9141	2.58667	1.99467	4.96727	1.97653	1.93687	1.95068	2.11801
Les.2126.1.A1_at	9.49486	10.3025	10.9761	9.36117	11.8315	10.7675	9.39738	11.1201	11.2243	9.796	10.7243	11.3734
Les.2127.1.A1_at	7.57907	7.96373	9.57622	6.57639	6.79666	8.16932	7.09357	8.91443	6.59258	6.66203	8.20311	9.22067
Les.2128.1.S1_at	5.08045	5.18745	5.8959	5.19321	5.14461	1.82367	5.19333	5.29272	5.16968	5.23095	5.31474	5.76372
Les.2129.1.S1_at	9.33178	9.91171	9.04205	7.54687	8.84216	8.22429	8.84216	8.33721	9.29775	9.94308	9.37097	7.33163
Les.213.1.S1_at	7.34175	11.5248	12.6155	5.63349	10.3236	7.93105	9.65691	8.47471	7.60479	6.37203	7.59937	5.89305
Les.2130.1.A1_at	9.13258	8.77935	9.52285	9.15759	9.08962	10.0615	9.06917	8.69852	8.68213	8.5795	9.64014	11.0546
Les.2131.1.A1_at	11.2031	3.55893	6.27337	11.0378	6.8786	6.61239	10.5589	9.63898	11.2788	10.9796	3.94266	6.01458
Les.2131.2.S1_at	2.25094	2.07009	2.2122	2.27595	2.18752	2.23257	2.5024	3.24804	2.19218	2.27495	2.11047	2.23407
Les.2133.1.A1_at	3.13191	3.01683	3.22402	3.05307	3.32222	3.98461	3.40659	4.98502	3.65299	3.45089	3.40843	3.73861
Les.2135.1.A1_at	9.06086	9.24146	8.35504	9.34254	9.20802	10.2086	9.39161	8.83461	9.86884	10.1986	8.52026	9.10006
Les.2135.2.S1_at	3.0451	3.01431	3.07127	3.07138	3.05482	4.17844	3.10278	5.0273	3.20647	3.10278	3.02811	3.23483
Les.2135.3.S1_at	2.47194	2.42199	2.49793	2.45686	2.42185	2.64214	2.44801	3.34194	2.47156	2.43658	2.45383	2.62574
Les.2137.1.S1_at	4.38901	6.66741	7.36231	4.56567	7.88262	5.77822	3.54138	6.59109	5.37625	4.4496	2.78626	3.82349
Les.2139.1.A1_at	2.71919	2.72925	2.78043	2.58417	2.4668	4.70186	2.79712	4.23951	2.79416	2.76539	2.58405	3.1953
Les.214.1.S1_at	7.01272	11.085	11.1924	6.67166	8.69094	8.65392	8.45636	9.38544	9.63526	9.43313	7.99078	5.58972
Les.2140.1.A1_at	5.88773	7.66723	6.64412	6.28188	8.24092	9.49857	7.13287	8.7954	9.76419	8.42692	8.98513	10.5989
Les.2141.1.A1_at	7.25085	5.56704	6.30862	7.35483	7.56223	6.32526	6.98491	5.91958	8.05906	8.10141	7.359	8.06007
Les.2142.1.S1_at	5.2019	6.26067	6.46538	6.03426	7.85199	5.06678	5.46345	5.70728	5.19916	6.64942	5.75838	5.07357
Les.2143.1.A1_at	8.48914	8.72975	9.86557	9.34459	9.88225	8.88431	8.5993	10.1225	9.82521	9.82332	9.22293	9.95059
Les.2144.1.A1_at	9.56808	9.39602	8.65279	9.9577	9.20949	8.79157	10.4705	10.8979	10.2885	10.0804	10.0272	10.6851
Les.2145.1.A1_at	11.1236	11.031	11.5243	10.3943	11.4069	11.316	11.6632	12.232	10.8521	10.8867	11.0296	11.316
Les.2146.1.A1_at	8.07468	8.33521	8.06441	7.80585	9.08302	9.36312	8.70315	7.06716	8.9987	7.75508	9.19225	10.3992
Les.2147.1.A1_at	2.54774	2.41861	2.629	2.49271	2.43266	2.62079	2.41177	3.09101	2.52317	2.42436	2.48447	2.52616
Les.2151.1.A1_at	10.8706	11.2777	11.9819	10.816	12.0575	10.6226	10.9834	10.4781	10.827	11.032	11.4117	10.8409
Les.2153.1.S1_at	3.07773	2.79567	3.1089	2.81826	3.00312	6.08807	2.7517	3.71819	4.42056	2.72361	3.12074	2.97062
Les.2156.1.A1_at	10.1422	10.7406	11.5503	10.6857	11.3625	11.2897	10.8089	10.9772	11.51	10.234	11.4828	11.4824
Les.2160.1.A1_at	7.70006	8.35279	9.00473	7.06068	8.02368	9.35233	6.39927	3.77067	7.48608	7.39713	7.70006	10.1967
Les.2161.1.A1_at	7.9377	7.89707	8.3836	8.46228	9.37554	8.63247	7.89207	3.57439	7.08064	7.45854	7.91069	8.41103
Les.2163.1.A1_at	11.3864	10.49	11.3864	11.0672	12.3224	11.8376	11.6727	11.1982	10.5366	12.3762	11.5987	11.1295
Les.2164.1.A1_at	6.24017	5.77287	8.29992	4.19764	3.65326	6.64267	6.15387	3.8763	5.30625	3.20123	4.31704	4.1413
Les.2165.1.S1_at	2.57265	2.5431	2.62794	2.56441	2.49253	2.80702	2.5219	3.05014	2.53835	2.51598	2.5514	2.81046
Les.2165.2.A1_at	7.90736	5.6687	6.77513	7.92389	5.68877	5.37665	8.43835	5.6276	5.27907	5.63845	7.91506	8.92398
Les.2166.1.A1_at	9.25535	9.83073	10.1615	10.0764	9.88443	10.5958	10.218	8.3898	11.5915	9.61973	9.42789	10.482
Les.2167.1.S1_at	2.69262	2.90383	3.006	2.76443	3.1117	3.65782	2.57772	4.65127	2.98927	2.79536	3.76972	3.95774
Les.2167.2.A1_at	13.23	13.9124	13.9589	13.2641	13.5318	13.4262	13.4708	13.592	13.5318	12.9195	13.9399	13.5744
Les.2168.1.S1_at	6.56692	2.47281	2.54429	6.93844	2.56219	2.75273	6.02328	3.51978	2.46068	2.46004	3.5896	6.28567
Les.2169.1.S1_at	2.69108	2.45526	2.5592	2.45223	2.4272	2.74028	2.39177	3.97335	2.4196	2.37585	2.47478	2.66696
Les.2169.2.S1_at	7.23859	5.74372	5.20257	6.80637	5.33684	5.9202	5.79034	5.54437	6.74414	6.92546	5.7796	6.62499
Les.217.1.S1_at	7.84941	7.23431	7.80334	7.22706	8.14721	7.22256	7.10524	7.79458	7.61023	7.70723	9.6192	7.30134
Les.2170.1.A1_at	10.2808	9.25583	2.41744	8.76367	8.48159	12.2728	9.22892	10.0902	9.99911	12.2889	10.043	9.96286
Les.2172.1.A1_at	2.2034	2.28115	2.21058	2.73945	2.13402	2.15633	2.18376	2.26084	3.80195	4.12459	2.17118	2.12698
Les.2173.1.A1_at	2.19752	2.1713	2.26582	2.21776	2.12329	2.18872	2.18166	2.38012	2.20898	2.18521	2.17308	2.21572
Les.2174.1.S1_at	4.30262	7.77952	7.37287	6.0642	7.55356	8.30432	5.24609	3.01493	4.52449	6.539	7.47184	7.66646
Les.2175.1.A1_at	10.6996	11.2744	11.0501	10.5618	10.7912	12.2672	10.8248	11.6533	11.9432	11.3085	11.5363	12.1342
Les.2177.1.A1_at	9.1587	9.53251	10.4471	10.1184	10.1969	6.70328	8.87563	10.0082	8.50599	10.0605	9.71012	8.50415
Les.2179.1.S1_at	2.14487	2.18711	2.28384	2.20551	2.20385	2.20385	2.178	2.38911	2.17816	2.17484	2.18296	2.30153
Les.2179.2.S1_at	2.73832	2.73208	2.8135	2.63804	2.59579	3.40162	2.67939	4.38889	3.06556	2.81698	2.6358	3.10895
Les.2179.3.A1_at	10.1962	9.90439	10.06	9.69806	11.059	10.8299	10.6376	10.5394	10.9324	10.4654	10.4694	11.1295
Les.218.1.S1_at	14.6309	14.7477	14.7175	14.6575	14.5287	14.7632	14.5507	13.9076	13.0688	13.945	14.5116	13.9151
Les.218.2.S1_at	5.37827	6.62542	6.45171	7.66902	8.23546	4.9063	5.43687	2.66534	5.31703	4.95165	6.16064	2.65582
Les.218.3.S1_at	6.02884	7.51433	7.74683	5.58297	6.28466	7.31563	4.42366	3.04654	6.01456	4.46767	4.77022	2.68833
Les.2180.1.S1_at	10.1786	10.4386	9.65684	7.51615	7.26244	9.43792	9.65684	8.38189	10.0998	10.4654	10.7374	9.26386
Les.2180.2.A1_at	11.102	11.6379	10.3502	10.3175	9.50924	11.9305	11.5678	12.6998	13.0476	11.7299	11.8734	12.1111
Les.2182.1.A1_at	10.0704	9.81564	9.26433	10.1461	9.34293	9.01492	10.3756	8.21372	9.83453	10.2752	9.98113	10.1532
Les.2182.2.S1_at	2.18929	2.12797	2.22067	3.07457	2.59313	2.24788	2.10465	4.24425	2.24425	2.09594	2.1733	2.18462
Les.2182.3.S1_at	2.91686	3.26132	2.74553	2.89314	2.67621	3.3445	2.75832	3.30472	4.50877	2.88817	3.00715	2.988
Les.2183.2.S1_at	2.73842	2.83602	3.21549	3.48734	2.68456	3.16896	2.64845	3.48962	3.83492	2.70745	2.69773	2.94231
Les.2183.3.S1_at	2.76106	2.77378	2.78617	2.73212	2.64978	2.94904	2.74567	4.39858	2.83609	2.73949	2.71907	3.11454
Les.2184.1.A1_at	2.39042	2.32041	2.44013	2.36282	2.28609	6.49064	2.3491	3.0597	2.736	2.24577	2.32108	2.41214
Les.2185.1.A1_at	2.50267	2.40919	2.58292	2.51158	2.38878	2.52196	2.45136	3.19548	2.54723	2.42438	2.46906	2.4118
Les.2186.1.A1_at	2.38471	2.36312	2.42999	2.36437	2.31256	2.51035	2.33777	2.84975	2.38985	2.30101	2.36663	2.46944
Les.2187.1.A1_at	13.9133	11.5986	12.4233	14.1806	13.0743	12.5287	14.1875	12.7402	10.3103	11.9645	13.6721	13.9245
Les.2188.1.A1_at	11.1094	11.3935	12.2736	11.4257	12.0188	11.5909	11.4285	10.2518	11.5447	11.4651	11.7068	11.7776
Les.2189.1.S1_at	12.7807	12.5729	8.63977	13.1194	10.5037	9.43929	13.8566	9.52095	12.6986	11.5726	11.4589	10.4575
Les.219.1.S1_at	4.12913	4.81179	6.40609	3.81307	2.96631	2.6617	3.22947	2.24713	2.62722	3.02732	2.71668	2.58601
Les.2192.1.A1_at	9.34704	9.77394	10.404	9.22671	10.4536	11.024	9.20412	6.70277	10.1345	9.62291	9.48585	10.9939
Les.2193.1.A1_at	8.78007	7.98107	8.41762	9.006	8.25075	8.52761	8.16493	9.2979	8.77344	8.32528	9.33589	10.0401
Les.2195.1.S1_at	4.28678	4.70417	4.6897	4.32362	4.86426	4.31289	4.33234	4.66972	4.73031	5.60309	4.51915	2.66839
Les.2196.1.A1_at	8.65428	8.80179	9.48944	9.29822	9.67868	8.65428	7.91428	7.19992	8.49929	8.51022	8.62468	9.03037
Les.2197.1.A1_at	4.52954	5.877	6.95641	5.16207	5.10075	3.66747	4.02696	4.4819	7.28174	3.94324	3.39722	2.50443
Les.2198.1.S1_at	2.88097	3.91379	4.91277	2.75081	3.6544	2.74704	2.74166	2.96057	2.8637	2.82738	3.50515	2.60184
Les.2198.2.A1_at	9.55376	10.8325	11.5545	9.76082	10.3036	9.78548	10.1692	9.73773	10.737	10.2283	10.5159	10.5899
Les.22.1.S1_at	11.4876	11.0977	11.2446	11.5439	10.6039	9.14396	11.5585	9.45059	8.41817	9.83327	11.1275	10.477
Les.220.1.S1_at	3.14578	5.17749	5.36662	2.83835	4.96212	2.74039	2.51539	2.55532	2.43268	3.64967	3.33124	2.61088
Les.2200.1.S1_at	11.0501	9.90465	10.2425	9.397	9.47913	9.35677	10.5302	9.20193	9.01255	9.10622	10.1833	10.0084
Les.2201.1.S1_at	7.92372	8.32968	7.5551	8.3539	8.18871	8.36244	8.64756	4.21449	9.69735	7.81207	7.58688	7.43241
Les.2202.1.A1_at	9.19101	8.91677	9.3234	9.46872	10.0392	10.3452	8.69628	6.94165	8.89589	10.0856	9.6287	10.5133
Les.2203.1.S1_at	9.19586	10.027	9.05329	8.91463	8.81041	8.68	9.91458	7.42959	8.2701	8.45321	9.36238	8.18073
Les.2206.1.S1_at	2.8827	2.27681	2.0124	2.55128	2.25392	2.35395	2.35347	2.37	2.05304	2.79156	2.55921	2.26721
Les.2206.2.A1_at	10.1569	8.07631	8.10341	9.30433	8.40362	9.01244	9.57219	11.2046	9.98878	9.76206	9.55841	10.0544
Les.2207.1.A1_at	8.84656	6.92362	5.7106	10.1763	8.34911	9.03663	8.63944	9.19239	8.24302	9.8646	8.99134	7.22939
Les.2208.1.A1_at	3.66896	3.41897	3.45022	3.36394	3.38933	5.44346	3.87241	4.60021	3.89565	5.48121	3.87241	4.36419
Les.2209.1.A1_at	10.0538	9.97278	9.53931	9.58952	10.2464	9.72004	11.9926	8.6077	11.9946	10.2135	10.5512	10.7879
Les.221.1.S1_at	9.76259	12.1569	11.6332	10.6549	12.0847	11.9173	11.0296	10.5247	8.58552	11.405	11.3363	11.3371
Les.2211.1.A1_at	10.8535	11.8292	12.814	11.081	12.9432	12.0688	11.7364	11.7745	11.4098	11.8851	12.4468	11.5769
Les.2211.2.S1_at	1.95514	1.951	2.0049	1.96956	1.93783	1.98385	1.94978	2.17907	1.96065	1.92859	1.97279	2.0003
Les.2212.1.A1_at	2.5462	2.51927	2.52372	2.52224	2.46736	2.60702	2.52744	3.1849	2.46465	2.32641	2.47429	2.75831
Les.2213.1.S1_s_at	4.32639	5.52288	6.26233	4.16701	5.13094	4.2235	4.09973	3.62719	5.82757	4.94741	4.28299	4.00961
Les.2214.1.A1_at	10.3765	10.5058	10.4753	10.5195	10.4033	11.4943	9.86039	10.0601	10.8087	11.0769	10.3341	10.9872
Les.2216.1.S1_at	7.20169	8.20909	7.56883	7.61288	7.6754	7.49729	6.52707	4.07104	7.57549	6.75878	7.5857	6.89563
Les.2217.1.A1_at	13.8978	13.6756	13.4486	13.7646	13.9072	13.5777	14.1082	14.1341	14.3286	13.9997	14.265	14.1697
Les.2218.1.A1_at	10.6758	11.3155	11.6131	10.1961	10.2265	10.2066	10.9406	10.9026	10.4063	10.3419	10.3095	10.8884
Les.2219.1.A1_at	4.04437	4.15782	6.20504	5.81605	4.01413	4.30074	3.78415	4.35064	5.75536	4.15782	4.0061	3.9936
Les.222.1.S1_at	2.71786	2.67182	2.77209	2.77063	2.68084	3.99183	2.63966	3.1561	2.733	2.71143	2.77019	3.01008
Les.222.2.A1_at	12.168	11.6487	12.4162	12.5962	13.0261	12.72	12.0563	11.1869	12.0578	11.9201	12.9223	13.2709
Les.2220.1.A1_at	6.02546	6.56899	7.73688	6.00538	7.66231	8.45788	6.06594	3.31189	5.03547	6.65449	7.16831	9.21708
Les.2223.1.S1_at	7.77517	8.60285	8.29455	8.42118	8.59432	7.17199	7.24784	7.59842	7.45331	8.89228	8.75149	5.81976
Les.2224.1.A1_at	9.19798	8.90752	8.57368	9.3966	9.42896	10.2066	9.39952	8.85774	10.6428	9.506	9.78228	10.7954
Les.2225.1.S1_at	11.2101	11.5551	11.8935	11.1496	10.714	11.1087	11.7708	10.7605	10.4226	10.7058	10.8288	11.7642
Les.2227.1.A1_at	7.28726	8.17405	9.18493	8.15385	8.84282	8.73709	7.71212	5.3748	10.1508	8.97195	10.07	9.24745
Les.2229.1.S1_at	2.0255	2.51044	2.14858	1.99807	2.13775	2.0071	1.83648	1.99074	2.26778	1.9963	2.37034	2.0087
Les.2229.2.A1_at	9.18388	9.35669	9.59387	9.20992	9.19897	9.69725	8.95149	10.6803	10.4075	8.96279	9.77696	10.4224
Les.223.1.S1_at	10.3847	11.3554	11.2792	10.9507	11.236	9.2381	10.9802	8.23471	10.8475	10.7069	10.4437	9.59648
Les.2230.1.A1_at	8.88431	8.40242	8.8938	7.66498	10.0227	10.8602	8.9261	8.76719	9.61355	9.50236	9.49858	11.1623
Les.2231.1.S1_at	9.81684	9.4201	8.92736	10.3452	9.71897	9.30034	10.0894	8.74995	10.315	9.4201	9.72548	9.76637
Les.224.1.A1_at	9.53034	9.79568	10.4559	8.19862	8.06509	10.1018	7.0608	9.57211	8.86399	7.70066	3.39986	9.54436
Les.224.1.S1_at	13.5891	14.6569	14.4125	12.6956	11.8534	12.7141	11.8263	12.438	12.0095	11.7378	8.20957	12.5044
Les.2246.1.A1_at	6.65673	6.96297	7.96027	7.54976	7.76883	7.11645	7.93399	4.47699	7.37735	7.37735	6.88651	8.29948
Les.2247.1.A1_at	10.5124	11.1954	10.4655	11.357	10.9813	11.6456	10.3256	10.3186	11.451	11.5458	10.5981	10.5034
Les.2247.2.S1_at	2.30171	2.27127	2.33737	2.26991	2.18139	2.55541	2.2495	3.60552	2.30171	2.26511	2.27747	2.51744
Les.2248.1.A1_at	2.49846	2.36415	2.44431	2.38767	2.3499	2.3915	2.3915	2.95904	2.42269	2.32258	2.42711	2.40966
Les.2250.1.A1_at	9.018	9.87692	10.3357	9.02229	9.52882	8.87418	9.42404	10.0565	10.2582	9.2455	10.132	9.52275
Les.2253.1.S1_at	8.33369	8.00378	8.50917	8.87132	9.2985	8.04167	7.72313	6.87846	8.61348	8.81587	8.72887	8.60082
Les.2253.2.A1_at	10.8546	9.96151	10.3581	10.5681	10.9862	10.8564	10.6615	12.1265	12.1508	11.4086	11.4212	11.3449
Les.2254.1.A1_at	5.91496	5.05535	6.1174	5.90408	5.20823	6.47985	5.817	6.70089	6.75627	6.03702	5.91171	7.12662
Les.2255.1.S1_at	7.13414	7.22849	7.60825	5.94854	6.20426	5.40825	5.28038	4.20325	4.10946	4.81463	5.79014	6.19875
Les.2256.1.S1_at	2.77294	2.48645	2.51614	3.67813	2.33906	2.65524	2.65524	2.97356	2.58535	2.45537	2.65524	2.81506
Les.2257.1.A1_at	9.34639	8.65379	9.16842	9.58257	9.15401	10.2515	9.77849	8.91928	9.94728	9.60067	10.1363	10.6469
Les.226.1.S1_at	13.1192	12.2083	12.7882	13.3278	13.043	13.0088	12.9758	12.4238	10.8318	11.7783	12.7826	13.3094
Les.2260.1.A1_at	9.26636	10.8517	11.7011	9.86642	10.2203	8.95389	9.77033	8.81379	9.27591	9.36999	10.3979	9.82454
Les.2261.1.A1_at	10.2093	8.7263	8.41558	10.2081	8.11127	8.74035	8.15443	3.45631	6.04802	7.70247	5.19173	8.33681
Les.2262.1.A1_at	2.53541	2.46401	2.6417	2.50272	2.42684	3.13629	2.45239	4.03666	2.63982	2.42686	2.48975	2.60212
Les.2264.1.S1_at	6.75245	6.36382	7.55288	5.65914	7.79615	6.75245	8.24463	2.24898	7.88084	8.85449	6.6307	6.23248
Les.2265.1.S1_at	4.16762	5.49013	5.62294	5.13262	8.75375	4.23047	4.87488	3.09722	3.70942	4.18255	3.35826	3.7264
Les.2267.1.S1_at	6.51854	5.83525	5.67332	7.1875	6.49815	8.03219	4.70838	4.64553	5.32563	6.83946	5.43789	4.84534
Les.2268.1.A1_at	13.7758	13.9363	14.5318	12.1599	14.3984	14.7532	13.2737	14.0872	11.2909	12.3037	14.07	14.6686
Les.2269.1.A1_at	12.6531	12.8368	12.3961	12.8627	12.7249	13.1415	13.0735	13.058	13.5424	12.669	12.7818	12.9686
Les.2270.1.S1_at	1.90913	1.89775	1.87332	1.89577	1.85217	2.10416	1.90573	2.0686	1.89865	2.12733	1.90803	2.15481
Les.2271.1.S1_at	8.53111	6.48806	7.20916	9.03711	7.84165	6.59054	8.58513	6.67935	6.55997	7.91073	7.87763	6.60239
Les.2273.1.A1_at	8.39885	8.02819	7.92074	7.41562	9.07528	9.61024	8.90456	10.209	9.04887	8.88875	9.46258	10.4617
Les.2274.1.S1_at	10.1543	9.93655	9.42194	7.46332	7.08303	9.89502	8.95786	7.68892	7.94253	10.3323	10.1754	8.98719
Les.2276.1.S1_at	7.03728	7.83415	7.12675	6.36099	6.39999	5.66845	6.81898	5.6705	6.35711	6.65572	6.44857	5.64119
Les.2277.1.A1_at	6.21789	6.55175	6.81469	5.93762	6.81469	7.49946	6.47384	7.51512	7.67392	7.76217	6.47927	8.28909
Les.2278.1.S1_at	7.43649	6.25874	2.82974	7.08814	3.83188	5.69151	7.58914	5.09815	6.70266	7.26633	5.37654	4.01501
Les.2279.1.A1_at	2.87895	2.81008	2.83187	2.85398	2.68143	3.69381	2.91558	2.90787	3.08857	2.89485	3.02845	3.05864
Les.228.1.S1_a_at	2.16152	4.03017	2.98761	2.74481	2.01626	3.45627	2.30454	2.25309	2.07923	2.09629	2.07425	2.23864
Les.228.1.S1_at	3.5513	5.78409	3.70207	3.71954	2.5342	6.08833	2.66425	2.28238	2.58295	2.52734	2.58129	2.70135
Les.2280.1.S1_at	4.94312	6.58379	6.9853	3.16009	5.48466	6.58497	3.83887	5.85348	4.71674	4.79807	8.74883	5.83302
Les.2281.1.S1_at	8.946	7.14776	7.41012	9.10074	8.77733	8.47111	8.36435	7.73355	7.63208	8.36435	8.61341	8.01938
Les.2283.1.S1_at	6.30973	7.39493	7.24298	7.18434	7.75302	5.58752	5.42156	5.21597	6.72733	8.26651	6.94516	5.35035
Les.2284.1.A1_at	11.6607	11.0547	10.9774	11.8392	11.0831	10.5218	11.128	11.1519	10.5598	11.3143	11.3551	10.2777
Les.2285.1.A1_at	5.25439	3.95443	5.34903	5.93542	6.37094	3.95128	5.99151	3.55928	4.29859	4.86267	4.71368	3.38427
Les.2286.1.S1_at	6.021	6.33355	6.56512	4.91854	2.46509	5.03864	7.65264	4.99683	6.54793	5.78195	5.15736	5.37241
Les.2287.1.S1_at	2.3159	2.21563	2.35588	2.23474	2.23761	2.34936	2.15872	2.75402	2.26651	2.18134	2.254	2.2371
Les.2287.2.S1_at	2.72144	2.70585	2.78941	2.75814	2.65487	3.49839	2.65854	3.10863	2.78992	2.58866	2.69754	3.21612
Les.2287.3.A1_at	6.39303	7.00086	7.8621	6.44463	8.97639	7.1455	6.74717	5.27402	6.63125	6.43563	7.95721	8.98109
Les.2288.1.S1_at	8.60727	8.68129	9.56292	8.28456	9.42158	8.40382	9.42545	8.28202	8.53106	8.60078	8.42148	8.41841
Les.2289.1.A1_at	7.89091	7.44476	8.18293	7.10894	7.5592	8.15606	7.64378	4.52581	8.02262	6.25686	8.48973	9.76208
Les.229.1.S1_at	13.5376	12.6559	12.4527	13.5446	12.9095	12.2773	13.3477	11.8979	12.1855	13.4546	12.4789	11.214
Les.2290.1.A1_at	12.1611	11.5398	11.7826	12.6074	12.7821	12.2462	12.4457	10.9265	12.4349	13.1982	12.1324	11.8708
Les.2293.1.A1_at	7.33513	7.36106	7.71265	7.04137	7.64776	7.21087	8.44054	8.24434	9.52311	7.25342	7.87589	7.68073
Les.2294.2.A1_a_at	11.8324	11.9192	12.7786	12.1821	12.1177	12.9827	7.80696	11.475	8.75558	9.68747	11.5776	14.108
Les.2294.2.A1_at	11.4393	11.5667	12.3067	11.7861	11.5529	12.1351	7.07503	10.5157	7.25262	9.01479	10.7957	13.452
Les.2296.1.A1_at	3.98425	2.13394	2.23767	3.51457	2.34492	2.43365	4.80346	2.51557	2.23867	2.30344	2.26357	2.4898
Les.2297.1.S1_at	10.0301	9.2625	9.35834	10.1968	9.49345	8.30738	9.99667	9.53032	10.674	9.66363	10.7291	10.7448
Les.2298.2.A1_a_at	11.5121	11.382	10.1687	11.1853	10.3986	11.128	12.2928	11.7796	12.4775	10.7137	11.6219	11.4231
Les.2299.1.A1_at	2.76435	2.67776	2.80477	2.70429	2.65723	3.02837	2.76545	3.68173	2.83481	2.65367	2.71801	3.08507
Les.23.1.S1_at	2.56976	3.00677	3.99964	5.30358	3.73765	2.80956	2.97009	2.89876	3.24777	4.19074	4.49093	3.04052
Les.230.1.S1_at	5.802	8.35781	7.34205	6.12602	6.82893	6.33772	3.947	5.38306	6.31493	6.75213	7.21251	5.51954
Les.2300.1.S1_at	13.3675	13.3761	12.9866	13.6194	13.7982	13.7063	13.5972	12.8016	13.3572	14.1414	13.5393	13.4581
Les.2302.1.A1_at	6.93738	7.21875	8.52394	7.22344	9.29318	8.26383	7.36616	4.86416	7.31427	7.03886	8.59554	8.75097
Les.2305.1.S1_at	2.86279	2.72584	2.88903	2.85776	2.70331	4.104	2.77123	3.28389	2.98148	2.83033	2.84025	3.00078
Les.2306.1.A1_at	3.64127	4.47711	4.55275	3.13777	3.27711	5.43301	3.12978	3.54891	3.88216	2.62386	3.73346	6.1861
Les.2307.1.A1_at	5.48594	5.8323	5.08881	5.60374	5.11667	3.76681	5.57411	5.85386	6.98435	6.48266	5.65782	3.85174
Les.2307.1.S1_at	9.79959	10.8257	9.39213	11.1299	8.82715	5.47281	10.1794	6.91989	9.56346	10.1013	9.57911	4.57185
Les.2308.1.S1_a_at	1.58393	1.6205	1.56037	1.60847	1.60736	1.74253	1.68436	1.64022	1.60134	1.68562	1.6112	1.79898
Les.2308.2.S1_at	2.40923	2.46187	2.16612	3.06636	2.39999	2.31841	2.34498	2.78919	2.48121	2.9873	2.41813	2.33268
Les.2308.3.A1_at	11.1356	10.894	11.0332	11.2002	11.5268	12.5496	10.7042	10.9083	11.3414	11.8994	10.5707	10.8142
Les.231.1.S1_at	11.063	12.3612	11.8477	10.8533	10.9684	10.9872	11.5519	11.5395	11.1022	11.3637	10.376	9.64485
Les.2311.1.A1_at	5.88113	6.50823	7.77283	7.14626	8.29903	7.07643	6.80224	5.7267	9.46895	6.98926	8.37465	8.94855
Les.2313.1.A1_at	9.7676	9.45957	11.0624	9.70288	10.6996	10.7913	9.57298	8.98893	9.08656	9.41196	11.1868	11.5715
Les.2313.2.A1_at	8.88099	8.08886	9.76078	9.08842	10.061	9.02587	8.10563	9.36579	7.88236	8.01226	10.0291	10.9211
Les.2314.1.A1_at	10.5701	11.3979	11.5349	11.1535	11.4127	11.6596	10.6143	11.7712	11.2314	11.4552	11.4498	11.7122
Les.2316.1.S1_at	10.1759	4.55264	2.57495	8.2167	2.5566	2.58347	7.30868	5.96435	8.64115	8.52004	6.59982	2.57417
Les.2316.2.A1_at	14.7229	12.0803	2.57611	14.1617	6.50474	11.4498	14.1825	14.1301	14.2275	14.1432	13.0449	12.5731
Les.2317.1.A1_at	2.17149	2.09886	2.17385	2.13252	2.10594	2.16902	2.08107	2.51532	2.22045	2.05294	2.14567	2.29836
Les.2318.1.A1_at	2.44434	2.40809	2.51112	2.42358	2.38446	3.2229	2.37957	4.46168	2.47628	2.34711	2.41071	2.79625
Les.2319.1.A1_at	7.6263	7.64553	8.65921	7.38992	8.05151	9.2386	8.04775	8.2732	8.89134	7.19677	8.27375	9.68732
Les.232.1.S1_at	10.4764	8.38056	9.23985	8.55729	8.59385	9.11699	9.81445	11.5726	11.5622	10.3304	10.2337	9.81445
Les.2320.1.A1_at	10.812	10.9765	11.4202	11.0589	11.7474	10.9121	11.3358	10.8021	11.769	11.105	11.192	11.116
Les.2322.1.A1_at	5.03902	4.75233	4.62183	4.8375	4.83144	4.75849	5.23878	4.66147	4.72021	5.36627	5.00898	5.47489
Les.2323.1.S1_at	11.7378	12.4724	12.4043	11.9587	12.5094	12.1992	11.6206	12.1934	12.1599	12.3415	11.8869	11.6986
Les.2324.1.S1_at	10.3872	10.0089	9.71246	10.083	9.91041	10.7472	11.2606	9.98623	10.2766	10.208	10.208	10.6357
Les.2325.1.S1_at	11.8334	9.27822	3.79659	11.0558	5.91277	7.37696	9.57508	8.75213	9.79023	11.9936	8.3112	6.33217
Les.2327.1.A1_at	6.25194	5.45445	6.63603	6.71527	5.64426	5.44098	6.07574	3.3452	4.84296	4.9247	7.08593	8.00607
Les.2328.1.A1_at	9.58364	8.24299	8.48724	8.6647	8.3312	10.0246	7.08325	8.44093	8.55185	9.90027	8.21232	8.88171
Les.2329.1.A1_at	9.27522	10.635	11.1999	10.2435	10.7176	11.8292	10.2473	10.1312	10.6632	9.81514	10.7621	11.9671
Les.233.1.S1_at	10.2461	3.33932	3.29415	9.5976	2.59563	3.3438	9.20732	7.41418	4.55212	4.89851	3.3677	4.59332
Les.2330.1.S1_at	11.5266	11.5489	12.1077	11.4843	12.4031	10.5364	11.5337	11.1104	11.2318	11.0042	11.8538	11.5107
Les.2331.1.A1_at	12.0485	11.4493	10.8129	11.5101	10.7121	11.9502	12.606	12.3623	13.0582	12.2976	12.254	12.5676
Les.2332.1.A1_at	9.7447	8.72168	9.41182	10.5353	9.33479	8.44003	8.61522	5.31269	8.16943	10.1261	8.61979	8.40837
Les.2333.1.S1_at	7.89828	9.94314	10.3579	8.25783	9.64292	10.1341	7.17611	7.57051	7.87828	7.60195	9.85864	10.5882
Les.2334.1.A1_at	11.7978	11.9393	10.6363	12.2191	11.5612	12.3315	12.3339	11.2966	12.3802	11.1465	11.7934	12.6639
Les.2335.1.A1_at	10.696	11.0256	11.4622	10.5788	11.0145	11.356	10.8058	12.823	10.9293	10.5685	11.0142	11.6822
Les.2337.1.A1_at	5.63551	5.35733	5.43918	5.86852	6.08742	5.29619	5.40211	5.26168	5.31603	5.79527	5.33644	5.34485
Les.2338.1.S1_at	11.8015	12.1874	12.3875	10.9944	11.0995	11.2288	11.6454	10.5148	11.9152	11.2849	12.1762	11.8746
Les.234.1.S1_at	2.60394	2.59225	2.66831	2.59198	2.62465	2.76171	2.56289	2.77978	2.61816	2.63217	2.60523	2.75708
Les.2340.1.A1_at	7.43433	7.0246	8.13362	7.56142	8.24745	8.64444	7.22027	6.59355	8.16599	7.66701	7.92324	8.84664
Les.2341.1.A1_at	3.47227	5.23599	6.99289	4.01725	6.59175	5.68458	2.88101	6.93591	6.38947	5.09072	5.23599	5.34503
Les.2343.1.A1_at	10.2912	8.99009	9.51116	10.224	10.7617	11.5583	10.8751	11.5545	11.355	10.4844	10.7617	11.842
Les.2344.1.A1_at	2.99639	2.94176	3.11074	2.96014	2.8528	3.68321	2.96278	5.18802	3.02795	2.86978	2.93749	3.77454
Les.2346.1.A1_at	7.61062	7.65071	8.07103	8.48883	8.20502	9.10535	7.29298	7.69385	8.66218	8.63987	8.42149	9.04899
Les.2347.1.A1_at	13.3049	13.0248	12.8482	12.1345	12.2586	14.1773	12.0629	14.2805	11.5012	13.2798	12.9196	13.3234
Les.2348.1.S1_at	7.16749	6.99164	7.51795	7.75708	7.94367	5.57542	7.51505	6.76439	5.86243	5.25454	7.37538	7.86611
Les.2349.1.S1_at	2.61251	2.56659	2.62143	2.57327	2.49075	3.28947	2.54266	3.65999	2.62359	2.51895	2.57835	2.90091
Les.235.1.S1_at	6.45081	6.61209	6.08741	6.40258	7.47981	6.68128	6.37003	4.4889	5.80596	6.90621	6.4632	5.2931
Les.2350.1.S1_at	2.42008	2.41201	2.45541	2.42187	2.43921	2.60541	2.42432	2.71126	2.44961	2.38215	2.40953	2.48311
Les.2350.2.S1_at	2.30397	2.2198	2.32693	2.30172	2.26585	2.55743	2.2257	4.57175	2.30172	2.23728	2.30172	2.30172
Les.2350.3.A1_at	9.45658	9.57391	10.348	9.52849	9.9392	9.38449	8.11618	6.29955	8.06579	7.94807	9.45693	9.79726
Les.2351.1.S1_at	3.40859	2.83892	2.3196	2.3748	1.59477	4.8608	2.55193	2.80012	2.47027	4.55261	2.83224	2.92611
Les.2351.2.A1_at	10.6693	9.55157	8.87935	9.92142	7.70806	11.0694	9.00216	10.0507	9.62711	10.6251	8.98912	11.0187
Les.2353.1.A1_at	1.96243	1.83826	2.00588	1.88179	1.88735	1.81802	1.81197	1.93873	1.95895	1.77653	1.90198	1.79112
Les.2355.1.S1_at	4.08734	4.46694	4.67986	4.32393	4.7845	4.72272	4.46694	6.19383	3.86899	4.55925	5.5313	4.96503
Les.2355.2.A1_at	8.75043	9.16098	10.2759	8.85487	9.80089	10.7684	9.28745	7.67022	9.95099	9.47668	10.0016	11.305
Les.2356.1.A1_at	3.01193	2.09819	3.55896	2.66209	2.06897	2.16599	2.12141	3.07031	2.85476	2.08309	2.12785	2.17127
Les.2357.1.A1_at	6.05496	6.04165	6.74636	6.17634	9.01345	8.20154	7.02756	5.83719	7.64833	7.53257	6.62407	9.00593
Les.2358.1.A1_at	7.57032	3.6422	2.86816	7.9519	4.81793	5.86693	7.14599	8.42286	7.15188	7.25089	6.96399	8.68532
Les.236.1.S1_at	9.08847	9.07877	8.92025	9.07817	9.2408	7.61752	8.63362	5.59671	9.00026	9.46501	8.70644	7.13878
Les.2360.1.S1_at	10.1145	11.9043	11.7925	10.2425	11.7482	10.4233	9.61185	7.74278	8.02845	9.02314	8.92854	8.24744
Les.2362.1.S1_at	2.55793	2.59004	2.59358	2.53276	2.49494	3.29647	2.54207	4.08741	2.68088	2.48156	2.563	3.07585
Les.2362.2.A1_at	5.76873	5.71466	6.3309	6.33402	5.49345	5.80534	5.86756	3.96033	5.58629	5.1906	6.50118	7.48491
Les.2364.1.S1_at	12.388	12.209	11.5588	10.6074	9.9151	10.8881	11.5057	11.3522	11.6851	12.8664	11.8712	10.384
Les.2365.1.A1_at	12.032	11.7103	11.7777	11.9027	11.7451	12.1931	11.8027	12.5851	12.028	11.9844	12.3403	12.3803
Les.2365.2.S1_at	8.80618	8.31258	8.05506	8.75924	8.80985	6.91435	9.32088	7.07136	9.24564	10.3178	10.2333	7.48835
Les.2366.1.A1_at	10.2023	10.1543	10.4441	10.3662	10.1648	10.9233	10.1872	10.8049	10.3708	10.6361	10.6264	10.7599
Les.2367.1.A1_at	10.0644	10.7084	11.0211	10.5329	10.6706	9.99788	9.98939	6.96201	9.99948	9.88834	10.294	10.9278
Les.2368.1.A1_at	8.02003	7.28592	8.538	8.4086	9.13939	8.90575	8.21242	6.32052	8.96422	9.26222	8.2805	8.09164
Les.2369.1.S1_at	10.1818	8.91182	7.99715	9.92385	8.52976	10.1362	9.31865	8.91003	7.87508	8.61587	8.52364	11.2312
Les.2372.1.A1_at	11.0932	11.6943	10.2484	11.5851	11.9953	12.4576	11.666	11.8566	12.6809	11.5442	11.6302	11.9703
Les.2373.1.S1_at	6.12481	7.11134	5.02076	4.24471	3.63987	5.30052	5.72201	2.36926	7.14295	7.15796	6.40292	3.0565
Les.2373.2.A1_at	11.9756	12.1469	11.2629	11.2467	9.9972	12.5676	11.917	11.8336	13.1904	12.4997	12.114	11.8405
Les.2377.1.S1_at	6.56941	2.55421	2.24677	5.25452	2.54334	2.83646	3.63773	2.7818	2.56118	2.43091	5.6965	7.58668
Les.2377.2.A1_at	11.423	5.57553	4.80572	10.1129	5.26168	9.44352	9.21973	10.8435	7.92592	6.27938	10.6144	12.9345
Les.2378.1.A1_at	6.34167	5.48549	6.96422	5.08156	5.30579	6.88063	6.18228	6.70499	6.49203	5.75416	6.49162	7.95799
Les.2379.1.S1_at	2.83035	2.41511	2.45642	2.75567	3.66458	2.77348	2.76821	2.93531	3.25728	3.47409	3.31378	2.84467
Les.2380.1.A1_at	7.2927	6.92333	5.74366	6.453	7.48072	9.13583	7.74816	6.89238	8.63275	8.61078	8.84035	9.18408
Les.2381.1.A1_at	8.37633	8.40132	8.61585	8.57778	9.45695	9.95307	9.08622	9.76586	9.4798	9.12596	8.8454	10.0046
Les.239.1.S1_at	3.06694	2.98623	3.20925	3.0399	4.48584	3.82188	2.9077	5.13737	3.09316	2.90807	2.99156	3.47509
Les.2399.1.A1_at	8.92743	8.77144	8.82497	9.52891	8.75143	9.63915	8.80807	8.40141	9.02704	8.61735	9.64767	10.9345
Les.24.1.S1_at	9.92222	10.2034	5.99861	10.3818	5.71136	6.63883	10.0278	8.4149	8.58324	8.38465	7.32562	6.03479
Les.240.1.S1_at	11.8528	11.2052	10.6152	10.3322	10.6161	10.0783	10.9667	9.19711	10.6326	12.2722	10.8085	9.22441
Les.2401.1.S1_at	2.9495	2.9743	3.05157	2.92697	3.10559	3.83454	3.02936	4.04266	3.02669	2.86727	2.94386	3.48245
Les.2401.2.A1_at	10.9148	11.509	11.5151	11.0381	10.7822	11.0708	11.1428	11.394	9.92211	10.5716	10.6958	11.2966
Les.2403.1.S1_at	2.06398	2.05086	2.07481	2.06088	2.04622	2.31781	2.07481	2.35934	2.07481	2.08983	2.06283	2.07827
Les.2403.2.S1_at	2.44849	2.40683	2.44849	2.39618	2.3839	2.60112	2.4127	2.72062	2.46121	2.38806	2.40448	2.53274
Les.2404.1.S1_at	2.74834	2.73055	2.74834	2.48961	2.69814	3.57862	2.70727	3.13322	2.76601	2.54643	2.6758	3.0662
Les.2407.1.S1_at	2.87606	2.85053	3.07282	2.979	5.58556	3.0891	3.13826	3.75611	2.79668	3.61658	4.81846	3.13826
Les.2409.1.S1_at	10.8481	10.3294	8.15466	10.3446	9.19162	8.97669	11.8478	7.68266	11.7481	10.8384	9.9018	8.57274
Les.241.1.A1_at	11.0396	9.92647	9.15954	10.9451	10.1519	11.4783	10.9382	11.6454	11.3225	10.984	10.9395	11.9125
Les.241.2.S1_at	2.36708	2.39473	2.43813	2.38926	2.30077	2.44942	2.33778	2.73999	2.40595	2.35488	2.36813	2.49077
Les.241.3.S1_at	7.29392	6.46164	6.0173	7.96978	5.85576	4.77058	7.64582	3.55767	6.03608	7.4123	6.88533	6.38324
Les.2410.1.A1_at	8.95233	9.39516	9.73815	8.96879	9.19065	8.4085	9.67972	9.4507	10.3534	8.97799	10.2273	9.60972
Les.2412.1.S1_at	7.92499	8.26246	8.17728	9.0637	7.43476	7.92499	5.13109	7.33228	7.28293	7.67002	8.85491	8.12465
Les.2412.2.A1_at	11.9687	12.1489	12.3965	12.0747	11.1235	12.6659	10.723	12.7698	11.9811	12.0316	12.4049	12.7547
Les.2414.1.S1_at	2.11439	2.05933	2.13544	2.08439	2.08785	2.09459	2.10167	2.33251	2.12665	2.06361	2.07388	2.62175
Les.2414.2.S1_at	2.48126	2.544	2.544	2.46116	2.54921	2.67634	2.52632	4.12622	2.47416	2.54901	2.51584	2.80126
Les.2414.3.S1_at	2.40124	2.30911	2.40277	2.31818	2.28606	2.42677	2.31904	3.43493	2.40094	2.28609	2.3224	2.45061
Les.2415.1.S1_at	2.19765	2.14161	2.18311	2.16418	2.1495	2.23636	2.16429	2.24177	2.21286	2.13048	2.16659	2.27996
Les.2415.2.S1_at	2.39951	2.37444	2.43075	2.40222	2.31198	2.4607	2.35624	2.66687	2.40887	2.33954	2.37772	2.44757
Les.2415.3.A1_at	9.93748	7.39494	7.54247	9.90609	8.1939	8.61827	9.31104	6.572	8.1365	9.04757	7.85349	7.75602
Les.2416.1.S1_at	2.89221	5.06969	5.58555	2.89078	5.46523	2.698	2.87084	3.50853	4.91743	2.82505	4.49689	3.32254
Les.2416.2.A1_a_at	13.4894	14.247	14.5307	13.2981	14.3403	13.7048	13.4574	13.6971	13.5676	13.2649	13.9483	13.773
Les.2417.1.S1_at	2.55115	2.49712	2.52392	2.51975	2.43203	2.80713	2.577	2.92502	2.53622	2.50574	2.57476	2.94032
Les.2417.2.A1_at	7.95382	2.70003	2.5125	6.70463	2.36487	3.61483	8.39896	3.05225	5.73833	5.38997	6.43281	8.95834
Les.2418.1.S1_at	7.80733	10.4206	6.90802	8.25799	8.13056	9.60336	11.9837	3.73231	12.5769	9.58676	8.77817	8.21868
Les.2421.1.A1_at	8.65515	8.78336	9.16275	8.35692	9.34168	9.90844	8.77995	6.00316	10.0085	8.96768	8.67694	9.76606
Les.2422.1.S1_at	2.13412	2.10447	2.16146	2.12027	2.06322	2.19557	2.105	2.50202	2.13412	2.10892	2.1035	2.26568
Les.2422.2.A1_at	10.796	11.692	12.7541	10.9824	11.9351	11.7132	11.0927	12.1732	10.9238	10.8306	11.5958	12.4482
Les.2423.1.A1_at	5.23229	2.96559	3.11405	5.41953	3.52088	5.45236	6.77476	3.16417	4.32502	6.13657	4.32502	4.17854
Les.2424.1.S1_at	4.42368	4.18631	4.02755	3.91419	4.60913	4.18631	5.04457	4.1628	3.98102	6.36829	3.82084	4.00505
Les.2424.2.A1_at	9.91564	9.6662	10.4986	9.58575	10.5608	11.4147	10.099	11.956	11.6721	10.4103	10.6822	11.32
Les.2425.1.S1_at	9.87825	10.6884	10.2159	10.0396	9.36578	8.9005	10.3175	4.834	9.35023	10.2618	9.41103	8.89844
Les.2427.1.A1_at	12.4178	12.8934	13.1968	12.4852	12.6017	12.5471	12.6741	12.354	12.643	12.3251	12.6243	12.5926
Les.2427.2.S1_at	1.9724	2.44964	2.00837	1.97857	1.9679	2.09044	1.98399	2.23252	1.99294	1.97935	1.97866	2.10619
Les.2427.3.S1_a_at	3.8434	4.29849	4.79534	4.6076	3.91073	3.58142	3.26227	5.01661	3.14396	3.28676	3.91073	3.76596
Les.2427.3.S1_at	4.88997	5.84622	5.64113	5.76667	5.06021	3.96056	5.02542	4.43415	3.87718	4.27124	5.20345	3.88153
Les.2429.1.A1_at	9.68428	9.52706	10.1591	9.95425	10.578	9.326	9.84356	9.73899	10.1824	10.1188	9.77785	9.62
Les.243.1.S1_at	10.8439	11.4942	8.93861	10.7407	9.76062	11.9699	11.7796	9.33248	12.0226	11.0689	11.046	11.6669
Les.2431.1.A1_at	8.94329	8.20533	9.02277	9.05249	8.75795	9.35694	8.82603	7.9669	11.1597	8.70972	9.32756	9.57044
Les.2433.1.A1_at	3.09994	2.84651	3.55367	2.7715	2.64729	2.79546	2.74409	3.99065	4.73347	2.53976	2.67879	2.68068
Les.2434.1.S1_at	12.1163	12.4369	11.7394	11.6083	11.3383	10.5792	12.3493	10.5042	12.1332	11.8329	11.8537	10.551
Les.2435.1.A1_at	10.4051	10.4479	10.2382	11.0697	10.2548	11.0308	10.86	8.24708	10.9395	10.2029	10.4479	11.2896
Les.2436.1.A1_at	2.73395	3.02329	3.02926	3.03523	2.63204	3.33348	2.98804	4.08898	4.9545	3.02099	3.00518	3.19487
Les.2437.1.S1_at	3.02814	2.91116	3.16244	2.96048	2.81741	3.51337	2.88079	4.37931	3.1357	2.92853	2.97715	3.25053
Les.2438.2.A1_a_at	3.98733	3.14452	3.21937	4.16249	3.06171	3.31795	3.31795	4.21133	3.31795	3.312	3.35926	4.20884
Les.244.2.S1_a_at	2.82843	2.81388	2.85241	2.75938	2.78668	3.05011	2.75692	3.74925	2.82058	2.5929	2.59428	2.85251
Les.244.2.S1_at	2.59809	2.49146	2.57238	2.51083	2.46719	2.8247	2.47023	2.60622	2.51711	2.44055	2.50839	2.71606
Les.2440.1.A1_at	2.46156	2.44996	2.47851	2.46742	2.39934	2.71194	2.464	2.98393	2.53062	2.44303	2.47446	2.65561
Les.2442.1.S1_at	13.7188	13.5484	13.2394	13.8567	13.8826	13.9778	13.5487	12.759	13.6992	13.5389	13.5658	13.3718
Les.2444.1.A1_at	3.25692	3.21614	3.36701	3.1993	3.19125	3.62681	3.09579	5.55398	3.356	3.0248	3.25692	3.72607
Les.2448.1.A1_at	13.0379	12.9916	13.3981	13.3713	13.9457	12.8503	13.1202	13.154	13.3168	13.0383	13.2958	12.8054
Les.2449.1.S1_at	5.37004	5.38948	6.49643	5.06944	5.20552	7.30872	6.0588	5.40818	7.19787	5.36115	4.34008	6.49637
Les.2451.1.A1_at	3.3768	5.95743	5.2314	2.89932	6.43991	7.2091	5.51391	3.47799	5.95078	5.04503	5.1275	8.14551
Les.2452.1.A1_at	5.8071	5.7837	6.34863	5.71885	7.30494	7.97337	5.45768	6.3855	6.34863	9.4143	6.57783	8.504
Les.2452.2.A1_at	7.27603	6.97871	8.44166	6.4692	7.59244	8.20966	6.23733	5.53206	8.08545	8.15957	7.15653	8.00716
Les.2453.1.S1_at	6.85127	3.36391	4.60008	6.8725	6.31015	2.28825	5.79968	2.52046	5.04568	5.60777	5.60777	6.97758
Les.2454.1.A1_at	11.6962	11.336	11.4996	11.7862	12.35	12.2931	11.4093	12.4619	12.1426	11.9538	11.3005	12.5436
Les.2457.1.A1_at	13.2737	10.3587	6.37223	12.6806	5.06698	5.80685	13.8241	13.7877	10.8895	10.1466	13.0882	13.6554
Les.2458.1.S1_at	5.98488	7.51683	9.22534	3.30496	5.46561	7.47964	2.42285	7.23702	8.55648	4.96778	4.81404	7.15147
Les.2459.1.S1_at	1.78961	1.77528	1.85033	1.78798	1.81843	1.88639	1.75936	1.90435	1.79685	1.7519	1.78072	1.82392
Les.2459.2.S1_at	2.24981	2.27833	2.32963	2.26696	2.55795	2.28691	2.45456	2.30549	2.22241	2.20021	2.28386	2.28691
Les.246.1.S1_at	10.6556	9.71175	9.77789	10.5615	11.8874	8.51433	10.3994	9.15452	10.8799	11.2436	10.7968	7.99437
Les.2460.1.S1_at	12.2442	12.9783	13.1952	11.4326	8.38498	12.9896	12.9783	13.0222	13.2081	13.2751	13.0173	12.2551
Les.2460.2.S1_at	8.30761	9.24534	9.7171	6.74832	5.62289	8.96111	8.18095	9.97597	11.8814	10.139	9.32381	7.70312
Les.2461.1.S1_at	7.18958	10.4919	11.3048	3.3337	7.63872	7.67426	6.39552	3.88554	6.19834	6.9855	11.0818	6.9943
Les.2467.1.S1_at	8.94282	10.7565	11.1605	6.91595	9.08909	10.2231	7.32686	11.426	10.3861	9.64604	10.4844	10.3108
Les.2469.1.S1_at	6.52087	10.7661	11.2838	2.30093	7.63018	9.80557	4.69716	10.6009	10.4841	8.51115	4.86528	2.883
Les.247.1.S1_a_at	8.9803	8.70338	8.21917	9.5321	9.32476	9.3278	8.50075	8.92022	7.38156	9.86355	8.28557	8.38805
Les.247.1.S1_at	10.0958	9.9911	9.48538	10.2955	10.9701	10.2536	9.44694	10.7854	9.5888	10.4343	9.82644	9.74011
Les.247.2.S1_at	13.5597	13.1913	13.1978	13.854	13.757	13.7848	13.4459	13.5548	12.7627	14.0261	13.3196	13.5311
Les.247.3.S1_at	12.0149	11.0437	11.3965	11.699	12.1491	12.8852	10.922	13.1988	12.2464	12.4413	11.9647	12.853
Les.2473.1.S1_at	2.41866	2.39941	2.51466	2.36553	2.33116	2.73163	2.40849	2.89957	2.49776	2.35304	2.41283	2.64662
Les.2474.1.S1_at	3.64909	2.42796	2.70583	3.22301	2.26684	2.8281	3.33788	4.58491	2.82045	3.27869	2.73798	2.82597
Les.2474.2.A1_at	12.9172	10.6186	5.22407	12.7568	9.8057	12.6857	12.0674	14.274	13.1341	12.8944	12.286	12.374
Les.2475.1.A1_at	9.15125	8.50614	9.01662	8.74142	9.29419	8.99985	9.06159	6.16624	8.78132	8.43963	8.78132	8.72908
Les.2476.1.A1_at	9.57906	10.2054	11.3494	7.49225	9.65378	11.1382	4.47787	7.93859	5.42767	6.35633	5.22902	6.51791
Les.2476.1.S1_at	9.99	11.5126	12.6152	7.50467	8.46662	10.375	5.69874	7.9719	4.94353	6.72945	5.70449	5.29226
Les.2477.1.S1_at	8.94355	9.64364	9.0236	9.95329	8.87064	7.78729	9.34309	6.8727	9.48928	9.18348	8.62782	7.07543
Les.2478.1.S1_a_at	14.4852	4.7702	5.3663	14.0578	6.00671	4.69062	14.0693	11.5611	11.2216	12.1843	6.64018	4.82006
Les.2478.1.S1_at	8.87382	2.17879	2.14693	8.70638	2.3237	2.39209	8.10013	6.58512	6.45479	6.9741	2.30493	2.44618
Les.2479.1.S1_at	9.23738	8.54273	8.89558	8.21903	8.02574	9.21979	8.92175	8.00935	8.08698	7.93486	9.90206	10.3636
Les.2479.2.S1_at	2.88867	2.83282	2.98545	2.4745	2.49889	2.76199	2.79914	3.96217	2.84909	2.84909	4.32015	2.78615
Les.248.1.S1_a_at	10.7038	12.2689	12.7669	10.8563	9.39338	9.86373	8.27475	9.0266	10.2614	10.6637	8.44758	6.56965
Les.248.2.A1_at	7.3465	8.51764	10.0255	7.51481	6.997	7.55091	4.76752	5.13008	8.55625	7.93674	5.83911	5.60759
Les.2480.1.A1_at	12.9521	12.812	12.6563	12.3281	11.7986	11.9103	12.8348	11.4866	13.5615	12.7367	13.0754	12.1788
Les.2480.2.S1_at	6.70815	6.72579	6.208	5.9022	6.834	5.80567	5.6416	3.21958	8.94925	7.07713	7.51365	6.1378
Les.2480.3.S1_at	2.53349	2.47171	2.52386	2.48138	2.42415	2.50077	2.47762	2.70893	2.51322	2.41101	2.49467	2.47731
Les.2481.1.S1_at	12.0857	11.4697	10.7874	11.9516	10.6554	10.388	10.951	10.1399	11.2882	12.5533	11.0374	9.27976
Les.2482.1.A1_at	9.21403	9.44109	9.97914	9.55533	9.00473	8.58604	8.36495	9.3925	8.55661	8.6667	9.40477	9.26301
Les.2483.1.A1_at	10.2814	10.5511	10.2814	10.4911	10.0607	9.15002	10.8416	9.03575	10.8442	10.4969	9.58413	8.72011
Les.2484.1.S1_at	8.25742	8.99971	8.98513	8.70862	8.04436	8.8048	8.12797	6.26989	8.66203	9.56688	8.76107	8.13005
Les.2484.2.A1_at	9.21667	9.63984	9.72701	9.19116	9.40223	10.8399	9.23883	10.7991	10.4555	10.0221	9.58424	10.8673
Les.2485.1.A1_at	7.28836	6.57164	8.4492	7.49207	9.00061	8.32377	7.42086	4.01284	8.90325	8.2872	8.3948	9.09194
Les.2487.1.A1_at	10.1352	9.58621	9.73973	11.5519	11.0132	9.56334	10.7537	9.26431	10.561	9.82568	9.5663	9.86741
Les.2487.2.S1_at	3.78004	3.80179	3.8299	3.86384	3.48335	5.17875	3.86384	6.3022	3.89175	3.79531	3.52028	4.42831
Les.2489.1.S1_at	10.4097	11.058	10.6639	10.3519	10.0969	9.88973	11.2077	10.4087	10.9414	10.5601	9.78619	10.4278
Les.249.1.S1_at	3.57607	3.57502	4.98066	3.56316	3.59395	3.70398	3.90051	3.458	3.60805	3.32757	3.62304	3.71792
Les.2490.1.S1_at	8.26567	6.73812	6.12637	8.09137	8.46122	6.602	8.6688	6.62262	9.64966	9.73673	8.20913	7.218
Les.2491.1.A1_at	10.1511	10.5205	9.59788	10.4017	10.0261	10.7359	10.9651	9.76068	11.357	10.119	10.4183	10.8502
Les.2491.2.S1_at	3.51172	4.06287	3.33875	3.37668	4.53842	3.08722	4.92498	3.23598	6.06051	4.99621	4.07323	3.41217
Les.2491.3.S1_at	6.64534	7.46345	6.36957	6.4209	6.892	6.892	7.87942	3.50891	8.45697	7.51457	7.11866	6.59233
Les.2492.1.S1_at	11.4582	11.5123	11.2053	11.0741	11.1434	9.89717	11.2632	9.18066	10.2086	12.0122	10.7686	9.88582
Les.2493.1.A1_at	8.85143	8.81106	7.98081	6.9756	6.09856	8.71152	7.29829	8.35163	8.54843	7.12915	7.9882	9.3159
Les.2494.1.S1_at	9.743	11.3782	11.2784	10.6157	11.9818	12.3737	8.18828	4.35846	9.15437	9.29818	8.66784	9.28493
Les.2494.2.A1_at	13.0198	13.998	14.1047	13.2568	14.0837	14.53	12.6926	13.0374	13.2699	13.0229	12.4452	12.8035
Les.2495.1.S1_at	3.55418	3.53968	3.8788	4.08229	4.80464	3.98266	3.55746	3.50507	3.16559	3.33136	4.47907	3.68643
Les.2496.1.A1_at	13.7871	13.3024	13.3143	13.4165	13.1949	13.4991	11.7767	13.5145	11.5247	13.644	12.7801	12.5313
Les.2496.2.S1_at	8.19207	7.59097	6.42951	6.30383	5.78881	4.95724	4.48301	6.11432	5.48294	7.83747	7.65268	5.83619
Les.2497.1.S1_at	4.83723	4.8966	4.83657	3.81615	4.74499	3.69507	5.88192	3.76162	4.11797	5.97609	4.97486	4.94229
Les.2497.2.A1_at	11.5271	11.1802	11.6838	10.8434	11.4449	11.1778	11.3245	10.913	11.5544	11.4064	11.0465	11.2052
Les.25.1.S1_at	3.2889	2.00373	2.0086	2.326	1.90599	2.1704	4.08614	2.1912	2.04746	2.04825	2.09016	2.82793
Les.250.1.S1_at	11.7115	11.9754	11.8275	12.005	11.5074	9.10411	11.6858	11.7067	12.3939	12.4956	12.3108	9.77628
Les.2500.1.S1_at	2.92608	3.13889	4.38977	3.28129	5.17692	3.28129	2.68348	3.9375	2.97875	3.77188	3.22105	3.97535
Les.2500.2.S1_at	7.59094	8.18164	7.75766	7.05793	6.28331	8.51342	4.99899	4.90409	3.4536	6.38411	7.12867	8.4765
Les.2501.1.S1_at	8.34026	9.56848	9.97828	8.53202	10.1729	7.69068	8.31107	5.55007	7.83495	8.2189	8.33795	8.23439
Les.2502.1.S1_at	2.73792	2.75854	2.74408	2.76605	2.70449	2.94819	2.76941	3.54718	2.78326	2.78174	2.71374	3.01158
Les.2502.3.A1_a_at	9.99051	10.2577	11.1839	10.1068	11.0959	11.5348	9.97216	12.439	10.8651	9.67716	11.6008	12.7585
Les.2503.1.S1_at	10.5062	10.8273	11.0025	10.1707	10.3894	9.86504	10.5455	9.93178	11.3814	10.5511	10.4737	10.2037
Les.2504.1.A1_at	2.39594	5.62784	6.85385	2.25035	3.10734	2.35788	7.92573	8.58736	5.07985	2.90792	2.31537	6.17129
Les.2508.1.A1_at	13.3779	13.0798	12.8728	13.2436	12.9072	14.0297	13.0203	13.4233	13.4941	14.0337	13.4369	13.4415
Les.2508.2.S1_at	8.13739	7.6232	6.46377	5.74009	5.11332	7.74804	7.06778	4.48854	6.26981	9.59886	7.4714	5.57768
Les.2509.1.A1_at	9.98623	10.6022	10.8729	10.0046	10.5891	9.67886	10.2308	10.9577	8.8426	10.148	10.6859	10.4448
Les.251.1.S1_at	11.4333	9.71779	8.82265	11.2398	9.27298	9.22691	11.8892	4.91192	11.0062	10.2258	10.1856	9.96669
Les.2510.1.A1_at	9.95807	10.703	10.6472	10.3726	10.2601	10.3927	9.91231	9.63919	10.0911	9.96149	10.2454	10.0817
Les.2510.2.S1_at	2.34171	2.35174	2.42264	2.39536	2.30154	2.66838	2.35674	2.9933	2.51703	2.29731	2.38651	2.73233
Les.2510.3.S1_at	6.65144	7.48774	6.76944	6.78982	6.51618	6.30429	5.62268	3.51341	6.26314	6.33061	6.00533	3.48314
Les.2512.2.S1_at	3.02875	2.95158	3.00789	2.98153	3.79986	3.02346	2.90554	4.26548	2.84388	3.39907	2.89579	3.0128
Les.2512.3.S1_at	6.26494	6.43897	6.43897	6.43897	6.43897	8.02345	6.04506	7.09803	6.8224	5.73262	6.95937	8.72657
Les.2513.1.S1_at	2.93402	3.95632	3.67999	2.8713	3.57289	2.721	2.87818	2.9405	2.93402	3.41489	4.68093	2.60144
Les.2513.3.A1_at	10.2835	11.0633	11.5378	9.89498	10.8238	10.4206	9.94622	10.8047	10.9282	10.0806	11.7335	11.3963
Les.2514.1.S1_at	7.48588	7.97029	8.29706	8.26629	8.72256	7.55758	7.53207	5.40571	7.56783	8.30318	8.18832	7.46141
Les.2515.1.A1_at	10.1948	10.2892	10.0274	10.3566	10.1447	10.4022	8.68214	9.1155	10.368	11.5823	9.89524	9.61049
Les.2516.1.S1_at	2.34457	2.33129	2.39099	2.32172	2.32059	2.6794	2.34671	3.08655	2.42926	2.34266	2.33337	2.49923
Les.2516.2.A1_at	9.86476	10.1298	10.6649	10.189	10.7735	11.3337	10.3627	9.72238	11.0635	10.8835	10.6087	11.1432
Les.2517.1.A1_at	13.0606	11.0443	11.4064	13.4268	12.1304	11.1084	12.8108	13.0262	11.6065	12.393	12.7152	12.5812
Les.2517.2.S1_at	2.53388	2.59245	2.58645	2.5552	2.54203	2.90797	2.53255	3.77658	2.65645	2.48828	2.53347	2.89689
Les.2518.1.A1_at	13.38	11.3754	12.0616	14.0578	12.6414	11.0124	13.0468	11.3606	8.87018	9.53455	11.9143	13.2103
Les.2518.2.S1_at	2.17921	2.0897	2.16917	2.39778	2.10762	2.1008	2.07982	2.36637	2.16241	2.0468	2.1179	2.15233
Les.2518.3.S1_at	2.70122	2.6702	2.65273	5.5569	5.16576	2.81143	2.48445	3.69723	2.53171	2.35437	2.62577	3.32694
Les.2519.1.S1_at	11.6848	11.4982	11.1862	11.4335	11.3007	12.0158	10.6671	11.1062	11.7399	12.6254	11.6221	11.5456
Les.252.1.S1_at	7.52612	8.26101	9.17737	8.48766	9.67797	6.85984	7.92131	5.95358	4.04542	6.17079	9.05101	7.8409
Les.2520.1.A1_at	7.71012	7.76206	7.94891	7.95115	8.12213	8.72103	8.09393	8.7041	9.42497	7.54393	8.70925	10.0628
Les.2521.1.S1_at	2.50663	2.57042	2.55655	3.34321	3.75226	2.58557	2.5888	2.4575	2.68753	2.59568	2.57588	2.5888
Les.2521.2.A1_at	9.98938	10.5414	11.39	10.3749	10.7496	9.26742	9.95859	9.60822	9.66287	10.6302	10.7842	10.5946
Les.2522.1.S1_at	6.31912	6.16915	6.07592	6.52106	5.81254	5.47591	6.49113	6.31416	5.26827	6.77709	6.27043	4.37703
Les.2523.1.A1_at	11.4006	12.1699	12.2432	11.8158	12.1741	12.3198	9.4235	12.2962	12.5004	12.0344	13.0307	13.2062
Les.2525.1.S1_at	8.54632	7.80108	7.22014	7.49542	7.8485	7.7777	6.52951	6.09699	8.10183	8.24044	8.19994	6.7005
Les.2526.1.S1_at	12.5121	12.4028	12.5245	11.6195	10.4425	10.0525	11.2706	11.9205	11.6688	11.4644	11.2712	11.3289
Les.2527.1.S1_at	7.5711	7.90113	7.38075	7.37826	6.9479	9.48466	6.37543	7.45366	7.54605	8.72679	7.42146	7.34773
Les.2528.1.A1_at	5.12253	5.81192	6.49671	6.23896	5.18746	8.19152	5.40884	7.75866	8.04956	6.7494	6.3024	9.18904
Les.2529.1.A1_at	10.5674	11.0112	11.3589	11.5558	12.1348	9.23104	8.96773	11.9449	9.47464	8.19176	10.6376	10.3978
Les.2529.2.S1_at	2.02815	2.02789	2.07194	1.96609	2.69144	2.01848	1.92922	2.32641	1.98759	1.96403	2.01316	2.01223
Les.253.1.S1_at	10.4794	3.77675	5.49208	9.01542	2.95095	3.12249	8.69904	5.47535	3.72887	2.92452	3.06957	7.6268
Les.2530.1.A1_at	11.48	10.9985	11.0965	11.1924	11.4951	11.8492	10.8794	12.9401	12.4846	12.2398	11.2204	10.9159
Les.2534.1.S1_at	6.89803	6.67227	5.8642	6.67227	5.71665	5.15003	7.64574	6.10624	6.83485	7.98989	7.44662	5.37058
Les.2535.1.A1_at	11.6706	11.7074	12.2891	10.8127	11.1288	12.1937	11.0517	10.5918	11.9114	11.7166	12.674	12.1312
Les.2535.2.S1_at	7.71376	7.77732	8.36263	6.30015	6.97049	8.35962	7.18626	5.43732	8.2688	8.06596	8.88118	7.60887
Les.2537.1.S1_at	6.59873	7.05787	7.28808	7.10227	8.93393	6.03062	6.41765	6.09472	2.89412	7.01901	6.6506	5.51471
Les.2537.2.A1_at	12.7456	12.939	13.198	12.6182	13.5657	12.8673	13.0796	12.3814	11.4781	13.0478	12.6336	12.5214
Les.2538.1.A1_at	9.4765	9.83074	10.8234	8.81576	10.1846	8.43885	9.71554	8.95883	9.80639	9.87324	9.82308	9.06182
Les.2538.2.S1_at	2.06892	2.06489	2.07575	2.08032	2.04685	2.32561	2.10103	2.44441	2.10103	2.08674	2.07311	2.21244
Les.2538.3.S1_at	7.69457	7.44305	8.74944	6.56308	9.22534	9.13085	7.57112	8.72005	9.98192	8.72005	8.86958	9.91042
Les.2539.1.A1_at	6.02789	6.04054	7.37615	4.76808	8.07905	7.1752	7.63526	8.01021	7.25464	7.34337	7.42744	7.55128
Les.254.1.S1_at	5.59375	7.96432	8.41819	5.16724	8.82659	6.3508	4.36676	6.59152	4.51952	4.33704	6.07304	6.39352
Les.2540.1.S1_at	10.4654	10.8608	10.4642	7.3953	7.54544	10.8162	10.014	10.9439	12.0142	10.8794	11.8043	11.011
Les.2540.2.A1_at	11.7505	12.1384	11.8194	11.9127	11.5262	11.1912	11.7483	11.9063	11.6972	12.1077	11.8399	11.0809
Les.2540.3.S1_at	2.16763	2.18021	2.16992	2.30343	2.58793	2.95143	2.0023	2.23635	2.15323	2.18016	2.13173	2.11132
Les.2541.1.A1_at	12.266	11.6846	12.0407	12.4583	12.1886	13.0313	12.139	12.0161	12.6524	12.1657	11.5146	12.4166
Les.2541.2.S1_at	7.79655	7.08356	7.20494	7.29539	7.24923	6.85657	7.94205	5.28286	8.11887	8.19317	6.50017	6.38103
Les.2543.1.A1_at	8.20517	8.29417	9.15399	8.65976	9.56774	9.13043	8.17186	9.95437	9.55345	8.14009	8.9068	9.969
Les.2544.1.A1_at	9.75057	10.8704	12.0182	9.84106	11.4435	9.91688	11.4494	13.7117	9.8558	11.2691	10.5877	10.2328
Les.2545.1.S1_at	9.29068	8.38122	7.13328	9.36906	8.77794	7.44083	8.77339	7.53154	6.90014	7.84257	9.53684	7.86402
Les.2546.1.S1_at	14.3836	14.3507	13.6534	14.9342	14.4233	13.5143	14.1809	13.0388	14.0482	14.7586	13.9667	12.7274
Les.2546.2.S1_at	4.98267	4.62268	4.13675	5.45095	5.98474	5.13762	3.97805	7.03529	4.76107	5.6854	5.10906	4.41862
Les.2546.3.S1_at	11.9233	11.3067	11.5831	11.2108	12.0634	14.0301	10.9894	14.2379	12.8992	11.8178	11.9252	13.4072
Les.2547.1.A1_at	11.9706	10.7925	9.86768	12.0396	11.4401	10.4519	12.736	13.0039	12.7047	11.6133	12.7703	12.2676
Les.2548.1.A1_at	12.4554	11.6879	12.133	12.3084	12.5828	11.4601	12.2824	11.503	11.9263	12.9459	12.6853	10.7116
Les.2548.2.S1_at	5.92101	4.88196	4.8278	6.32131	6.0799	4.84991	6.13201	3.39488	3.60454	6.32186	5.74798	4.97342
Les.2548.3.S1_at	2.60496	2.42531	2.56786	2.47128	2.66054	2.58334	2.55911	2.95192	2.46463	3.03427	2.5855	2.46557
Les.255.1.A1_at	3.52454	2.55507	3.02016	2.92495	2.89686	2.40466	2.7261	2.7831	2.72017	2.72206	3.41545	2.77157
Les.255.2.S1_at	2.60295	2.62086	2.68613	3.3167	4.14951	2.57012	2.6071	2.65999	2.58457	2.58702	2.57383	2.55324
Les.2550.1.A1_at	13.7601	13.5057	13.2668	13.4216	13.2606	13.1912	14.3099	14.1698	13.7942	13.2173	13.9093	13.5987
Les.2551.1.A1_at	6.21992	6.00359	7.60947	7.05649	7.84026	5.90252	6.95342	2.71968	6.63001	7.86743	7.29099	5.36649
Les.2553.1.S1_at	10.0311	10.5619	10.0272	10.1393	10.5756	11.2646	9.27267	9.23273	9.97547	10.4409	10.0431	9.9549
Les.2554.1.A1_at	8.5185	8.55297	8.30682	8.50588	8.67262	10.0626	8.31982	8.48689	9.59873	8.92512	8.70345	9.68654
Les.2555.1.S1_at	3.70976	3.72931	3.53547	2.82403	4.00476	3.23492	2.76044	2.51735	2.85626	3.45357	3.07027	3.31906
Les.2555.2.A1_at	12.9509	13.169	13.237	12.5825	12.7986	12.1356	12.6981	12.7368	11.7527	12.8805	12.8993	11.7819
Les.2556.1.S1_at	5.46953	5.96799	6.51019	6.44291	6.35146	6.43025	5.68218	3.38349	5.3208	5.92326	5.8722	6.60169
Les.2557.1.S1_at	8.88348	9.1739	8.19069	9.96883	9.3082	7.17609	9.35426	7.08597	9.39619	8.91809	8.91047	7.78539
Les.2558.1.S1_at	10.1115	11.2482	11.5516	10.3552	10.5463	9.99773	9.92332	10.3096	9.70355	9.36928	10.7393	10.3552
Les.2559.1.A1_at	12.2474	12.5779	12.9388	12.2033	12.3785	11.4099	12.3838	11.9888	12.0031	12.8053	12.2792	11.3355
Les.2559.2.S1_at	2.65652	2.67489	2.7272	2.60958	2.56356	2.7652	2.60964	3.60244	2.67262	2.5989	2.51341	2.6982
Les.2559.3.S1_at	1.81026	1.82858	1.83567	1.81444	1.78899	2.0277	1.83538	1.90232	1.80781	1.82916	1.79958	1.97512
Les.256.1.A1_at	3.26701	3.26701	3.26701	3.18855	4.32128	3.24169	3.24555	3.3495	3.20983	3.26701	4.06573	3.26701
Les.256.1.S1_s_at	5.23077	5.17053	5.54303	4.62458	5.26278	2.67127	4.85631	3.04705	3.38423	4.90932	5.69348	3.4644
Les.2560.1.S1_at	4.91941	8.29042	9.7393	6.27892	5.14495	5.46239	5.58789	10.5543	7.03474	8.95269	4.92464	6.33394
Les.2561.1.S1_at	9.58611	7.6296	6.88147	9.98781	6.91245	4.48413	10.3286	4.64167	10.3612	8.38613	8.39733	6.84297
Les.2561.2.A1_at	11.7926	10.1109	9.24025	11.5061	9.49275	10.3914	12.3863	10.5459	12.6297	10.5741	11.0293	11.5249
Les.2562.1.S1_at	10.2557	9.8936	10.0148	7.35477	9.04119	11.2072	10.1115	11.6971	11.3084	9.96421	11.2268	11.0032
Les.2564.1.S1_at	8.30814	8.35466	8.14475	8.17887	8.63884	6.85275	8.06627	5.93163	6.50573	9.22382	7.29574	5.7499
Les.2564.2.A1_at	11.2423	11.2423	11.419	11.3141	11.6063	12.0277	11.1945	11.5155	10.8222	11.5919	10.605	10.9701
Les.2565.1.S1_at	11.6803	12.0343	11.0633	11.7079	10.8961	9.66891	11.6053	9.85758	11.9781	12.1525	10.7768	9.5912
Les.2565.2.S1_at	2.13599	2.15856	2.18158	2.16884	2.08768	2.41998	2.17303	3.21902	2.20189	2.17989	2.09783	2.34763
Les.2565.3.S1_at	5.98521	6.54307	4.92514	5.93903	4.74471	3.46416	5.02697	4.74908	6.1077	6.17072	4.76889	3.34982
Les.2566.1.A1_at	11.8495	12.7241	13.1069	12.3131	13.246	12.1246	12.5974	12.457	13.0677	12.3817	12.895	12.3746
Les.2567.1.S1_at	6.47937	8.39393	8.31521	6.68862	9.27995	6.35333	8.57475	3.2856	7.02925	7.48052	8.31719	5.6375
Les.2568.1.S1_at	2.60837	2.53737	2.64908	2.55855	2.43512	2.66952	2.53898	3.02181	2.69588	2.42425	2.59838	2.7479
Les.2568.2.S1_at	2.28094	2.13008	2.28499	2.21715	2.21715	2.15296	2.35173	2.22686	2.26839	2.14493	2.22595	2.19029
Les.2568.3.A1_at	9.82244	8.70953	9.43364	9.60143	8.86535	9.65945	10.3159	5.70108	7.75197	6.43463	8.3092	11.6032
Les.2569.1.S1_at	2.60554	2.61604	3.31429	2.61947	3.01077	3.3471	2.59343	3.73155	2.61953	2.58731	2.77177	2.75616
Les.257.1.S1_at	6.24456	8.88412	9.54577	6.66265	9.22257	6.5018	7.46328	4.653	6.22707	6.72899	8.32809	5.78365
Les.2571.1.S1_at	12.5239	12.0697	11.4554	11.9717	10.7474	12.8546	10.8562	11.7288	11.2333	12.4379	12.1774	11.5274
Les.2572.2.S1_a_at	7.50237	6.43921	6.91588	5.73964	5.37761	5.85783	6.72363	5.56313	7.04325	7.09785	6.89143	5.17595
Les.2573.1.A1_at	7.86828	7.7762	8.52215	8.40231	10.0688	7.37557	7.37886	5.42909	5.38669	7.13697	6.99968	5.77098
Les.2574.1.S1_at	11.5025	11.8789	11.9053	11.7875	12.4099	12.3749	12.0279	10.1178	12.2507	11.9536	11.0572	11.5979
Les.2574.2.S1_at	3.59027	3.90542	3.53509	3.96026	4.56746	3.3623	4.16453	3.50251	4.1245	4.73093	3.50487	3.16421
Les.2574.3.S1_at	3.09061	4.2636	4.89811	3.65875	2.89502	5.3105	2.91676	3.07619	5.8621	3.09043	3.02861	4.51533
Les.2575.1.S1_at	12.6	12.2987	11.9724	11.4993	11.731	10.8139	12.2274	10.0755	11.4286	11.6592	11.8914	11.0462
Les.2575.3.A1_at	4.0343	4.01584	4.03708	3.96122	4.0119	3.98981	4.0618	4.17531	4.15167	4.19081	4.29594	4.0416
Les.2576.1.A1_at	9.89478	10.0513	9.70826	10.5071	10.5075	10.7283	10.7087	6.42876	11.2597	11.089	10.518	11.6219
Les.2577.1.A1_at	10.5505	11.3605	11.4638	10.1047	10.0877	11.335	10.5107	10.4576	11.5342	9.80713	8.89433	10.4657
Les.2578.1.S1_at	11.354	8.96525	6.14655	10.7089	9.02621	7.04362	11.9814	5.96188	11.4247	11.8518	10.2881	8.48383
Les.2579.1.A1_at	12.2718	12.2724	12.4518	12.9102	12.4088	11.4797	11.861	12.9001	11.8425	12.098	11.702	11.9873
Les.2581.1.S1_at	8.41028	8.69589	8.5301	6.18762	6.30015	7.93435	7.29357	7.40922	9.73264	8.17538	8.71834	7.82026
Les.2581.2.A1_at	11.1076	11.1405	11.3862	9.44125	9.38222	12.2616	9.7454	11.9945	12.0657	10.4744	11.6761	12.3588
Les.2582.1.S1_at	7.08998	7.11199	7.28386	6.50821	7.04381	7.02874	7.32791	5.65446	7.19099	8.36903	6.69942	7.04197
Les.2583.1.S1_at	6.79676	6.32221	7.3094	6.25215	8.17177	6.51681	7.24791	4.41503	7.19978	6.94439	7.82305	6.9968
Les.2584.1.A1_at	9.17578	9.38197	10.2089	8.98396	8.8755	9.57539	8.547	8.93833	7.94877	7.6286	8.99108	9.84224
Les.2584.2.S1_a_at	6.67113	7.67702	8.23909	6.94579	7.04045	7.23197	6.37678	5.82019	5.30179	5.43192	6.90938	7.27646
Les.2584.2.S1_at	3.19153	4.36564	4.95641	3.74827	4.67546	3.56494	3.00435	3.35346	2.9991	2.64005	3.68745	3.32864
Les.2585.1.A1_at	9.06001	8.56195	8.90598	9.72941	9.40061	9.90086	8.92451	8.85145	10.1292	9.78165	9.89315	10.4103
Les.2587.1.A1_at	7.71609	7.53174	7.81225	7.2869	7.47674	8.17438	7.04218	9.80956	9.11472	8.2488	8.1363	9.43072
Les.2589.1.S1_at	8.25182	8.31102	7.75256	8.26663	7.33026	8.88949	7.0224	3.46841	8.01591	8.8454	8.85033	7.87314
Les.2589.2.A1_at	13.4486	13.5719	13.2774	13.2013	13.4878	14.1627	12.9803	14.2006	13.9648	13.6713	13.8716	14.1933
Les.259.2.S1_a_at	7.56432	8.19811	8.6114	8.71591	8.41084	3.25981	7.86634	3.46156	6.79046	7.78995	7.39796	6.24992
Les.2590.1.S1_at	2.63396	3.18955	2.74196	2.68849	2.82699	2.95129	2.80186	3.31097	4.06488	3.88655	2.75353	2.74628
Les.2590.2.A1_at	7.77915	7.92842	8.00602	7.06662	7.18044	9.27978	7.15162	8.0501	8.10898	8.64102	7.54979	8.4784
Les.2591.1.S1_at	13.2602	14.1205	14.3742	12.911	12.8581	11.9808	9.55151	11.6903	11.5211	12.2045	11.3742	8.63501
Les.2592.1.S1_at	9.0617	9.49604	9.56598	8.48166	9.26307	8.83218	8.98927	5.0184	8.61181	8.98927	9.22005	9.49894
Les.2594.1.S1_at	5.49304	6.47716	7.11453	6.32017	7.10633	5.81239	4.81529	4.46761	5.97888	5.53188	6.28859	6.61131
Les.2595.1.A1_at	11.8751	12.4314	13.0433	12.092	12.8484	12.9303	12.3685	13.0518	11.7482	11.4194	12.349	13.4399
Les.2598.1.S1_at	11.7184	11.8077	10.7803	11.291	10.2513	9.71033	10.4124	3.89692	9.92036	12.1951	11.2708	8.11771
Les.2598.2.S1_at	8.80496	7.84694	7.8986	7.71957	8.88954	9.90613	7.79985	8.85337	9.14611	9.75729	8.77413	9.09414
Les.2598.3.A1_at	13.6956	13.5109	13.5307	13.1776	13.1483	13.8526	13.3548	14.1814	13.5307	13.5241	13.7869	13.4967
Les.2599.1.S1_at	12.546	11.7147	10.8134	12.7486	12.4578	12.1478	11.1548	10.7273	10.6235	12.8722	11.6085	10.7601
Les.26.1.S1_at	2.32198	2.51262	2.72552	2.43747	2.68192	2.44633	2.32669	2.38987	2.38987	2.20484	2.31228	2.40023
Les.2600.1.S1_at	11.6565	11.1988	11.1361	11.2468	11.2076	12.8609	11.3521	12.0974	11.3052	12.1983	12.0663	12.3713
Les.2601.1.S1_at	12.7914	13.134	12.8798	12.9641	12.1601	11.6976	12.8287	12.3185	12.7698	12.7914	13.1782	11.7265
Les.2602.1.S1_at	2.37613	2.33836	2.4109	2.33542	2.33562	2.40475	2.32607	2.6333	2.34688	2.3219	2.36048	2.41854
Les.2602.2.S1_at	3.33777	3.51227	3.71598	3.31553	4.38226	3.54809	3.66461	2.65566	3.43911	4.39829	3.31747	3.11667
Les.2603.1.A1_at	12.6093	13.2155	12.9869	12.8559	12.519	12.7268	12.8009	12.9515	12.7183	12.6305	12.9145	12.5727
Les.2604.1.A1_at	10.9874	11.4903	11.7543	10.6413	11.6139	11.5892	11.0475	12.1006	11.5484	10.3591	11.931	12.5783
Les.2605.1.A1_at	11.2637	10.1779	10.3026	11.997	11.4156	10.2573	12.4132	10.3305	12.3387	10.361	11.3739	11.0932
Les.2606.1.A1_at	11.6724	11.7511	12.1652	11.021	11.9815	11.9141	12.2671	12.7009	12.9872	12.2146	12.2751	11.7189
Les.2607.1.S1_at	10.4938	11.5903	12.1188	10.4461	12.1097	11.113	10.2121	10.5028	9.5809	9.73025	11.1021	10.7751
Les.2608.1.S1_at	6.75846	5.45541	5.79104	7.57274	6.90563	6.86951	6.58244	5.52274	6.49011	5.36496	6.9811	7.69133
Les.2609.1.A1_at	8.52786	8.55368	8.99108	8.24386	8.84596	9.33825	9.15282	6.93487	11.2414	9.6489	9.66472	10.4525
Les.2611.1.S1_at	3.18488	3.19089	3.31829	3.14386	3.31829	4.65445	3.03299	5.54726	3.32249	3.18756	3.22524	3.88327
Les.2611.2.A1_at	11.7358	11.6754	12.2371	11.5006	11.9355	12.2776	12.162	12.9318	13.0909	12.2411	12.1912	12.5237
Les.2612.1.S1_at	13.267	13.3942	13.2383	13.2746	13.4701	13.5065	13.1645	12.981	12.1969	13.3358	12.9832	12.8153
Les.2613.1.A1_at	10.7472	11.2472	11.3836	10.9392	11.009	10.9105	10.9118	11.5323	11.2328	11.1281	11.1358	11.2021
Les.2613.2.S1_a_at	2.32264	2.34495	2.29745	2.33544	2.22887	6.44376	2.36938	2.91341	2.31887	2.37781	2.3155	2.81256
Les.2613.2.S1_at	1.98907	1.97712	2.01403	2.00538	1.97662	2.85064	2.01322	3.52656	2.01355	2.02602	2.00191	2.23994
Les.2613.3.S1_at	3.18365	3.471	3.2881	3.24675	3.15223	4.38598	2.88214	3.18365	2.96031	3.10379	3.02907	3.3651
Les.2614.1.S1_at	10.6487	9.95074	9.45026	11.1834	11.0326	10.2695	9.83953	9.73019	8.75142	11.0395	9.77601	8.82765
Les.2616.1.A1_at	6.18712	5.37733	3.12044	5.93496	5.89704	6.81874	7.13662	6.00961	7.10115	7.80578	5.75192	2.66776
Les.2617.1.S1_at	7.42017	7.31794	7.01278	7.18744	7.35015	6.61967	6.97449	3.47096	6.67033	8.40345	6.97133	4.3379
Les.2618.1.S1_at	10.067	9.98759	9.1833	10.123	9.91907	8.60637	10.3673	8.41047	11.5783	11.3507	9.99362	8.24841
Les.2619.1.A1_at	7.78159	8.23897	8.64764	8.42833	8.5093	9.99649	8.11784	6.1492	9.96189	8.52907	7.94	9.80695
Les.262.1.S1_at	10.9268	11.8276	10.2213	12.6176	10.7964	11.1699	10.8235	10.8625	10.046	11.0712	10.7772	10.2312
Les.2620.1.S1_at	10.4701	2.88826	2.36936	9.1851	2.25226	7.82732	10.2771	3.26774	5.29384	4.26931	7.32877	10.9614
Les.2620.2.S1_at	3.82403	2.43647	2.568	2.68212	2.59212	2.80972	2.84916	3.18892	2.55199	2.47946	2.61574	5.46436
Les.2620.3.S1_at	2.75746	3.67196	4.69443	3.60728	5.21252	3.0379	2.71771	3.14126	2.73658	2.65841	3.01805	4.52273
Les.2622.1.A1_at	11.3351	10.7465	11.0544	10.8946	10.7745	10.9298	11.8748	11.2326	12.0396	10.5655	10.8457	11.0943
Les.2623.1.A1_at	7.47657	7.23269	7.79747	7.2045	7.14712	8.68545	8.13725	7.3116	8.23079	6.23676	8.65339	9.4809
Les.2625.1.A1_at	6.13449	4.82384	5.87841	5.75124	7.02637	6.78787	5.96325	6.74028	6.47495	7.38789	6.47495	6.76324
Les.2626.1.S1_at	11.9963	13.106	10.1777	13.3257	12.2579	10.887	11.7801	11.3988	11.6018	11.2868	12.5051	11.6327
Les.2627.1.S1_at	9.62791	8.78801	8.10624	9.56705	8.32251	8.74997	8.97186	9.12445	6.78117	9.47802	9.77513	9.01673
Les.2627.1.S1_x_at	13.1933	12.5486	12.2063	13.2845	12.5757	12.2373	12.4859	13.1664	10.9604	13.1639	13.2975	12.1625
Les.2628.1.A1_at	11.4911	10.6629	9.82969	11.4108	10.4411	10.1726	9.63512	10.1509	10.49	11.9747	10.5806	9.71683
Les.2629.1.A1_at	3.36303	3.12214	3.41528	3.22592	3.35462	5.09614	3.17218	5.40443	4.10973	3.15945	3.22084	4.31106
Les.263.1.S1_at	11.9922	11.2405	9.57754	12.2529	9.73729	9.39267	11.3855	10.2609	11.4079	11.5494	11.0175	9.35067
Les.2630.1.S1_at	9.22598	9.58928	9.14037	9.08715	8.83846	9.74402	9.72999	6.001	10.4119	10.183	9.42951	9.44246
Les.2631.1.A1_at	12.9252	13.2216	12.5872	12.7392	11.7411	13.1281	12.2822	13.0664	12.9569	12.7558	12.7687	13.0183
Les.2631.2.S1_at	10.1741	10.6243	9.3818	8.02419	7.23884	9.80613	9.21538	6.53441	9.72253	9.67449	10.1916	9.3975
Les.2632.1.A1_at	12.5448	12.8649	12.1666	12.3453	12.5319	13.07	12.7713	12.6133	13.0495	12.7744	12.5181	12.834
Les.2633.1.A1_at	9.92047	2.60193	2.58292	9.40722	2.48959	2.54046	9.78506	2.73797	4.10152	2.4359	6.72583	7.3682
Les.2634.1.A1_at	11.6407	12.0365	12.2686	11.3733	11.9368	11.7943	12.3425	12.3153	12.2324	11.8915	12.2226	11.9232
Les.2634.2.A1_at	9.03163	9.18663	9.27072	9.18793	9.84408	7.97845	9.84539	2.46	8.94011	9.19745	9.13186	8.84292
Les.2636.2.S1_at	7.52587	7.05766	7.16255	5.19244	7.16057	5.53112	8.15394	4.97184	8.44878	7.85308	8.49292	6.07061
Les.2637.1.S1_at	9.5581	10.0971	10.6434	9.21461	9.78921	9.68997	9.66146	6.00145	6.88109	8.0397	9.55189	9.9022
Les.2638.1.A1_at	10.4534	12.5022	13.0721	11.027	12.6389	12.6653	10.7628	12.293	11.3952	11.6625	10.8441	11.5333
Les.264.1.S1_at	13.4534	13.2329	13.1418	13.297	13.1463	13.3835	13.2105	13.3251	13.2372	13.0871	13.2329	13.4155
Les.2640.1.S1_at	12.9248	13.5555	13.8543	12.7843	13.1213	12.6555	12.7248	12.2195	11.8584	12.3833	12.9535	12.7843
Les.2642.1.S1_at	12.9624	12.2807	12.9722	13.086	13.0731	13.6524	10.0122	12.9669	12.2823	11.6521	13.0442	14.0043
Les.2643.1.S1_at	3.49151	6.87077	8.00494	3.41201	8.57474	5.22508	3.30313	4.59638	3.5	3.33194	6.42078	4.80194
Les.2644.1.A1_at	12.4267	12.7399	12.0003	12.207	11.8716	13.2129	12.1449	12.8771	12.3189	13.0999	12.3053	12.299
Les.2644.2.S1_at	4.14421	6.00129	3.64252	3.17517	3.16033	3.42414	3.25999	3.4447	3.91069	6.21866	5.26599	3.38378
Les.2645.1.A1_at	5.64393	5.61492	5.68694	5.11581	5.54341	5.88433	6.48952	5.49157	5.65636	5.60317	6.49728	5.59598
Les.2645.2.S1_at	7.6089	7.24284	6.97058	5.03433	6.20889	9.4722	6.67894	8.18869	8.39951	7.20535	8.91431	8.21089
Les.2646.1.A1_at	4.84935	5.21637	5.83596	5.05923	4.81399	6.385	4.95263	5.78593	4.73414	5.71576	5.21788	7.68937
Les.2648.1.S1_at	8.8887	9.01965	9.02974	9.00652	9.40811	8.90949	9.05758	8.30926	8.60032	9.3781	7.91489	8.72975
Les.2649.1.S1_at	9.23015	10.1844	10.5057	9.67625	10.5745	7.90018	9.12205	9.43895	8.87385	10.1217	10.1765	6.41589
Les.265.1.S1_at	14.4706	13.9364	13.0808	14.7904	14.1429	12.4688	14.2466	13.5413	12.3035	14.2952	14.1614	12.7901
Les.2650.1.S1_at	7.39101	8.64052	8.66391	8.02321	7.71525	6.48842	8.9502	4.17356	6.63379	7.30871	7.27982	5.97312
Les.2651.1.A1_at	5.87996	5.81035	3.74201	5.34933	5.07843	7.04049	5.20774	5.42084	6.9173	8.32954	6.04681	5.85112
Les.2652.1.S1_at	9.8239	9.46067	8.47636	9.09278	8.57578	9.7343	8.59824	7.86019	8.74656	10.4822	8.64732	8.78621
Les.2653.1.S1_at	2.04827	2.04993	1.99073	2.0174	2.00033	2.13282	2.07086	2.41769	2.02299	2.24011	2.02904	2.16609
Les.2653.2.A1_at	11.8509	12.0032	11.6729	11.9944	11.195	12.2033	12.4094	10.7485	12.1716	12.6888	11.9031	12.0373
Les.2654.1.S1_at	7.21155	7.76412	6.56606	6.2461	5.85925	6.09501	6.93624	4.27325	8.41485	8.56068	6.60034	3.54634
Les.2654.2.A1_at	10.1458	10.7145	9.72203	9.1486	9.73477	11.6997	10.4216	11.1994	11.5713	11.2867	10.0287	10.6797
Les.2655.1.A1_at	2.49501	2.4143	2.52985	2.47055	2.40231	2.59064	2.43383	3.84011	2.50576	2.38515	2.46541	2.54721
Les.2656.1.A1_at	13.1198	12.6372	12.2744	12.7137	12.9718	12.9232	12.9219	12.8385	13.2893	13.2795	13.4138	12.7224
Les.2656.2.S1_at	6.75974	6.29824	5.76059	5.17002	5.72648	5.45931	6.30882	4.58889	6.41711	8.00068	7.3436	4.74933
Les.2657.1.S1_at	9.63111	10.6362	10.8099	10.0077	11.0942	10.3997	10.2799	10.077	10.6179	7.67833	11.5723	10.2549
Les.2658.1.S1_at	9.66787	9.85833	9.75951	8.95726	9.11812	9.90404	8.32233	7.63183	9.38692	9.57603	9.59121	9.56101
Les.2658.2.A1_at	12.3819	12.4711	12.3947	12.2456	12.3667	13.1047	12.2372	12.4111	12.7892	12.6262	12.3897	12.8502
Les.2659.1.S1_at	3.40366	3.08422	3.3773	4.00396	4.59114	2.66677	3.46268	3.30619	2.83712	3.35767	4.06522	3.36198
Les.2659.2.A1_at	7.79665	7.0303	7.26929	7.23554	8.82261	8.48058	7.97995	7.94396	8.0937	7.6694	9.04531	10.1791
Les.266.1.S1_a_at	3.45137	3.38479	3.62342	3.43391	3.20754	4.91505	3.3084	5.2203	3.44442	3.28145	3.32289	5.19264
Les.266.1.S1_at	2.33614	2.31741	2.37388	2.30422	2.269	2.45064	2.32373	2.8835	2.43504	2.23468	2.31136	2.3911
Les.2660.1.S1_at	10.4491	10.3444	10.8904	11.4136	11.5448	9.59018	10.0346	8.92872	10.2032	10.0336	10.7619	10.8202
Les.2660.2.S1_at	2.7198	3.07678	3.27257	4.27665	4.13272	2.70955	3.54033	2.40731	2.66444	2.92711	2.77113	2.70506
Les.2661.1.S1_at	13.4655	13.2386	13.3387	13.3829	13.3641	13.6874	13.1726	12.616	13.3641	13.2662	13.5994	13.5288
Les.2662.1.A1_at	7.65616	7.85998	8.29377	6.66766	8.23349	8.452	9.47369	6.19213	8.73603	8.52163	8.51798	7.58801
Les.2663.1.S1_at	11.2625	11.5046	10.7179	11.1765	11.1943	11.4966	11.8188	10.9658	11.5768	11.6529	11.642	10.994
Les.2664.1.A1_at	5.88232	5.83676	5.73531	5.64468	5.70914	6.0448	5.3614	5.76578	4.41447	5.65259	5.73531	6.88032
Les.2665.1.S1_at	7.68274	8.02813	8.33989	7.52929	8.24071	7.76689	6.45819	6.35811	6.84414	7.4224	6.91158	7.5311
Les.2667.1.S1_at	9.70655	8.8884	6.79387	8.79229	7.57653	7.42173	9.65318	4.09888	8.94935	8.28599	8.09694	7.63036
Les.2667.2.S1_at	2.93435	2.85655	3.42551	2.85096	3.55571	3.11814	4.09936	3.20941	2.92122	2.80475	2.87172	2.99962
Les.2667.3.S1_at	10.9775	10.3724	12.4043	10.1446	12.4569	11.3551	11.5106	11.5399	9.61087	9.72284	10.5346	10.2365
Les.2668.1.S1_at	2.23242	2.20963	2.29002	2.21831	2.16814	2.32267	2.18562	2.50699	2.23088	2.19948	2.21937	2.36103
Les.2668.2.A1_at	6.60574	9.34966	8.36653	5.37328	11.669	6.75925	10.3863	10.0013	10.2871	10.2071	6.99497	9.33348
Les.2669.1.A1_at	9.98186	10.5575	10.7217	10.0556	10.5575	10.5365	10.348	10.4402	10.8997	9.81226	10.8351	11.0015
Les.267.1.S1_at	10.5811	10.5087	9.69118	11.5819	10.4635	9.70845	10.4098	9.81874	10.4868	11.2284	10.6146	9.77153
Les.2671.1.A1_at	13.1959	13.3541	13.3868	12.5278	12.6493	13.3553	12.6544	13.3032	13.3177	12.7889	13.19	13.7459
Les.2672.1.S1_s_at	2.87748	2.84555	2.91468	2.77713	2.70096	3.16276	2.85175	4.91074	2.95425	2.85775	2.85895	3.43513
Les.2672.1.S1_x_at	2.67535	2.61203	2.70313	2.59964	2.46348	2.85983	2.66283	6.48488	2.76586	2.52135	2.61627	4.27053
Les.2672.2.S1_at	2.12147	2.09904	2.15714	2.11266	2.06476	2.56663	2.15395	2.41873	2.09224	2.06791	2.11507	2.25862
Les.2673.1.S1_at	12.4533	12.9022	12.9111	12.2347	12.1261	12.7652	11.9197	10.7564	11.9528	13.1639	12.1085	11.4555
Les.2674.1.S1_at	9.55451	10.0258	9.95532	8.58335	8.90631	9.95924	10.3877	8.76631	10.8489	10.5769	10.7102	9.8376
Les.2677.1.S1_at	2.38683	2.30754	2.4057	2.32125	2.32899	2.59609	2.33784	2.52988	2.36976	2.26052	2.34768	2.71567
Les.2677.2.S1_at	10.1133	9.39122	9.62091	8.74212	10.2006	6.03989	10.708	5.78223	9.3956	10.5356	9.29064	7.01166
Les.2677.3.S1_at	3.11321	3.83194	4.20053	2.49302	4.01219	1.98309	3.58239	2.19601	3.30258	4.36315	3.53621	2.75718
Les.2679.1.S1_at	9.28255	9.69004	9.78875	10.5944	10.7034	7.43993	9.03135	5.5507	7.66266	9.03135	9.05621	7.80149
Les.2680.1.S1_at	10.6976	11.44	11.0698	11.712	11.4388	12.4792	10.6859	10.4683	11.3576	11.8353	10.7154	11.7984
Les.2681.1.A1_at	12.1519	12.005	12.005	11.9187	11.9033	11.8332	11.7226	11.834	12.613	12.4035	11.7477	12.039
Les.2681.2.S1_at	2.23911	2.18307	2.2776	2.23098	2.16536	2.41022	2.1993	2.6154	2.23471	2.23911	2.2334	2.37866
Les.2682.1.S1_at	5.41683	5.55813	6.00841	5.72987	5.48645	6.61284	5.32299	5.36675	6.00037	4.87982	4.45056	5.99454
Les.2683.1.A1_at	11.1355	11.5886	11.4785	11.8297	11.2569	11.2046	11.4347	11.1258	12.5386	11.5	11.3368	11.2409
Les.2686.1.A1_at	11.2682	11.4637	11.9642	11.5277	11.5755	11.7101	11.5755	12.7162	11.1778	11.046	11.7329	11.6343
Les.2688.1.S1_at	10.2236	8.68898	5.77317	10.1142	4.93514	8.97867	12.4529	8.05311	11.3729	7.04222	7.92487	9.29255
Les.2689.1.A1_at	12.2347	12.2492	12.3659	11.7059	12.3175	11.5573	12.7243	11.0949	11.3085	11.9312	12.4611	12.8294
Les.2689.2.S1_at	2.5744	2.51392	2.63169	2.55508	2.45837	2.85722	2.54697	3.44433	2.57763	2.46846	2.55546	2.63735
Les.2689.3.S1_at	2.24896	2.58515	2.2874	2.2874	3.36474	2.37004	1.86684	3.60405	2.11331	2.09564	2.55378	2.58871
Les.269.1.S1_at	2.53274	2.60122	2.92474	2.57722	2.41081	2.82924	2.62664	2.56524	2.60122	2.60802	2.60122	7.10912
Les.2691.1.S1_at	6.81042	7.26396	7.27667	7.27834	7.22917	7.08948	7.27532	7.49847	7.79226	7.98954	7.03672	7.33931
Les.2692.1.A1_at	5.54589	5.61738	6.04152	5.68404	5.86252	6.04344	6.55315	4.51425	7.3209	6.08451	5.81914	5.81121
Les.2693.1.A1_at	12.3968	12.3198	12.5848	12.2106	12.8234	13.1217	11.6332	11.8665	11.7349	11.6657	11.7718	12.654
Les.2693.2.S1_at	2.59598	2.66597	2.65683	2.63473	3.40594	3.15888	2.56386	2.78842	2.50341	2.50849	2.49368	2.79058
Les.2693.3.S1_at	2.67334	3.93324	3.06947	2.5614	2.54762	2.858	2.57575	3.12473	2.73987	2.63918	2.60856	2.73987
Les.2694.1.S1_at	1.95049	1.91893	1.93198	1.92829	1.89357	2.05732	1.92778	1.95594	1.93548	1.9658	1.93718	2.03751
Les.2695.1.S1_at	8.53308	8.04321	8.89765	8.89309	9.64855	10.2052	8.24741	9.33895	9.55314	9.5309	9.79946	10.5185
Les.2695.2.A1_at	11.6864	11.3997	11.8896	12.3079	12.2057	11.8029	11.81	10.2858	11.1099	12.3388	11.8255	11.8581
Les.2696.1.S1_at	8.87557	7.8234	7.16966	7.5293	6.81241	6.7325	7.4419	6.32645	6.24105	6.72864	5.31185	5.39823
Les.2697.1.S1_at	8.45685	7.07365	7.0072	7.65048	8.71772	6.74292	8.1291	7.69645	8.00188	9.55798	7.65048	6.22474
Les.2699.1.S1_at	8.23451	8.34327	7.97079	8.78871	7.33895	7.19799	8.90401	6.43951	9.12223	8.54972	8.15027	7.29841
Les.27.1.S1_at	2.11637	2.09247	2.15197	2.10538	2.06855	2.24108	2.09722	2.34325	2.12304	2.09671	2.08749	2.41555
Les.270.1.S1_at	1.97455	1.99047	2.86561	1.9646	2.02784	2.02784	2.04285	2.54242	2.04064	1.97023	2.00922	2.23023
Les.2700.1.S1_at	8.86378	9.76711	10.7193	7.19705	9.10118	8.145	7.84673	8.29294	6.51605	5.1855	11.1562	9.39454
Les.2701.1.A1_at	10.8067	11.1946	11.5091	11.4984	10.8684	11.3552	11.2228	10.8565	11.8419	11.083	11.0915	11.6902
Les.2702.1.S1_a_at	8.44351	6.82395	8.34028	6.12897	6.03587	5.40074	9.93043	2.82065	8.09968	7.14739	7.87869	5.88883
Les.2703.1.S1_at	8.95193	5.93599	4.61269	8.70608	4.58305	4.3957	9.10625	4.69298	8.28742	8.4243	8.54786	6.40611
Les.2704.1.S1_at	2.43278	2.4245	2.58239	2.51128	3.48541	2.66259	2.40176	2.85266	2.43119	2.5016	2.44123	2.69154
Les.2704.2.S1_at	2.62724	3.08479	3.18928	3.04042	2.399	2.56028	2.40569	2.75638	3.56085	3.00628	2.38107	2.58025
Les.2704.3.A1_at	12.6798	12.1483	12.4831	12.7141	12.8567	12.8901	13.0588	12.4268	13.3928	13.0261	12.4229	12.7955
Les.2706.1.S1_at	12.4906	12.9008	12.4953	12.3314	12.7372	11.6519	11.266	10.411	11.1199	12.4948	11.9605	10.6452
Les.2707.1.S1_at	2.56532	2.61886	2.61886	2.55507	2.43137	3.58157	2.52706	3.49245	3.03824	2.51502	2.56527	3.32208
Les.2707.2.A1_at	11.664	11.675	11.2018	11.353	11.5245	11.1634	12.1792	11.6166	12.4856	11.5638	12.0207	11.3531
Les.2708.1.S1_at	8.36152	8.67687	8.87576	7.64563	8.01853	6.92404	8.31584	8.23107	9.81121	8.53836	9.31529	6.76465
Les.2708.2.S1_at	12.3439	12.5829	12.9162	12.0608	12.3507	12.669	12.8263	13.2797	13.9914	12.4744	13.2057	13.1781
Les.271.1.S1_at	9.68217	7.55487	6.61758	8.49759	9.0842	6.70478	10.3494	7.52422	9.41409	9.29548	10.0136	7.11235
Les.2710.1.S1_at	3.69615	3.62154	3.81608	3.66869	3.98107	5.70796	3.61035	4.17258	3.90914	3.8054	4.18795	4.67396
Les.2710.2.A1_at	8.68627	8.97933	9.80415	9.35305	9.68899	9.80538	8.69677	8.42126	9.52841	8.97804	9.8084	10.5978
Les.2711.1.S1_at	12.9897	11.9822	11.6861	11.9822	11.6085	10.7918	12.4028	11.5655	12.1538	13.4577	12.8345	10.0947
Les.2712.1.S1_at	6.65626	6.54102	6.76751	6.78094	7.7834	7.27841	6.65286	4.39957	7.48882	7.89122	6.94958	5.53017
Les.2712.2.S1_at	3.73602	3.94238	4.37329	4.56886	5.64728	3.67666	3.33417	3.61317	3.68811	5.12117	4.15202	2.64991
Les.2712.3.A1_at	10.4006	9.36852	9.77564	10.0838	10.4006	11.4194	8.94849	11.2465	10.8094	10.5234	9.85086	10.8319
Les.2713.1.A1_at	8.88881	8.97583	9.03065	9.2098	9.22738	10.0618	9.34012	6.60459	9.94534	8.79221	9.39284	10.2206
Les.2714.1.S1_at	12.2285	11.051	10.9024	10.637	11.5177	10.433	12.0532	10.049	10.2331	12.911	11.5561	8.27323
Les.2714.2.S1_at	11.7855	10.3509	10.8896	10.0685	11.405	12.9951	11.3535	13.8476	12.3092	11.6238	11.7128	11.9706
Les.2715.1.S1_at	11.2695	11.2664	10.8889	11.4244	11.045	10.5124	12.2255	10.8188	11.8831	11.4472	11.6422	11.4046
Les.2716.1.A1_at	9.84344	10.7863	10.1116	10.0913	10.0493	11.1189	10.8178	10.4706	11.6816	11.325	11.2678	10.7549
Les.2717.1.S1_at	4.9672	6.55494	4.44707	3.81445	4.33009	5.28439	4.71926	4.9672	7.87241	7.15943	6.41551	4.3485
Les.2717.2.A1_at	10.9109	12.0665	10.6709	10.2001	9.68322	12.8299	10.9253	11.8668	12.6376	11.8796	11.3592	11.8262
Les.2718.1.S1_at	12.4887	14.0295	13.6727	12.0791	12.4144	10.4535	11.5674	12.1035	11.6132	12.508	12.3148	9.03483
Les.2718.2.S1_at	2.23657	5.57151	3.81035	2.36516	2.34491	2.39017	2.35768	2.61932	2.30117	2.02265	2.35671	3.48889
Les.2718.3.S1_at	10.5356	12.5312	11.8211	10.3188	10.3059	7.60668	8.36546	7.71958	8.20521	9.99869	10.232	5.25168
Les.2719.2.S1_at	7.26865	7.19114	6.50017	6.89369	6.35861	6.91573	6.43274	6.2038	6.59548	7.91802	7.62313	5.77825
Les.272.1.A1_at	6.78382	7.51435	6.81495	7.46044	6.73225	6.49651	7.55119	5.43667	8.74668	8.1158	7.27599	6.89569
Les.2720.1.A1_at	9.92058	9.94332	9.66196	9.71444	10.069	10.4661	9.45909	7.44485	9.80937	11.2752	9.75158	9.79412
Les.2721.1.A1_at	10.2275	10.4646	11.1677	10.0585	10.4431	11.2191	9.34395	10.0578	10.1173	10.146	11.7941	11.4879
Les.2721.2.S1_at	2.84773	5.23847	5.71099	3.28314	2.98065	3.92636	3.68241	4.12309	2.67662	4.64832	4.84796	3.21263
Les.2721.3.A1_at	9.77454	10.6287	11.3442	9.92201	10.1239	10.9846	9.28022	10.8046	9.69982	9.93206	10.9152	11.7056
Les.2722.1.S1_at	2.94889	2.84071	2.97001	2.97001	2.93326	3.61656	2.84669	4.12681	2.98811	3.07514	2.93909	3.4869
Les.2722.2.S1_at	3.98281	3.52002	3.20873	5.25412	5.3886	3.7643	3.84518	3.79375	3.8078	4.84159	3.8341	3.76224
Les.2722.3.A1_at	8.53377	7.89561	8.77267	9.22937	9.84578	10.973	8.80957	7.74229	10.3022	9.75514	9.62944	10.6948
Les.2723.1.S1_at	2.17014	2.10522	2.1888	2.13412	2.09091	2.28925	2.07634	2.45011	2.13412	2.04037	2.11777	2.09764
Les.2723.2.S1_at	4.72424	4.18675	2.8523	4.95788	3.60994	3.56764	4.67033	3.75803	4.09691	3.70392	3.41073	3.74311
Les.2724.1.S1_at	13.4647	13.046	12.7014	12.9036	12.9615	13.3481	13.3635	12.8819	12.5005	13.6785	13.3533	12.3711
Les.2725.1.A1_at	11.5851	11.8973	12.6908	11.6792	12.3137	12.1549	11.8857	11.6935	12.1437	12.2558	12.3192	12.3737
Les.2726.1.S1_at	11.4279	11.8947	11.8752	11.4994	12.3971	13.2086	11.6498	11.7704	12.4349	11.249	12.1393	13.0309
Les.2727.1.S1_at	8.03212	8.55003	9.33402	8.7269	9.08483	8.33118	8.55003	5.25602	7.46897	8.6948	9.14292	8.26519
Les.2728.1.A1_at	14.0336	13.9874	13.9504	13.8176	13.8857	14.2865	13.7741	14.0884	13.4526	13.8075	14.0406	13.9311
Les.2728.2.S1_at	6.31249	7.17602	6.18532	5.74749	6.51425	7.27192	5.10303	5.18492	5.15055	6.71245	6.21712	6.10112
Les.2729.1.A1_at	8.63916	9.14232	8.76405	7.71532	7.84625	9.32964	8.09052	7.65308	8.57082	8.99107	9.06713	9.44826
Les.2729.2.S1_at	3.60962	4.49685	3.62893	2.90039	2.52398	1.74131	3.60962	3.56348	3.66596	4.75605	3.55931	3.70867
Les.273.1.S1_at	2.23286	2.20996	2.2287	2.21835	2.19323	2.45243	2.23858	2.50171	2.24912	2.21148	2.22083	2.43059
Les.273.2.S1_at	2.65886	2.63404	2.76332	2.64645	2.66138	3.00677	2.63574	3.64698	2.77989	2.657	2.63175	3.18582
Les.2730.1.S1_at	11.4885	11.1029	9.65522	10.8317	9.14832	9.27951	11.2235	9.82316	11.422	10.7643	12.3201	10.5108
Les.2732.1.S1_at	11.6812	12.5107	12.5419	12.5754	12.1513	12.0126	10.7178	11.3637	10.1433	11.4298	12.4081	11.9942
Les.2733.1.S1_at	5.60316	6.99137	3.26751	5.90011	5.16327	4.30984	7.51645	4.63199	7.63469	7.78073	5.93026	4.62514
Les.2734.2.S1_a_at	11.9276	11.5603	10.7388	12.5991	11.3228	10.4277	10.4052	8.14601	10.7643	12.4547	10.7388	8.36278
Les.2734.2.S1_at	8.83858	8.77964	7.64608	9.64847	8.23034	7.86958	7.06267	6.58595	7.51562	9.30593	8.34233	5.46344
Les.2734.3.S1_at	11.6308	11.3784	10.5833	12.2926	11.1898	11.0759	10.1504	9.50736	10.7248	12.3612	10.7016	9.55968
Les.2735.1.S1_at	13.0482	12.5668	12.0436	11.4429	10.9154	10.272	12.9838	10.0798	11.7782	13.7	12.2672	8.34399
Les.2736.1.A1_at	2.62804	2.63031	2.67984	2.61187	2.54448	2.85675	2.5472	3.55524	2.63896	2.60356	2.61654	2.88511
Les.2738.1.S1_at	6.0576	6.74934	6.00849	6.63711	7.87139	5.51448	7.19632	3.44621	7.08019	6.6565	7.94515	5.42123
Les.2739.1.S1_at	11.1792	11.1079	10.9122	11.1727	11.1362	11.7447	10.4765	11.3801	10.7582	12.4735	11.5385	10.8332
Les.274.1.S1_at	9.07249	9.25232	10.4571	9.19033	11.0708	9.0009	9.37496	4.13614	5.2024	5.64226	7.96952	8.14021
Les.2743.1.S1_at	11.3549	10.7168	9.84726	11.9975	11.31	9.72112	11.4122	7.64536	10.7154	12.0576	10.7154	8.68685
Les.2743.2.A1_at	10.3205	10.0656	9.72141	10.4973	10.0153	11.121	9.82076	10.6598	10.1723	10.2863	10.1345	10.0571
Les.2744.1.S1_at	12.2196	11.8295	10.8265	11.7125	11.8521	12.8422	11.149	11.6587	11.9181	12.3308	12.0862	11.8521
Les.2745.1.S1_at	11.2363	9.81951	9.65679	11.2311	10.1486	8.53673	11.2314	8.31429	10.5702	10.4169	10.092	10.2344
Les.2746.1.S1_at	3.10058	3.52771	3.88343	3.16783	4.03039	3.62351	3.20541	3.08961	3.19264	4.00644	3.03408	3.20541
Les.2746.2.A1_at	4.4478	6.97157	7.56954	6.26021	8.26934	8.53352	5.76886	5.04735	4.36018	6.74562	5.42893	5.42489
Les.2747.1.S1_at	5.89195	5.77085	5.28385	7.37526	5.74867	5.48781	4.92998	6.74711	5.63031	7.01239	5.66748	5.51111
Les.2747.2.S1_at	1.97108	1.96007	1.954	1.98487	1.96873	2.01107	1.98358	2.10429	1.99125	2.0073	1.98088	2.16095
Les.2748.1.S1_at	10.7022	11.0205	10.4349	10.8207	11.1808	10.3841	10.3221	9.52455	11.4905	10.7864	10.365	9.93722
Les.2749.1.S1_at	2.84253	4.12552	5.82575	2.8262	4.89583	4.04975	2.8101	3.77136	5.96853	3.72738	5.94118	6.63696
Les.2749.2.A1_at	11.9076	12.7442	13.1841	11.4798	12.4061	12.3914	11.6303	12.5536	12.57	11.5233	12.5089	13.223
Les.275.1.S1_at	9.08691	8.47099	9.60387	10.2652	7.92985	5.29777	5.90981	6.79992	8.95123	9.23248	6.59867	5.83357
Les.275.2.S1_at	2.68705	2.61553	2.7324	2.59077	2.54219	2.76248	2.60562	3.07287	2.72761	2.55953	2.65352	2.81445
Les.275.3.S1_at	2.11471	2.10489	2.14037	2.10835	2.05797	2.26136	2.11186	2.4135	2.1518	2.11624	2.12456	2.19953
Les.2750.1.S1_at	7.30883	8.71241	8.43745	7.73333	8.30329	6.08773	7.59889	4.62572	7.14953	8.22158	7.32942	6.83736
Les.2751.1.A1_at	12.0016	12.6458	11.6775	11.1472	10.576	12.7782	12.1345	13.6212	12.1671	12.8351	13.0305	12.0748
Les.2752.1.S1_at	9.5139	10.6527	10.8852	10.6531	11.7217	9.23934	11.046	4.71463	8.71024	9.62472	9.84409	9.31804
Les.2753.1.S1_at	7.4009	7.55852	8.68873	7.31932	8.97435	7.47922	7.55836	4.46639	6.89231	7.62503	7.745	7.82692
Les.2754.1.S1_at	2.58031	2.40473	2.46891	2.44815	2.53294	2.74529	2.45488	2.71691	2.39278	3.38323	2.5045	2.53252
Les.2755.1.S1_at	9.6091	10.1761	9.70996	9.51661	9.71155	9.37765	9.94895	5.87765	10.2835	10.0328	9.64176	8.43486
Les.2756.1.A1_at	8.88667	9.86379	9.63348	9.75088	9.10711	9.7997	9.31164	9.30182	9.80977	10.2441	9.64876	9.1916
Les.2756.2.S1_at	3.16246	3.47244	3.24579	4.32032	3.46685	3.46685	3.48427	3.28246	2.90388	4.08315	3.78187	3.28516
Les.2758.1.S1_at	7.04727	6.33822	7.05804	6.83877	8.55432	3.71688	8.46892	5.33219	8.04439	8.54236	7.60338	4.68523
Les.2758.2.A1_at	10.1392	9.28192	9.75418	9.86044	10.9564	10.1906	10.8393	8.14696	11.249	10.8365	10.1844	10.1373
Les.2759.1.S1_at	2.94906	2.82655	4.40728	2.67255	2.5924	2.60004	2.63497	2.77935	2.65369	2.59958	2.66212	2.93608
Les.2759.2.A1_at	7.99653	7.93271	9.67839	8.06357	8.54649	6.84235	7.40352	7.56317	7.86181	7.13599	9.08397	9.59066
Les.276.1.S1_at	7.82438	7.155	8.12694	8.07844	7.43574	6.80384	8.88243	4.22663	4.16368	3.22619	4.94123	4.85954
Les.2760.1.S1_at	9.4219	9.09198	8.88688	9.51262	9.21769	8.18709	9.02053	9.05133	10.4723	9.3638	9.31384	8.86401
Les.2761.1.A1_at	6.76022	6.14384	6.34273	6.92383	6.22608	7.66322	6.87497	2.90211	6.39141	7.33142	7.46786	8.38255
Les.2762.1.S1_at	8.38824	9.3527	8.71053	5.66921	5.59152	3.70517	8.93424	3.38356	8.45396	8.92047	9.44785	6.37853
Les.2762.2.A1_at	9.49009	10.0409	9.68789	8.49723	8.35667	9.39199	10.3893	9.44482	10.2663	10.0936	10.2786	9.62667
Les.2763.1.S1_at	5.17077	6.17883	6.11265	6.07623	6.48568	3.40452	4.92833	5.18874	4.69803	5.40207	5.23016	3.41523
Les.2763.2.A1_at	9.66048	10.2464	10.5669	9.84836	9.81642	9.84836	9.74603	9.57193	9.88833	9.8523	10.0437	10.0193
Les.2765.1.A1_at	10.2108	12.2663	12.5864	10.0746	12.3254	11.5594	10.5518	11.2241	10.3507	9.62433	11.1336	11.4552
Les.2765.2.S1_at	2.04552	3.1335	2.74451	2.0292	3.58546	2.09864	2.09864	2.21123	2.09002	2.00364	2.09402	2.16576
Les.2765.3.S1_a_at	9.64439	11.8311	12.0535	9.45465	11.4466	9.8796	9.64439	8.06789	8.29866	8.66575	10.2001	9.68751
Les.2765.3.S1_at	10.2475	12.2119	12.3292	9.84281	12.2047	9.99633	10.3876	9.16721	8.73284	9.13866	10.4327	9.96073
Les.2766.1.A1_at	2.60675	2.56056	2.67088	2.52704	2.51013	3.44105	2.57435	4.01383	2.60675	2.51895	2.53458	2.71641
Les.2767.1.S1_at	7.81721	2.20062	2.36969	7.24158	2.03289	2.29094	6.29146	2.34443	2.15736	2.05106	3.36691	2.27784
Les.2768.1.S1_at	8.3819	9.63949	9.6928	6.90443	7.80214	9.01796	7.61514	6.49455	7.98941	8.1133	9.90495	8.35283
Les.2768.2.A1_at	13.2715	13.9075	13.9698	12.9625	13.4535	14.3559	12.9262	13.2295	13.116	12.8444	13.9477	14.3072
Les.2769.1.A1_at	9.33419	8.69756	8.7425	10.1927	9.28009	9.4192	8.71257	7.0261	9.93386	10.5019	9.10481	9.66411
Les.2770.1.S1_at	6.99588	8.88498	8.68496	5.43851	6.94448	8.63271	7.119	5.8804	9.57261	8.72023	9.24525	7.81849
Les.2770.2.A1_at	10.5576	12.0151	12.0863	9.95928	11.0921	12.4223	11.6232	12.0615	12.7724	11.6128	11.9619	11.9772
Les.2771.1.S1_at	9.30266	9.26214	9.3306	9.02272	9.51626	8.53633	9.06525	9.28744	9.16342	10.3228	8.86711	7.48809
Les.2773.1.S1_at	13.0546	13.2942	12.9377	12.8315	12.5577	13.5654	13.0306	11.5025	12.4983	13.4852	12.6935	12.5552
Les.2774.1.A1_at	9.78445	8.29787	8.36145	9.66931	9.08757	9.52952	9.10735	9.75257	9.46993	9.6944	8.86414	9.41298
Les.2775.1.S1_at	11.6809	11.4044	11.4667	10.5423	10.1317	8.7591	10.9078	9.7384	9.55698	10.3674	10.6064	9.67588
Les.2775.2.S1_at	3.60616	3.58672	2.64509	2.67112	2.45154	2.67112	2.52761	3.37903	2.57099	2.61201	2.64848	2.67267
Les.2775.3.S1_at	11.0236	10.3937	11.2701	10.9149	10.6491	10.8246	9.57488	11.9314	10.5515	10.5033	10.9213	11.8393
Les.2777.1.S1_at	9.15321	9.27301	7.9858	6.76301	5.03778	8.01021	7.91899	5.55575	8.42585	9.3392	8.69663	6.08212
Les.2777.2.A1_at	14.0397	13.9452	13.6141	13.6305	13.2416	13.9291	13.7901	13.3713	14.0293	14.0546	13.8374	13.3835
Les.2779.1.S1_at	6.70485	5.68974	6.90032	6.17752	7.70782	9.11167	6.53628	10.2233	9.04101	7.49848	7.593	9.2347
Les.2779.2.S1_at	2.58489	2.61056	2.61121	2.61708	2.51081	2.6303	3.06951	3.36556	2.59362	2.66693	3.75847	2.61033
Les.278.1.S1_at	3.41162	2.45783	2.38212	2.38201	2.77668	2.58307	2.58307	2.69769	2.3127	5.54484	4.31447	2.56907
Les.2780.1.S1_at	2.58544	2.99348	2.84779	2.54864	2.509	2.89396	2.55161	3.00604	2.60178	2.79028	2.88133	2.87624
Les.2780.2.A1_at	6.85101	5.76779	5.69084	5.53641	6.30383	7.87519	7.23207	9.8623	8.59711	8.87801	7.77527	8.17136
Les.2782.1.A1_at	3.57307	3.47888	3.63359	3.5613	3.17008	5.90288	3.46115	5.74965	3.65614	2.99899	3.56203	4.91426
Les.279.1.A1_at	7.47708	6.70553	6.5573	6.77506	7.55642	8.52787	7.85509	9.32606	9.2869	8.14879	8.05822	9.21148
Les.2791.1.S1_at	8.83333	9.29023	10.0386	9.17093	9.44561	10.0223	9.23301	6.52628	8.47515	8.47128	9.31821	10.972
Les.2792.1.A1_at	2.54426	2.50685	2.66282	2.49447	2.63599	2.67394	2.45728	3.62471	3.97522	5.50286	6.17423	4.72344
Les.2793.1.A1_at	2.92873	2.88832	2.95073	2.90521	2.75028	4.47084	2.90166	4.07167	3.00434	2.82785	2.94333	3.80178
Les.2796.1.A1_at	2.33164	2.2901	2.37139	2.30143	2.28969	3.27788	2.29626	5.59123	2.37429	2.26732	2.31254	2.60999
Les.28.2.S1_a_at	3.878	9.29303	9.83167	2.83324	7.63275	4.23572	6.15477	7.51358	6.87601	6.32791	4.5406	4.2242
Les.280.1.S1_at	2.67428	2.64431	2.72093	2.64325	2.57445	2.74903	2.59893	2.79318	2.66824	2.55542	2.62823	2.74579
Les.280.2.A1_at	11.3503	12.0127	12.3854	11.3611	11.9676	11.5921	11.6599	12.2314	11.1457	10.8433	12.2292	12.2288
Les.2802.1.A1_at	1.89082	1.86419	1.90505	1.87271	1.85255	1.96419	1.89642	1.97988	1.92627	1.87108	1.88126	1.9887
Les.2803.1.S1_at	2.24286	2.18668	2.28873	2.21995	2.19085	2.33437	2.18408	2.46009	2.22871	2.16844	2.20734	2.29596
Les.2808.1.S1_at	6.32615	6.24823	6.34093	6.2529	7.52495	6.65034	6.55723	6.72055	7.54541	7.39025	7.20774	6.40373
Les.2809.1.S1_at	9.91978	5.88578	2.63404	9.98139	2.83516	5.17103	7.75394	8.46398	8.48841	9.78581	6.43626	5.25957
Les.281.1.S1_at	11.1084	10.5923	10.1246	11.2181	10.5014	9.29228	11.3918	8.63101	10.1755	10.3841	10.3324	10.3324
Les.281.2.S1_at	13.0941	12.9306	12.2103	13.165	12.7363	11.4949	12.7436	10.5261	13.0267	13.8936	12.6506	10.6322
Les.281.3.S1_at	1.95356	1.92415	1.9761	1.94115	1.87206	1.93615	1.82367	2.4739	1.93604	1.82015	2.08599	1.92085
Les.2810.1.A1_at	6.72127	5.15837	6.25688	7.64464	7.38657	8.25055	7.46355	6.44597	6.2298	6.79554	6.35844	8.22527
Les.2810.2.S1_at	2.31724	2.24275	2.32998	2.30784	2.26135	2.372	2.31724	2.50044	2.32996	2.33334	2.29188	2.31011
Les.2811.1.S1_at	2.21268	2.21122	2.28509	2.2238	2.75455	2.43377	2.1853	3.00165	2.21191	2.23303	2.20961	2.39939
Les.2812.1.S1_at	6.88786	5.81466	5.30092	6.84914	5.88263	6.69689	5.4268	4.53047	6.62598	6.75292	5.93674	7.18422
Les.2813.1.S1_at	2.11901	2.10253	2.14841	2.11903	2.06421	2.38467	2.10207	2.86518	2.14406	2.09329	2.10868	2.20003
Les.2813.2.A1_at	10.9025	12.1974	9.41438	11.2454	10.0662	10.6094	12.8892	10.9898	12.9977	10.8368	10.8662	10.0975
Les.2814.1.A1_at	10.0116	11.0628	11.1791	10.5649	10.8759	10.5451	9.92712	10.141	9.7841	10.5118	10.519	10.9359
Les.2814.2.S1_at	2.71343	2.71169	2.74052	2.74052	2.74031	2.88252	2.6968	3.71286	2.76631	2.62177	2.7029	3.00714
Les.2814.3.S1_at	1.83093	1.84262	1.81857	1.81178	1.80023	1.89777	1.80115	1.9229	1.81407	1.82106	1.79599	1.90109
Les.2815.1.S1_at	9.21032	10.8458	11.2	10.3773	11.7983	9.5163	9.70821	9.30984	7.89392	9.06018	9.81311	9.63575
Les.2816.1.S1_at	3.1739	3.11984	3.23931	3.1299	3.12297	3.23339	3.28508	4.68866	3.11174	4.42543	3.18669	3.15424
Les.2817.1.S1_at	2.88833	2.52812	2.4297	3.75064	2.50248	2.35893	2.94172	2.7624	3.24513	2.55355	2.83981	2.65817
Les.2817.2.S1_at	4.48614	2.53833	2.56381	2.45058	2.50785	2.51848	2.38696	2.72422	4.69062	2.49654	2.56381	2.56138
Les.2818.1.S1_at	11.1828	11.8443	11.1448	10.6757	10.967	9.25655	11.6363	10.8388	11.9435	11.3167	11.548	9.8592
Les.2819.1.S1_at	13.0938	13.0092	11.8934	13.2895	12.1027	10.6995	13.0613	10.2492	12.6699	13.6127	12.0775	9.51211
Les.2820.1.S1_at	1.92408	1.93208	1.93283	1.89798	1.91568	2.06401	1.93283	2.07304	1.93283	1.87708	1.91671	2.02409
Les.2820.2.S1_at	2.37097	2.60075	3.10379	3.70546	3.59756	2.57759	2.29825	2.60061	2.36758	2.68768	2.97796	2.43719
Les.2821.1.S1_at	6.81838	6.80544	7.54572	6.5385	7.991	7.39663	6.28049	5.27115	6.32007	5.42264	7.17748	6.54476
Les.2821.2.S1_at	2.40573	2.36632	2.56221	2.38986	2.31167	2.4251	2.35376	2.99818	2.40652	2.31714	2.37532	2.41187
Les.2822.1.A1_at	12.3155	13.7072	13.3106	12.9125	12.9395	12.7671	12.8677	13.2422	13.3708	12.2621	13.34	13.0994
Les.2822.2.S1_at	3.3522	5.43546	4.87993	3.75449	4.67658	3.40472	4.71978	5.77316	6.39837	3.3361	5.4625	3.41663
Les.2822.3.S1_at	7.03285	9.49942	8.93027	8.35585	8.42432	7.38663	8.14836	6.83557	7.69179	6.66064	8.59939	7.61086
Les.2823.1.S1_at	9.18145	9.3194	9.31207	9.54827	9.9127	8.09112	8.13159	4.84784	6.99515	10.2454	7.75427	6.46791
Les.2823.2.S1_at	2.63666	2.60667	2.69685	2.62831	2.58315	2.96087	2.59832	3.29179	2.61927	2.53218	2.64606	2.8324
Les.2824.1.S1_at	3.74842	4.8898	6.43461	5.87088	5.99298	3.80485	2.92872	2.91624	2.05261	2.41455	3.4709	2.78943
Les.2824.2.A1_a_at	9.66005	10.3019	11.7944	10.4828	11.0169	11.3923	9.13359	10.107	9.23602	8.09137	10.2456	12.6898
Les.2825.1.S1_at	5.08083	5.62985	6.03175	4.39852	4.97736	6.78935	3.50144	4.51964	6.63709	4.51373	6.34574	7.10241
Les.2825.2.A1_at	12.2677	12.8484	13.0672	11.8999	12.4411	12.6747	12.1145	13.0542	12.7013	12.0897	12.5891	13.0522
Les.2826.1.S1_at	5.4603	5.79583	5.71071	5.88507	5.24272	2.33543	6.42428	2.51059	5.86794	6.60235	5.62376	4.19559
Les.2826.2.A1_at	8.30853	9.168	8.65885	8.94433	8.42751	8.83158	9.10041	3.0948	9.54018	9.23982	8.85633	9.18271
Les.283.1.S1_at	9.62401	10.6254	11.4172	10.6438	11.2862	9.68752	9.63522	7.29034	8.27601	9.18484	9.37788	9.22906
Les.283.2.S1_at	8.20226	7.79162	9.44597	8.36192	8.6951	10.1312	7.64502	9.74682	9.26021	7.82118	8.67753	9.76509
Les.2831.1.S1_at	6.84868	7.363	7.90363	7.0239	7.51104	6.91376	6.25249	6.53189	5.16673	5.21713	8.1709	8.17869
Les.2832.1.S1_at	8.95631	10.0012	11.0614	8.55531	7.15222	4.83229	7.59533	9.24025	9.69089	8.84126	7.07254	4.28282
Les.2834.1.S1_at	2.76011	2.65841	2.80474	2.68166	2.57343	2.91148	2.63268	4.37585	3.30755	2.65291	2.67155	2.82722
Les.2837.1.S1_at	2.11961	2.11042	2.13432	2.09088	2.08743	2.24451	2.12436	2.26581	2.15621	2.11842	2.10789	2.21903
Les.2837.2.S1_at	2.51714	2.46421	2.539	2.47991	2.42722	2.73631	2.47755	3.25217	2.51714	2.448	2.48228	2.67312
Les.2837.3.A1_at	7.34713	7.86488	8.1895	6.3407	8.34357	6.65387	8.75602	7.61106	9.78823	8.33477	8.40164	7.48402
Les.2839.1.S1_at	13.6084	11.0435	10.8954	12.7128	9.74524	10.8254	13.1539	13.4647	12.3954	11.9717	13.3859	12.967
Les.2841.1.S1_at	13.3215	13.4766	13.2366	13.5728	13.4673	13.7443	13.1907	12.5369	12.7737	13.8809	12.9408	12.9948
Les.2842.1.S1_at	2.77413	2.7834	2.93622	2.80938	4.29149	3.19044	2.81236	4.47723	2.88208	2.79464	2.80385	3.80181
Les.2842.2.A1_at	9.74667	13.1637	13.948	12.0259	13.532	12.9027	8.88321	11.4849	9.57001	8.7044	10.9225	11.7287
Les.2844.1.S1_at	2.36547	2.36718	2.40391	2.39009	2.31499	2.69161	2.90639	2.70819	2.40164	2.43916	2.3739	2.69537
Les.2844.2.A1_at	6.48406	4.99002	5.55291	6.404	4.61646	4.97903	7.76967	7.97526	7.56421	6.12957	5.99743	8.2708
Les.2845.1.S1_at	3.35971	2.03236	2.02127	1.95921	1.91878	2.0565	2.12559	2.24688	2.01084	1.93275	2.01121	2.0184
Les.2845.2.S1_at	2.38634	2.39308	2.4253	2.38425	2.31797	3.99296	2.38035	3.38699	2.41621	2.26053	2.39042	2.56991
Les.2845.3.S1_at	2.39649	2.36068	2.39229	2.25522	2.35513	2.43999	2.33123	2.59195	2.38278	2.32312	2.377	2.42967
Les.2846.1.S1_at	2.14355	2.15206	2.16075	2.16143	2.21365	2.26926	2.14216	4.4108	2.2404	2.1773	2.1616	2.36114
Les.2846.2.S1_at	2.11979	2.25942	2.53616	2.14763	2.2687	2.33104	2.216	2.31235	2.2687	2.19862	2.23954	2.3374
Les.2846.3.A1_at	10.8115	11.2225	12.0112	11.2919	12.5042	10.7591	9.69064	10.7272	12.0005	10.8698	11.6427	11.6476
Les.2847.1.S1_at	2.83825	2.82049	2.96244	2.82891	2.71791	3.03804	2.84228	3.65579	2.85477	2.79425	2.84342	3.04614
Les.2848.1.A1_at	8.00569	8.29985	9.75733	7.73016	10.7588	9.39219	8.94582	7.37051	9.66441	9.96082	9.48743	9.08769
Les.2849.1.S1_at	7.71188	7.72498	7.16556	7.9751	7.22904	5.11548	7.37163	4.37199	8.37221	8.30912	8.29483	6.77196
Les.285.1.A1_at	6.32025	6.79358	7.15414	6.51873	6.58323	6.60933	6.56942	6.4088	6.59521	6.72917	6.58323	6.84145
Les.2850.1.S1_at	13.439	14.3173	14.7087	12.1245	12.4012	13.6788	11.5311	12.9964	11.2015	8.07735	12.2626	14.0925
Les.2850.2.S1_at	11.9285	12.3262	12.9127	10.7494	11.749	12.9425	10.5725	12.319	10.4954	7.31954	11.3778	13.3693
Les.2851.1.A1_at	12.1326	12.4932	13.5296	12.0785	11.9243	12.9506	11.5914	12.0785	11.6071	10.9083	12.0962	13.5668
Les.2852.1.S1_at	13.9342	14.324	14.4598	14.0909	14.2189	13.4272	11.8642	13.1767	13.8597	13.4107	13.3248	12.142
Les.2853.1.A1_at	8.44684	9.32344	9.75664	8.47449	8.83523	8.80275	9.42886	6.72862	8.34253	9.3625	8.84038	8.63026
Les.2853.2.S1_at	2.14591	2.13535	2.16955	2.1429	2.12202	2.44319	2.17771	2.47667	2.20253	2.17572	2.12171	2.29742
Les.2854.1.S1_at	8.99543	9.36246	9.62539	9.5292	9.28651	10.7635	9.47583	4.91208	9.09256	7.87492	9.67645	10.1426
Les.2855.1.S1_at	5.49633	5.22088	5.76604	5.217	5.61923	2.14808	5.58161	2.51797	5.45299	4.95524	5.29403	4.15227
Les.2856.1.S1_at	7.95513	2.35456	2.33515	8.18245	2.34801	2.68586	7.41551	3.64753	2.51728	2.74199	6.82952	8.00355
Les.2856.2.A1_at	12.6413	12.2837	11.6476	13.0429	12.7132	13.0542	13.4663	12.6361	13.3151	13.1408	12.9555	12.6762
Les.2856.3.S1_at	3.37729	2.77508	3.45957	3.38677	4.15292	4.63501	3.21729	4.12596	5.60419	3.95166	3.28789	3.54501
Les.2857.1.S1_at	9.76616	9.91581	10.5404	9.05814	7.27318	6.68656	8.76775	8.2517	7.40419	8.49823	10.2833	8.5381
Les.2858.1.S1_at	7.49012	4.87413	7.05569	7.63545	7.29868	4.82242	8.1609	7.88402	3.73302	3.57618	6.20208	6.17933
Les.2859.1.S1_at	2.48335	2.39343	2.48925	2.39383	2.29812	2.70658	2.36511	2.8672	2.51913	2.32025	2.43046	2.87211
Les.2859.2.A1_at	10.313	9.57033	10.7201	9.57284	10.51	11.267	10.0025	11.3335	10.9088	9.18681	10.5563	12.1662
Les.286.1.A1_at	3.12484	3.23827	3.34497	4.93049	3.61966	3.69111	3.24272	3.44627	3.93637	3.82264	3.09013	3.35562
Les.2860.1.S1_at	7.68038	7.01067	6.2037	7.88094	7.59291	6.60373	7.50101	6.81148	6.2136	7.85199	7.29059	7.04792
Les.2861.1.S1_at	2.43939	2.40349	2.47435	2.41498	2.35205	2.61198	2.44045	3.0223	2.45154	2.34157	2.39815	2.57381
Les.2862.1.A1_at	10.8858	11.6725	11.7347	11.0888	11.6636	12.8612	10.9425	11.2709	12.541	11.276	11.4654	12.3628
Les.2862.2.S1_at	2.29017	2.77447	2.4917	2.47658	2.98539	2.84774	2.49137	2.53157	3.17219	2.94669	2.50342	2.41961
Les.2863.1.S1_at	3.72791	2.93601	3.75949	3.65688	4.14703	4.34919	3.64445	3.76826	3.7726	4.16944	3.72629	3.75844
Les.2864.1.S1_at	3.05706	3.64168	3.21919	3.11289	2.98983	3.59006	3.03647	4.14303	2.92807	2.98928	3.06471	3.33883
Les.2865.1.A1_at	11.8069	11.3431	11.3426	11.5295	11.8225	12.3429	12.3476	13.024	12.7306	12.4099	12.0398	12.161
Les.2865.2.S1_at	3.51306	3.14751	3.51306	3.51306	3.03521	4.70821	3.34434	5.78173	3.71068	3.09399	3.33987	3.58352
Les.2865.3.A1_at	2.49731	2.43774	2.50624	2.51929	2.50182	2.53907	2.58166	2.94286	2.70164	2.51783	2.5333	3.0355
Les.2866.1.A1_at	1.87436	1.80666	1.87287	1.85832	1.81659	1.94917	5.06073	1.97939	4.72075	1.87436	1.85664	1.8579
Les.2867.1.S1_at	10.082	10.5054	10.8536	9.56246	10.206	9.86673	10.2352	9.55673	9.13811	9.96405	9.9447	9.64905
Les.2868.1.S1_at	12.0593	12.4825	12.87	11.9529	12.5791	11.2333	12.2226	11.7454	10.6935	12.4585	12.7426	11.1005
Les.2868.2.S1_at	4.15037	4.12992	4.44657	4.15037	4.33544	5.14327	3.5276	4.74575	4.15764	3.95359	4.31831	4.15037
Les.2868.3.S1_at	2.48875	2.49763	2.48829	2.48525	2.42735	2.82001	2.53721	3.04491	2.52824	2.52421	2.48643	2.79555
Les.2869.1.S1_at	5.65372	5.3031	4.29987	4.9514	4.99287	6.98756	5.22886	4.86127	4.45417	6.70723	5.53126	4.54071
Les.2869.2.S1_at	11.2383	9.73116	10.3032	10.4478	10.6917	11.5775	10.5546	10.4629	10.9283	11.6093	10.3547	10.7407
Les.2869.3.A1_at	12.5876	11.3778	11.6917	12.0245	11.9735	12.5493	12.0087	11.917	11.7227	13.1241	12.0567	11.5265
Les.287.1.S1_at	12.128	12.2176	10.9577	9.6784	9.24526	12.0541	11.1217	11.3395	10.2491	12.4428	12.0154	11.2903
Les.2870.1.A1_at	11.3011	11.5742	11.7997	11.2946	12.9692	12.6859	11.4724	11.6836	12.0722	11.6987	11.818	12.684
Les.2871.1.S1_at	11.6202	11.6522	11.3564	12.1122	11.8655	9.25655	10.7503	10.1354	9.36111	10.9614	10.9377	9.27361
Les.2872.1.S1_at	2.38623	2.38892	2.4398	2.38021	2.3192	3.67346	2.43213	2.97649	2.4398	2.35608	2.38299	2.6264
Les.2872.2.S1_at	1.8723	1.7827	1.90537	1.81231	1.7791	1.85118	1.72028	2.14935	1.80599	1.71967	1.81513	1.76635
Les.2873.1.S1_at	11.3939	12.1152	11.1635	11.6845	11.5175	11.5593	11.5404	10.3723	11.5576	12.1972	10.9798	10.5047
Les.2873.2.S1_at	2.52575	2.53712	2.60267	2.49196	4.23281	2.82012	2.4645	4.39762	5.11966	3.95617	2.43206	2.73619
Les.2874.1.A1_at	11.4151	11.4824	12.1946	11.3764	11.5731	12.1983	11.9356	11.5235	11.6444	11.2035	11.1969	11.8476
Les.2874.2.S1_a_at	2.7721	2.79002	3.73315	3.07989	2.36005	3.55308	3.28421	4.3999	3.08055	2.00964	3.02095	3.31687
Les.2874.2.S1_at	2.77715	4.52394	3.30841	4.59403	3.78345	2.7336	5.13658	2.81435	2.76941	2.88227	3.02754	2.75411
Les.2874.3.S1_at	2.62868	2.88293	3.41688	2.76983	2.5448	3.65371	2.83451	5.72802	2.83363	2.72489	2.77361	3.31746
Les.2875.1.A1_s_at	13.0737	13.1228	11.9439	13.6244	12.6932	13.5286	12.203	11.2168	12.1524	13.66	11.8172	11.8695
Les.2875.2.S1_at	5.29703	5.69027	4.41006	6.49156	5.32747	6.0436	4.4162	4.5955	4.68691	6.4121	5.0091	4.84987
Les.2875.3.S1_at	2.75624	2.71437	2.81143	2.72203	2.60537	3.18676	2.70979	4.87692	2.88264	2.74736	2.73337	3.18255
Les.2876.1.A1_at	10.7609	11.5336	11.7112	10.9664	11.0718	11.3731	10.4317	9.68972	11.9851	11.3769	11.9714	11.5101
Les.2876.2.S1_at	2.20463	2.16068	2.29324	2.17163	2.14968	2.22279	2.14716	2.41498	2.21753	2.0662	2.17235	2.15303
Les.2876.3.S1_at	3.00089	3.15455	3.04197	2.93726	2.88346	3.33304	3.06545	3.33332	2.96192	2.96145	3.0266	3.67669
Les.2878.1.S1_at	3.51645	5.33454	4.24321	3.23524	3.24816	1.97464	3.55227	3.16447	4.41927	4.01959	4.10637	3.29076
Les.2878.2.A1_at	12.1632	13.1144	13.231	12.2129	12.275	12.8912	13.045	12.2855	12.838	12.8234	12.7288	12.51
Les.2879.1.A1_at	7.09214	6.10079	6.35631	7.81634	6.87363	7.6167	6.1245	5.71953	7.02053	7.39493	6.13322	7.40702
Les.2879.2.S1_at	3.35419	2.80089	2.83166	4.9524	3.85302	2.86273	2.82979	2.88799	2.84389	3.75131	2.73983	2.8553
Les.2879.3.S1_at	2.64182	2.63226	2.69436	2.64859	2.59839	3.06771	2.66212	4.7263	2.68726	2.65549	2.65682	2.78554
Les.288.1.S1_at	2.60277	2.57619	2.60144	2.59124	2.53662	3.02555	2.57218	3.18114	2.659	2.55924	2.57982	2.763
Les.2880.1.A1_at	11.1614	11.272	11.3936	11.0499	10.672	11.5373	10.9714	11.8333	11.2523	11.1688	11.585	12.204
Les.2880.2.S1_at	2.70945	4.65778	3.24302	2.69503	2.20012	2.15754	2.72398	2.56085	2.68052	3.17105	3.16427	2.09475
Les.2881.1.A1_at	14.1552	14.2323	13.7659	14.1294	13.6884	13.7469	14.3288	13.8339	14.1021	14.6442	14.1765	13.2314
Les.2881.2.S1_at	9.82303	9.62593	8.46543	8.57722	8.07792	8.50279	9.37876	7.54521	7.9524	10.3143	9.46074	7.50196
Les.2881.3.S1_at	10.2927	9.75023	9.54314	9.45357	10.264	11.4555	9.77229	10.7233	10.7026	11.1678	10.4503	10.2419
Les.2882.1.S1_at	10.7201	9.76109	9.12236	10.849	9.46099	8.3946	11.3471	10.5542	10.1294	9.80636	10.1322	9.51482
Les.2884.1.S1_at	9.71352	10.4173	9.73445	10.0385	7.97767	5.0544	9.92093	8.65476	9.98009	10.2152	7.92363	6.85185
Les.2886.1.A1_at	7.24333	9.4078	10.8552	8.10631	10.6998	7.79895	7.75147	6.91414	2.65212	2.95016	10.5315	9.38117
Les.2886.2.S1_at	1.93741	1.96115	1.94709	1.93652	1.90866	2.05023	1.94649	2.45547	1.96115	1.93868	1.95498	2.22002
Les.2886.3.S1_at	2.32586	2.27682	2.9355	2.30301	2.29663	2.30552	2.30979	2.30516	2.40923	2.28676	2.30979	2.28482
Les.2888.1.S1_at	6.43225	2.26575	2.22876	6.14529	2.17589	2.85386	6.64432	2.22213	2.22317	2.1399	2.25686	4.59798
Les.2889.1.A1_at	8.06342	9.01182	9.15548	8.90136	9.53492	8.71271	8.49763	3.87827	8.54093	8.55203	8.86458	8.90681
Les.289.1.S1_at	10.2535	9.57705	8.61522	9.17898	8.23324	10.1965	9.20036	7.94003	9.28092	9.32157	8.88694	9.571
Les.2890.1.S1_at	2.686	2.6808	2.88131	2.67761	2.59882	4.16714	2.65296	4.12014	2.75972	2.65208	2.70602	3.01267
Les.2891.1.S1_at	9.87784	10.2984	11.2003	9.75116	11.3159	9.73001	10.4655	5.11155	9.67911	9.74887	10.6912	10.3084
Les.2892.1.S1_at	9.39771	10.2911	10.1726	9.72088	10.1503	9.33714	9.12025	9.33407	8.21494	10.6799	9.58234	8.54776
Les.2893.1.A1_at	4.92826	5.22926	5.24342	3.30722	3.47357	7.00728	2.60015	3.76229	6.15744	3.5318	2.80736	5.9921
Les.2894.1.S1_at	12.3879	13.6059	13.804	12.0981	12.862	13.7103	12.7765	12.8216	11.7739	12.5307	13.0822	13.7002
[truncated: 8,211 more rows]

## Sheet: Leaves
Additional file 7b: Fluorescence intensity of tomato cDNA microarray Affymetrix Tomato Genome Array probes hybridised to RNA isolated from spongy parenchyma and lower epidermis (ESP) and palisade parenchyma + upper epidermis (EPP) from leaves of AtHMA4-expressing and wild-type tomato. Microarray hybridization signals were recorded and processed using Affymetrix® GeneChip® Command Console® Softwar…
ID_REF	antosiewicz_WT_ESP_Rep1_(Tomato)	antosiewicz_WT_ESP_Rep2_(Tomato)	antosiewicz_WT_ESP_Rep3_(Tomato)	antosiewicz_WT_EPP_Rep1_(Tomato)	antosiewicz_WT_EPP_Rep2_(Tomato)	antosiewicz_WT_EPP_Rep3_(Tomato)	antosiewicz_L4_ESP_Rep1_(Tomato)	antosiewicz_L4_ESP_Rep2_(Tomato)	antosiewicz_L4_ESP_Rep3_(Tomato)	antosiewicz_L4_ESP_Rep1_(Tomato)	antosiewicz_L4_ESP_Rep2_(Tomato)	antosiewicz_L4_ESP_Rep3_(Tomato)
AFFX-BioB-3_at	6.02534	5.66317	6.06717	6.71465	6.76607	5.99997	6.68858	6.78534	6.81637	6.32052	6.70674	6.4158
AFFX-BioB-5_at	5.02334	4.81641	4.88629	5.4003	5.48199	5.30189	5.61011	5.51272	5.64958	5.38353	5.64962	5.35855
AFFX-BioB-M_at	5.99326	5.90155	5.92356	6.6607	6.72963	6.45815	6.85581	6.55304	6.92892	6.58787	6.98621	6.499
AFFX-BioC-3_at	10.902	10.9511	10.8188	11.562	11.4486	11.1768	11.3957	11.3741	11.5116	11.3623	11.6907	11.5089
AFFX-BioC-5_at	10.8274	10.8936	10.8565	11.5992	11.526	11.243	11.459	11.3573	11.5588	11.4638	11.7419	11.5258
AFFX-BioDn-3_at	13.1968	13.2213	13.18	13.5944	13.521	13.3656	13.7458	13.7657	13.8849	13.688	13.8613	13.7523
AFFX-BioDn-5_at	12.6196	12.7942	12.693	13.1143	13.0218	12.8384	13.2202	13.3041	13.3823	13.2531	13.3779	13.3032
AFFX-CreX-3_at	14.6716	14.8587	14.7113	14.7407	14.7539	14.702	15.2131	15.2067	15.2864	15.1292	15.1452	15.1079
AFFX-CreX-5_at	14.7025	14.8918	14.7712	14.8345	14.7799	14.7588	15.2408	15.2969	15.3503	15.2231	15.1636	15.2089
AFFX-DapX-3_at	2.17536	2.26432	2.17921	2.3749	2.25514	2.33897	2.23952	2.39119	2.30013	2.31189	2.20109	2.3004
AFFX-DapX-5_at	2.29008	2.33706	2.27076	2.40262	2.3371	2.40367	2.31567	2.40988	2.33619	2.40629	2.27019	2.36962
AFFX-DapX-M_at	2.06784	2.09739	2.0477	2.18211	2.08425	2.18004	2.06374	2.1933	2.0894	2.14705	2.07863	2.14214
AFFX-Le_17SrRNA_at	9.84311	9.86841	9.73504	10.6073	10.577	10.6646	9.87103	10.0361	9.90922	9.40105	9.28963	9.38146
AFFX-Le_25SrRNA_at	10.1145	10.2683	10.0955	10.2982	10.215	10.3817	10.9327	11.0537	11.0183	10.1708	10.0171	10.1437
AFFX-Le_GlutTrans_3_at	8.60947	8.6535	8.62496	7.40437	7.61197	7.63163	9.72556	9.71498	9.72901	9.02031	8.94971	9.00947
AFFX-Le_GlutTrans_5_at	6.56378	6.57379	6.49664	6.94527	6.91126	7.04028	6.1217	6.26859	6.17976	7.21648	6.87639	7.09239
AFFX-Le_GlutTrans_M_r_at	5.48108	5.54437	5.55358	5.23687	4.8464	5.10534	5.69636	6.16923	5.72754	5.73667	5.71495	5.7212
AFFX-Le_PhyB2_3_at	8.64524	8.90638	8.90605	8.59763	8.45339	8.80186	7.64702	8.07993	7.66822	6.05697	6.05753	5.73826
AFFX-Le_PhyB2_5_at	2.67502	2.69625	2.57069	2.99959	2.75053	2.84777	2.62269	2.83331	2.64191	2.76148	2.6596	2.73221
AFFX-Le_PhyB2_M_at	2.37419	2.33153	2.43654	2.46736	2.33433	2.38317	2.35318	2.35196	2.52283	2.32958	2.32109	2.3396
AFFX-Le_Ubiquitin_3_at	7.32303	7.45635	7.30584	6.6785	6.48144	6.75957	6.44097	6.87097	6.90362	6.7689	6.41995	6.74135
AFFX-Le_Ubiquitin_5_at	4.06664	4.23668	4.03468	4.37647	4.24127	4.42364	4.08558	4.31459	4.13426	4.29769	4.13694	4.26214
AFFX-Le_Ubiquitin_M_at	3.94052	3.74815	3.74147	4.25152	3.70004	3.85063	3.55575	3.95814	3.72382	3.85202	3.58231	3.81752
AFFX-Les-TrpnX-3_at	1.74452	1.80016	1.75409	1.83054	1.77688	1.80949	1.81096	1.87102	1.81998	1.83071	1.76573	1.81322
AFFX-Les-TrpnX-5_at	1.85111	1.85937	1.84339	1.92602	1.87205	1.91574	1.86586	1.93418	1.8659	1.87798	1.82173	1.87052
AFFX-Les-TrpnX-M_at	1.82934	1.90501	1.90012	1.88897	1.8641	1.9059	1.91263	1.99217	1.91969	1.98452	1.88591	1.89502
AFFX-Les-actin-3_at	12.6388	12.6567	12.6189	12.4937	12.3757	12.4558	12.7952	12.7665	12.792	12.5349	12.5102	12.4721
AFFX-Les-actin-5_at	2.12813	2.12061	2.13652	2.21668	1.95002	2.13856	2.03554	2.11889	2.07567	2.11202	2.11942	2.12343
AFFX-Les-actin-M_at	5.54096	5.39239	5.52275	5.69313	5.61031	5.66003	5.32534	5.54429	4.73046	5.78254	5.73455	5.57948
AFFX-Les-ef1a-3_at	13.9251	13.9703	13.9215	13.8589	13.8371	13.8959	14.1097	14.0192	14.2247	13.8028	13.8931	13.8419
AFFX-Les-ef1a-5_a_at	5.30292	5.0636	5.27585	5.03087	5.26636	5.08408	4.96719	4.94748	5.16595	4.87316	5.17633	4.74653
AFFX-Les-ef1a-5_at	2.63191	2.5832	2.56211	2.71389	2.49244	2.65657	2.64433	2.53324	2.51098	2.39676	2.55804	2.4516
AFFX-Les-ef1a-5_x_at	3.27085	3.14196	3.22077	3.29942	3.19566	3.2515	3.15586	3.16896	3.06219	3.16292	3.02429	3.15314
AFFX-Les-ef1a-M_a_at	8.80677	8.7349	8.87543	8.75115	8.88623	8.77593	8.43475	8.37338	8.28995	8.89167	8.87814	8.63719
AFFX-Les-gapdh-3_at	13.5898	13.5784	13.5176	13.2996	13.1766	13.2603	13.9342	13.8792	14.0196	13.5897	13.6062	13.5762
AFFX-Les-gapdh-5_at	6.21182	6.15016	6.25308	6.01203	5.71601	5.65865	6.56927	6.36919	6.50473	6.26099	6.20843	6.32689
AFFX-Les-gapdh-M_at	9.76765	9.68665	9.69364	9.3331	9.3929	9.31804	9.83016	9.67555	9.84694	9.62143	9.80813	9.63353
AFFX-Les-r2-Bs-dap-3_at	1.8028	1.87253	1.84274	1.94133	1.878	1.93171	1.88136	2.00143	1.89981	1.92839	1.85378	1.9014
AFFX-Les-r2-Bs-dap-5_at	2.11699	2.13931	2.10006	2.23763	2.14836	2.19413	2.10119	2.22849	2.14576	2.19194	2.0932	2.16104
AFFX-Les-r2-Bs-dap-M_at	1.78314	1.77697	1.78887	1.87478	1.80338	1.84547	1.78185	1.82985	1.77856	1.82334	1.7726	1.81357
AFFX-Les-r2-Bs-lys-3_at	2.43875	2.44495	2.44316	2.54232	2.41695	2.55623	2.47264	2.52182	2.45797	2.49485	2.46474	2.50422
AFFX-Les-r2-Bs-lys-5_at	2.04617	2.01908	2.02376	2.14521	2.0507	2.10434	2.01269	2.06438	2.04559	2.05635	2.01065	2.07517
AFFX-Les-r2-Bs-lys-M_at	1.80595	1.8943	1.82837	1.94582	1.86281	1.89823	1.86086	1.98763	1.91072	1.94424	1.87916	1.90472
AFFX-Les-r2-Bs-phe-3_at	2.37662	2.27088	2.26832	2.62029	2.31028	2.42315	2.31124	2.40577	2.28824	2.36543	2.2362	2.34354
AFFX-Les-r2-Bs-phe-5_at	1.91002	1.94306	1.90987	2.04273	1.94969	2.02156	1.91011	2.01291	1.93349	1.98553	1.91966	1.96294
AFFX-Les-r2-Bs-phe-M_at	1.79984	1.82982	1.81643	1.92164	1.88898	1.89517	1.83724	1.96145	1.83342	1.88037	1.80891	1.87136
AFFX-Les-r2-Bs-thr-3_s_at	1.62077	1.68707	1.63613	1.71886	1.63689	1.71769	1.68991	1.79994	1.6879	1.69873	1.62627	1.67518
AFFX-Les-r2-Bs-thr-5_s_at	1.86646	1.88951	1.86908	1.98271	1.90156	1.94598	1.88207	1.95764	1.88571	1.92612	1.85842	1.91274
AFFX-Les-r2-Bs-thr-M_s_at	2.11059	2.14387	2.09525	2.17285	2.15789	2.22108	2.16903	2.2704	2.17415	2.2168	2.09242	2.18065
AFFX-Les-r2-Ec-bioB-3_at	6.44417	6.12265	6.18049	7.39501	7.26504	6.9129	7.08299	6.91406	7.1703	6.69479	7.33988	6.99091
AFFX-Les-r2-Ec-bioB-5_at	4.5077	4.12383	4.3685	5.28164	4.99035	4.62569	5.22827	4.99698	5.00974	4.91775	5.28117	4.87678
AFFX-Les-r2-Ec-bioB-M_at	5.41483	5.5894	5.5285	6.58073	6.45018	6.08751	6.44101	6.20287	6.76747	6.06132	6.59841	6.07844
AFFX-Les-r2-Ec-bioC-3_at	11.2116	11.2824	11.0679	11.8456	11.6815	11.4674	11.7113	11.5766	11.7952	11.6124	11.9323	11.8127
AFFX-Les-r2-Ec-bioC-5_at	11.5767	11.5732	11.4068	12.216	12.077	11.8853	12.0151	11.946	12.1635	12.0117	12.3603	12.1676
AFFX-Les-r2-Ec-bioD-3_at	14.0354	14.0721	13.9586	14.1895	14.1309	14.015	14.5544	14.4803	14.5869	14.3761	14.5545	14.5014
AFFX-Les-r2-Ec-bioD-5_at	13.2825	13.3295	13.2892	13.637	13.6134	13.4294	13.8906	13.8205	13.9537	13.7551	13.9496	13.8861
AFFX-Les-r2-P1-cre-3_s_at	15.2838	15.4055	15.183	15.3172	15.1532	15.2838	15.7083	15.6901	15.6765	15.5959	15.6207	15.6331
AFFX-Les-r2-P1-cre-5_s_at	14.5779	14.6153	14.4132	14.661	14.5323	14.5694	14.9948	14.9686	15.0446	14.8958	14.9529	14.9061
AFFX-LysX-3_at	2.23801	2.20234	2.20539	2.40539	2.28267	2.3406	2.18998	2.27953	2.21776	2.27952	2.21814	2.26234
AFFX-LysX-5_at	2.23668	2.25783	2.21417	2.41804	2.32582	2.38411	2.22252	2.33583	2.2698	2.30008	2.2195	2.32523
AFFX-LysX-M_at	1.92635	1.97595	1.92887	2.04582	1.96588	2.01865	1.9533	2.03502	1.98374	1.9983	1.91218	1.97949
AFFX-PheX-3_at	1.99121	1.95218	1.92953	2.07189	2.01955	2.05846	1.97998	2.05866	1.99432	2.00063	1.93721	1.99776
AFFX-PheX-5_at	2.07595	2.0951	2.06998	2.17262	2.11152	2.17605	2.06827	2.17796	2.09231	2.15259	2.08623	2.14176
AFFX-PheX-M_at	2.22678	2.25029	2.22346	2.37455	2.30903	2.33693	2.24072	2.33464	2.25283	2.33305	2.22298	2.30302
AFFX-ThrX-3_at	1.88759	1.89217	1.85079	1.95241	1.80084	1.92879	1.89342	2.01865	1.90557	1.93225	1.83041	1.91062
AFFX-ThrX-5_at	2.23968	2.286	2.21253	2.40064	2.26342	2.39388	2.25387	2.41153	2.29614	2.34734	2.22793	2.32266
AFFX-ThrX-M_at	2.21341	2.25159	2.21283	2.35359	2.26381	2.33429	2.21075	2.35894	2.26809	2.32017	2.20345	2.31952
AFFX-TrpnX-3_at	2.33124	2.39853	2.31568	2.47495	2.36317	2.5102	2.34855	2.54738	2.4251	2.50359	2.32747	2.45645
AFFX-TrpnX-5_at	2.00745	2.02665	1.97017	2.08558	2.01674	2.08355	2.02891	2.11615	2.06151	2.06534	1.99278	2.0445
AFFX-TrpnX-M_at	2.21343	2.36648	2.25216	2.32174	2.2447	2.34669	2.29851	2.51289	2.32555	2.39212	2.23477	2.3955
AFFX-r2-Bs-dap-3_at	2.05671	2.08795	2.05473	2.19868	2.11958	2.18254	2.09733	2.2061	2.08356	2.15955	2.06179	2.12619
AFFX-r2-Bs-dap-5_at	2.61501	2.65981	2.64717	2.70981	2.69586	2.71586	2.68357	2.76202	2.75752	2.70874	2.67431	2.70956
AFFX-r2-Bs-dap-M_at	1.96706	2.0279	1.97386	2.05601	2.01669	2.06835	2.01187	2.11208	2.02893	2.0811	2.03005	2.06433
AFFX-r2-Bs-lys-3_at	2.39309	2.42444	2.40667	2.51752	2.41535	2.47552	2.46479	2.49294	2.46828	2.45776	2.40719	2.47434
AFFX-r2-Bs-lys-5_at	2.31524	2.27028	2.24997	2.43138	2.30493	2.3949	2.22255	2.30785	2.30515	2.32675	2.26733	2.36099
AFFX-r2-Bs-lys-M_at	2.5537	2.57867	2.53754	2.93587	2.65825	2.83103	2.61484	2.75523	2.61077	2.71416	2.54355	2.6709
AFFX-r2-Bs-phe-3_at	2.43458	2.46207	2.41209	2.79688	2.50073	2.58131	2.44419	2.61926	2.49559	2.53352	2.39011	2.50443
AFFX-r2-Bs-phe-5_at	2.19288	2.25209	2.20606	2.31722	2.22181	2.32805	2.22462	2.34434	2.25927	2.30595	2.20366	2.30013
AFFX-r2-Bs-phe-M_at	2.13336	2.154	2.10611	2.46983	2.20616	2.33517	2.10801	2.19678	2.13936	2.211	2.13262	2.21782
AFFX-r2-Bs-thr-3_s_at	1.75419	1.8225	1.80307	1.87429	1.77324	1.81508	1.86193	1.915	1.84337	1.85817	1.79949	1.83038
AFFX-r2-Bs-thr-5_s_at	1.95899	2.01084	1.92877	2.05385	2.00283	2.03152	1.94272	2.09151	1.96397	1.99493	1.93093	2.02115
AFFX-r2-Bs-thr-M_s_at	1.7606	1.8109	1.83823	1.88151	1.82777	1.89277	1.83209	1.89056	1.82397	1.86769	1.75063	1.82928
AFFX-r2-Ec-bioB-3_at	6.13922	5.79475	5.81921	7.20211	6.94352	6.26311	6.76903	6.58345	6.84447	6.5073	6.98224	6.67869
AFFX-r2-Ec-bioB-5_at	5.40289	5.61393	5.56654	6.33918	6.14931	5.3616	6.80818	6.0991	6.6653	5.8677	6.27939	5.90218
AFFX-r2-Ec-bioB-M_at	6.10744	5.71773	5.8444	6.6767	6.69137	5.95415	6.66234	6.37819	6.66014	6.41068	6.65583	6.46601
AFFX-r2-Ec-bioC-3_at	11.7467	11.8309	11.6294	12.5008	12.2466	12.0056	12.3374	12.177	12.4253	12.2666	12.5913	12.4485
AFFX-r2-Ec-bioC-5_at	11.4776	11.5846	11.3661	12.2405	12.0422	11.8371	12.0733	11.9769	12.1823	11.9666	12.3043	12.1457
AFFX-r2-Ec-bioD-3_at	14.0586	14.133	13.9828	14.2774	14.1675	14.0955	14.5212	14.5178	14.6047	14.4153	14.6028	14.5604
AFFX-r2-Ec-bioD-5_at	14.0742	14.0865	14.0934	14.3547	14.3248	14.1405	14.6272	14.5644	14.6467	14.5029	14.6223	14.6212
AFFX-r2-P1-cre-3_at	15.2512	15.3858	15.224	15.2902	15.1309	15.2477	15.6198	15.6337	15.6859	15.5323	15.5656	15.5691
AFFX-r2-P1-cre-5_at	14.7915	14.9298	14.7422	14.8342	14.7649	14.8004	15.2045	15.232	15.2631	15.1016	15.1397	15.1696
AFFX-r2-TagA_at	1.45964	1.50925	1.45246	1.50593	1.46798	1.5358	1.50545	1.58466	1.51646	1.53103	1.46004	1.51467
AFFX-r2-TagB_at	1.89109	1.91197	1.84289	1.97755	1.90259	1.93715	1.88749	1.96751	1.86636	1.93001	1.86576	1.90915
AFFX-r2-TagC_at	1.67492	1.73106	1.64797	1.74155	1.69551	1.73534	1.67825	1.78167	1.70286	1.73077	1.66917	1.72584
AFFX-r2-TagD_at	1.66742	1.71834	1.67402	1.73187	1.74114	1.73626	1.69608	1.80189	1.72457	1.75204	1.66844	1.74656
AFFX-r2-TagE_at	1.86707	1.90589	1.84619	2.00975	1.90368	1.97056	1.88026	1.968	1.89592	1.96444	1.86552	1.93482
AFFX-r2-TagF_at	1.48311	1.56876	1.49755	1.57215	1.5476	1.5737	1.55828	1.67268	1.58358	1.60416	1.5067	1.56904
AFFX-r2-TagG_at	1.61826	1.68579	1.62499	1.68324	1.66198	1.71627	1.67991	1.76882	1.71558	1.72983	1.65112	1.69944
AFFX-r2-TagH_at	1.54905	1.62311	1.5243	1.64463	1.58906	1.6454	1.57744	1.70541	1.60967	1.63757	1.52275	1.61019
AFFX-r2-TagIN-3_at	1.76401	1.80496	1.77517	1.84888	1.84249	1.8349	1.80721	1.94043	1.82554	1.85801	1.7766	1.82587
AFFX-r2-TagIN-5_at	2.04089	2.10691	2.02811	2.15313	2.04396	2.16327	2.08928	2.22333	2.09027	2.12602	2.04257	2.12865
AFFX-r2-TagIN-M_at	1.69001	1.78915	1.73221	1.73473	1.73975	1.80803	1.72439	1.87159	1.74345	1.78974	1.69353	1.75843
AFFX-r2-TagJ-3_at	1.64338	1.6912	1.63443	1.73726	1.72346	1.75003	1.68247	1.78535	1.69342	1.71549	1.66538	1.73254
AFFX-r2-TagJ-5_at	1.64018	1.72115	1.69668	1.69196	1.67954	1.71833	1.73553	1.80757	1.75721	1.75741	1.68455	1.74854
AFFX-r2-TagO-3_at	1.64884	1.69792	1.67022	1.6806	1.68006	1.6894	1.71178	1.77501	1.70122	1.7164	1.64156	1.69527
AFFX-r2-TagO-5_at	2.04103	2.0647	2.012	2.09815	2.05359	2.10247	2.11506	2.24021	2.07566	2.14966	2.02931	2.10232
AFFX-r2-TagQ-3_at	1.62576	1.67	1.61956	1.67103	1.63492	1.68674	1.64059	1.77438	1.66025	1.69557	1.62712	1.68763
AFFX-r2-TagQ-5_at	1.90249	1.95547	1.90962	1.98194	1.91476	2.05401	1.92157	2.05739	1.94348	2.0234	1.9044	1.97286
Les.1.1.S1_at	8.77156	8.88047	8.82875	8.51175	8.6038	8.38165	8.56187	8.50727	8.76876	7.63794	7.47688	7.75195
Les.10.1.S1_at	2.05368	2.04519	2.00905	2.07213	2.05992	2.09301	2.06082	2.16595	2.0198	2.09404	1.97876	2.04704
Les.100.1.A1_at	1.72277	1.7271	1.68348	1.83828	1.72863	1.81491	1.6879	1.78062	1.74106	1.75322	1.71539	1.75915
Les.100.1.S1_at	1.99699	1.91836	1.94999	2.22552	2.12331	2.07833	1.88983	2.00321	1.92948	2.04892	1.95984	1.97706
Les.1000.1.A1_at	1.87397	1.97388	1.95638	2.0745	1.93623	2.06057	1.96563	2.35359	1.97389	2.06147	1.94802	1.98974
Les.1007.1.A1_at	7.3787	7.29889	7.44731	7.31673	7.71801	7.45854	8.09977	7.98161	8.24052	7.38815	7.46112	7.30809
Les.1008.1.A1_at	2.27007	2.15677	2.21438	2.39341	2.24812	2.3153	2.15116	2.1251	2.14492	2.18432	2.28038	2.23178
Les.1009.1.A1_at	10.2635	10.1993	10.2218	10.4743	10.3849	10.4685	10.0898	10.2499	10.0911	10.3245	10.0234	10.2699
Les.101.1.S1_at	10.5498	10.5606	10.5052	10.6999	10.9171	10.7723	9.66294	9.55031	9.59775	10.0377	10.061	10.0878
Les.1011.1.A1_at	9.56017	9.55263	9.47545	9.3392	9.3215	9.38461	10.1422	10.2748	9.96539	9.78444	9.60798	9.69989
Les.1013.1.A1_at	10.929	10.8951	10.9515	11.5552	11.5128	11.6395	12.5697	12.4299	12.6267	12.968	12.8238	12.8696
Les.1015.1.A1_at	7.07748	6.70408	7.15014	6.06491	6.47233	6.0092	5.06898	5.32245	5.41428	6.32674	6.49662	6.43408
Les.1018.1.A1_at	9.68265	9.84566	9.94685	10.2564	10.2991	10.3396	9.71673	9.76461	9.62113	10.3208	10.2911	10.3907
Les.1019.1.A1_at	2.92722	2.93684	2.83233	3.62434	3.09732	3.19592	2.87873	3.11587	2.94616	3.08354	2.89004	3.03029
Les.102.1.S1_at	1.86808	1.88291	1.86172	1.95326	1.90391	1.96043	1.85362	1.92897	1.87503	1.91089	1.88092	1.8964
Les.1020.1.A1_a_at	10.8539	10.8468	10.9054	9.40655	9.6406	9.58094	11.0932	11.0765	11.0248	10.7712	10.7005	10.7725
Les.1020.1.A1_at	9.37998	9.19951	9.26701	8.2205	8.46209	8.06792	9.64326	9.44327	9.59874	9.21676	9.30466	9.27571
Les.1020.2.A1_at	11.1127	10.9936	11.1558	10.1978	10.134	10.2114	11.4929	11.4435	11.4397	11.1869	11.3717	11.2735
Les.1022.1.A1_at	6.46814	6.22281	6.17666	6.59013	6.36195	6.58145	6.48703	6.83113	6.65975	6.30339	6.38727	6.59897
Les.1023.1.A1_at	2.10401	2.01461	2.07633	2.18617	2.14928	2.13509	2.03758	2.02904	2.02169	2.06727	2.08691	2.07599
Les.103.1.S1_at	5.78658	5.62995	5.74297	4.2322	4.17796	3.91529	7.13989	7.02701	7.07489	4.35421	4.54202	4.19713
Les.1030.1.S1_at	9.71866	9.62795	9.72947	9.05928	9.29079	9.05951	10.2668	10.1419	10.2874	9.82144	9.84049	9.6571
Les.1030.2.A1_at	12.7205	12.905	12.7025	12.2334	12.1305	12.2831	13.0882	13.1652	13.1093	12.6992	12.6156	12.7606
Les.1031.1.S1_at	11.7434	11.6611	11.6534	11.5321	11.4186	11.4042	11.6174	11.8113	11.6665	11.6517	11.6748	11.5567
Les.1032.1.A1_at	12.5748	12.5863	12.5407	12.5791	12.4818	12.7446	12.7302	12.8787	12.7722	12.567	12.4059	12.4759
Les.1032.2.S1_at	2.11183	2.02854	2.05634	2.16628	2.11825	2.09074	2.01689	2.04287	1.99098	2.06472	2.05334	2.04538
Les.1032.3.S1_at	10.0035	9.90048	10.1172	9.92185	9.99075	9.93184	10.0391	10.2035	9.96641	9.78706	9.79727	9.90864
Les.1034.1.A1_at	2.83582	2.6889	2.67621	2.86406	2.82409	2.85389	2.66041	3.1337	2.72043	2.78477	2.67815	2.74511
Les.1036.1.A1_at	3.95018	3.82012	3.92677	4.30063	3.86185	3.94026	3.95818	4.32338	3.95651	4.0133	3.89635	3.88145
Les.1037.1.A1_at	13.4339	13.6327	13.531	13.9007	13.8061	14.0201	12.7272	12.9365	12.6787	13.8693	13.4451	13.7082
Les.1039.1.S1_at	8.88508	8.87656	8.83369	8.946	9.0278	8.96536	8.63613	8.5541	8.52461	8.50788	8.62325	8.56657
Les.1039.2.A1_at	12.8086	12.6215	12.7924	12.8089	12.8725	12.6723	13.0344	12.9086	13.0141	12.7152	12.8312	12.7842
Les.104.1.S1_at	2.49846	2.50788	2.46678	2.73939	2.5428	2.55943	2.56834	2.59667	2.53586	2.53444	2.38807	2.52865
Les.1041.1.A1_at	10.3938	10.2464	10.437	10.9987	11.0948	10.976	10.4118	10.1569	10.284	10.2864	10.4472	10.326
Les.1042.1.A1_at	2.74674	2.78566	2.85366	3.11045	2.86263	2.90792	2.79563	2.99388	2.89726	2.95712	2.79944	2.91756
Les.1044.1.A1_at	8.25543	8.03661	8.05234	6.44565	6.5976	5.99449	6.22488	5.94826	6.17492	5.17882	5.75143	5.53138
Les.1046.1.S1_at	6.43111	5.90799	6.31967	6.02131	6.46868	5.72611	7.43605	7.28709	7.57927	6.48825	6.76732	6.43219
Les.1047.1.S1_at	6.17749	6.29653	6.31899	6.5934	6.69217	6.66017	5.12516	4.80644	5.01804	6.23088	6.22899	6.33504
Les.1047.2.A1_at	13.3886	13.5688	13.5279	13.5416	13.5692	13.5893	13.4457	13.4442	13.2995	13.6598	13.6022	13.662
Les.1049.1.S1_at	9.27396	9.12019	9.2122	9.29867	9.48906	9.27622	8.67443	8.37915	8.51015	8.44682	8.69208	8.38425
Les.105.1.S1_at	2.70902	2.27844	2.69527	2.47631	2.50326	2.47281	3.63012	3.05993	3.39732	2.21584	2.49254	2.50759
Les.1050.2.A1_at	8.77493	8.94988	8.82393	9.09184	9.0646	9.05215	8.55447	8.62011	8.61226	8.35828	8.30533	8.42593
Les.1051.1.A1_at	9.10321	9.46239	9.36071	9.04505	8.8056	9.10589	8.92274	8.83611	8.86808	8.78585	8.64426	8.8795
Les.1052.1.A1_at	11.4732	11.4751	11.5	11.7739	11.8099	11.8169	11.3385	11.2171	11.3267	11.7264	11.7394	11.6711
Les.1054.1.S1_at	1.82029	1.80701	1.81306	1.89052	1.83287	1.8966	1.75213	1.88705	1.78008	1.8682	1.80616	1.81847
Les.1054.2.S1_at	2.31494	2.25923	2.25487	2.34622	2.29286	2.39738	2.34533	2.23763	2.24828	2.29238	2.29031	2.293
Les.1054.3.A1_at	9.64061	10.1292	9.83686	9.93966	9.64319	9.93278	9.85605	10.4106	9.85262	9.53251	9.1338	9.41115
Les.1056.1.S1_at	10.6169	10.5245	10.6547	10.4047	10.4445	10.3372	11.1638	11.0651	11.2001	11.0933	11.1659	11.1375
Les.1058.1.S1_at	9.83675	9.89746	9.70464	9.55415	9.57894	9.65485	10.1393	10.0717	10.1267	10.0672	10.1509	10.1103
Les.106.1.S1_at	8.09638	8.17051	8.2037	8.49704	8.80929	8.69526	7.83186	7.56773	7.68461	8.2308	8.30232	8.24847
Les.1061.1.A1_at	4.90917	4.76422	4.66815	4.64441	4.92742	5.15617	4.83896	5.0808	4.98297	4.41774	4.44894	4.3231
Les.1062.1.S1_at	10.0672	9.99556	10.0922	10.2471	10.4153	10.3168	10.1997	10.1697	10.236	10.5111	10.4905	10.4947
Les.1063.1.A1_at	8.28285	8.84748	8.23128	8.24672	8.10206	8.71954	8.64777	9.11737	8.70638	8.41753	8.29841	8.37471
Les.1064.1.S1_at	9.84323	9.5984	9.84424	10.4172	10.6108	10.3826	9.31024	9.00873	9.16687	9.7548	9.87101	9.75627
Les.1065.1.A1_at	10.4792	10.9678	10.7777	10.7623	10.7669	10.9188	10.7603	11.0013	10.8411	10.719	10.4316	10.8289
Les.1067.1.A1_at	2.35108	2.57172	2.55415	3.25711	2.55623	2.6048	2.39502	2.50477	2.5119	2.66646	2.5984	2.88887
Les.1068.1.S1_at	2.60236	2.53336	2.6125	2.35062	2.42501	1.70618	4.15207	3.97798	3.82118	3.04418	3.19637	2.62003
Les.1069.1.A1_at	4.62138	4.20595	3.88152	4.06326	3.94667	4.00465	4.18113	3.98056	4.62814	2.9364	2.22483	2.35275
Les.107.1.S1_at	5.57309	5.55528	4.96735	4.43074	4.76051	4.7826	6.84737	6.582	6.58306	4.22606	4.61861	4.69039
Les.1072.1.A1_at	8.2497	8.04207	8.17614	8.3782	8.50735	8.56267	7.47976	7.40212	7.63086	7.20468	7.07423	7.18496
Les.1073.1.S1_at	12.2606	12.0793	12.2115	11.7596	11.8982	11.7199	12.5675	12.4507	12.5672	11.9461	11.9884	11.8606
Les.1074.1.A1_at	11.2611	11.4167	11.3602	11.569	11.5036	11.585	10.9982	11.201	11.0436	11.0044	10.7659	10.9258
Les.1076.1.A1_at	7.11441	7.41528	7.19377	7.65064	7.4842	7.64121	8.32363	8.58869	8.03565	8.29332	7.86511	8.03118
Les.1077.1.S1_at	4.45587	4.43821	5.75291	3.20967	3.13197	3.26532	3.0492	3.14525	3.13659	3.1388	3.05522	3.12713
Les.1078.1.A1_at	10.0483	10.0559	9.94085	9.87568	9.82448	9.98606	10.0582	10.0373	9.99496	10.0537	10.0544	10.0384
Les.1079.1.S1_at	1.84778	1.7424	1.79987	1.95128	1.8834	1.84257	1.7422	1.74974	1.72213	1.7924	1.8417	1.81076
Les.1079.2.S1_at	5.01682	4.61635	4.95588	4.79564	4.97304	5.08258	3.50543	3.28211	3.52885	4.9349	4.60364	4.47357
Les.1079.3.A1_at	2.73988	2.97366	2.694	3.09041	2.87537	2.79891	2.52219	2.56428	2.5292	2.69098	2.71123	2.68524
Les.108.1.S1_at	2.38839	2.39156	2.3339	2.55737	2.4289	2.51514	2.36462	2.46622	2.40978	2.45335	2.35637	2.42969
Les.1080.1.A1_at	10.5887	11.113	10.9323	11.4953	11.3812	11.5386	10.4632	10.6385	10.3484	10.7312	10.6369	10.6526
Les.1081.1.S1_at	8.25715	8.48857	8.32913	7.63231	7.67211	7.34601	8.82322	8.7852	8.91225	8.20593	8.40335	8.17193
Les.1081.2.S1_at	1.83591	1.93834	1.86415	1.88853	1.88215	2.02281	1.91397	1.98084	1.9284	1.94363	1.90776	1.96327
Les.1081.3.A1_at	8.18141	8.73944	8.46143	8.18397	8.0331	8.33534	8.90991	9.42599	9.12095	8.37748	8.1222	8.41655
Les.1082.1.S1_at	7.07066	6.81481	6.66553	6.31311	6.45729	6.08021	8.05977	7.62405	8.01983	6.59764	6.60597	6.41993
Les.1083.1.S1_at	10.8711	10.734	10.7608	10.7911	10.8018	10.7962	10.7992	10.9743	10.8717	10.7234	10.6709	10.7614
Les.1087.1.A1_at	4.70164	3.35442	3.14464	2.12946	2.04941	2.06806	2.04872	2.0709	1.96453	2.01013	1.97568	2.02053
Les.1089.1.A1_at	10.849	10.6831	10.7153	11.0021	11.0083	10.9205	11.1277	11.0663	11.2042	11.3582	11.4042	11.348
Les.109.1.S1_at	8.7425	8.54972	8.83948	8.98216	9.10409	8.85894	9.9287	9.6817	9.77788	9.72773	9.88712	9.74971
Les.1091.1.A1_at	12.5971	12.6712	12.5961	12.8275	12.7289	12.8294	11.8533	11.9209	11.8656	11.821	11.6347	11.7301
Les.1092.1.A1_at	6.78615	7.23898	7.17256	6.83981	7.0381	6.80262	7.0365	6.96431	7.00347	6.82815	6.92973	6.86038
Les.1092.2.S1_at	2.24529	2.10046	2.08863	2.35811	2.22047	2.28001	2.09367	2.17544	2.0878	2.18184	2.07384	2.16706
Les.1092.3.S1_at	2.51162	2.62302	2.54853	2.58095	2.58173	2.63289	2.5228	2.73994	2.54076	2.65821	2.57654	2.62586
Les.1097.1.A1_at	11.2153	10.9769	11.1711	11.3382	11.4035	11.1715	11.9727	11.7289	11.8746	11.0634	11.1852	11.0568
Les.11.1.S1_at	8.9817	8.82444	8.93904	8.47744	8.54783	8.38716	8.99344	8.83938	9.11599	8.55656	8.79428	8.50091
Les.110.1.S1_at	10.0102	9.93809	9.9865	10.4075	10.5266	10.4996	10.2104	10.0319	10.0719	10.9595	10.9925	11.0097
Les.1100.1.A1_at	9.87651	10.2126	9.97833	10.0155	9.67677	10.045	10.0881	10.7793	10.2408	9.86169	9.32524	9.85625
Les.1101.1.A1_at	8.45941	8.53299	8.33654	6.84776	6.90281	6.69197	7.49649	6.86782	7.41601	6.75292	6.55095	6.58181
Les.1103.1.A1_at	8.62822	9.285	8.82514	9.37372	9.06299	9.67313	8.87213	9.73782	8.81653	9.76409	9.18546	9.67034
Les.1108.1.A1_at	7.84685	8.03216	7.74492	7.90253	7.67681	7.81506	8.98537	9.17612	8.89564	7.78616	7.68762	7.79221
Les.111.1.S1_at	7.40408	7.15235	7.47151	8.16214	8.41951	8.16834	6.35014	6.06048	5.88521	6.25993	6.60083	6.38229
Les.1111.1.A1_at	7.25286	7.58632	7.23401	7.01639	6.46901	7.06519	7.85274	7.9191	7.77506	7.36548	7.25789	7.3104
Les.1113.1.A1_at	9.65743	9.78932	9.77182	9.00768	8.73554	9.03836	10.3036	10.443	10.3026	9.79218	9.68101	9.81535
Les.1114.1.A1_at	9.91028	9.96086	10.0306	10.0425	10.2385	10.1093	10.4122	10.5632	10.5134	10.28	10.2463	10.1979
Les.1115.1.A1_at	2.56218	2.54143	2.48701	2.74935	2.62322	2.67168	2.5164	2.64208	2.55761	2.66322	2.53291	2.61909
Les.1116.1.A1_at	10.276	10.2934	10.3013	10.2677	10.2535	10.3699	10.1761	10.3276	10.1892	10.1004	10.1423	10.147
Les.1118.1.A1_at	5.5206	5.52766	5.42453	5.75942	5.54221	5.58645	5.79084	6.57852	6.02975	5.49148	5.31964	5.24175
Les.1119.1.A1_at	4.49184	4.38432	4.53127	5.28232	4.89155	5.22379	4.6067	4.37098	4.39309	7.67109	7.48616	7.62908
Les.112.1.S1_at	12.4372	12.4184	12.4872	12.8339	12.9411	12.8793	11.2335	11.1613	11.1198	12.5763	12.5446	12.564
Les.1121.1.S1_at	8.67353	8.5929	8.67762	8.23653	8.5374	8.45032	8.73514	8.49089	8.75597	8.26027	8.47631	8.45387
Les.1122.1.A1_at	2.48098	2.48157	2.47122	2.75985	2.57702	2.63882	2.43896	2.53114	2.46189	2.57119	2.48886	2.58453
Les.1123.1.A1_at	5.7289	6.14728	6.12342	5.53695	5.29925	5.31344	5.2843	5.51143	5.37584	5.39684	4.57292	5.26213
Les.1124.1.A1_at	2.16153	2.14592	2.15189	2.28238	2.15829	2.24898	2.1503	2.17609	2.15501	2.19848	2.1363	2.19868
Les.1125.1.S1_at	9.69013	9.5259	9.72526	9.62228	9.76826	9.68582	10.0198	9.83777	10.0218	9.72153	9.86037	9.78955
Les.1128.2.S1_at	8.22038	8.05013	8.16488	8.17783	8.37394	8.08621	7.88598	7.77966	7.86526	7.13638	7.69918	7.48915
Les.1128.3.A1_at	12.2993	12.2756	12.2465	12.1296	12.2152	12.1263	12.4234	12.3673	12.4391	12.0542	12.0353	11.9326
Les.1129.1.S1_at	6.96476	6.72549	6.81724	6.15095	6.55895	5.95827	7.06339	6.95824	7.27273	6.65846	6.71375	6.75952
Les.113.1.S1_at	2.63977	3.22821	2.61925	2.65146	2.39896	2.65732	4.44292	4.63323	4.75436	2.60614	2.53578	2.47304
Les.1131.1.S1_at	9.18161	8.95083	9.16732	8.8577	9.11953	8.86686	9.55218	9.06258	9.55813	8.98706	9.25891	9.11687
Les.1132.1.A1_at	8.62193	8.78982	8.53834	8.28397	8.5717	8.45113	4.36139	4.13421	3.94538	6.51991	6.75736	6.75149
Les.1135.1.A1_at	3.72347	3.57744	3.39839	3.79526	3.58298	3.69837	4.1227	4.3692	4.11513	3.75601	3.75006	3.69728
Les.1137.1.A1_at	7.50297	7.0859	7.37692	7.19265	7.48748	7.35923	7.41083	7.23459	7.39919	7.50342	7.4081	7.49342
Les.1138.1.A1_at	3.11342	3.18167	3.07812	3.4037	3.32921	3.32575	3.64172	3.58698	3.27609	3.33188	3.26332	3.28928
Les.1139.1.A1_at	9.68811	9.85913	9.73861	9.89885	9.92017	9.82266	10.3603	10.3986	10.1471	10.2805	10.2117	10.2871
Les.1140.1.A1_at	9.32828	9.56312	9.45069	8.38561	8.37316	8.48227	7.90733	7.86911	7.94239	7.80504	7.9515	7.80526
Les.1141.1.S1_at	4.79979	4.43222	4.92935	4.36423	4.15737	4.28938	5.37449	5.36101	5.19564	5.02638	5.11984	4.99392
Les.1143.1.A1_at	13.0125	12.8934	12.8378	13.6176	13.3708	13.488	12.3599	12.435	12.4736	12.8741	12.8521	12.7636
Les.1144.1.A1_at	1.89059	1.8297	1.84083	1.97001	1.93128	1.92211	1.82396	1.86733	1.83154	1.87749	1.84121	1.86147
Les.1146.1.S1_at	11.9273	11.999	11.7738	12.127	12.1815	12.0748	11.722	11.6553	11.6258	12.0905	12.0979	12.1026
Les.1147.1.A1_at	2.12464	2.06355	2.0609	2.75092	2.11689	2.93779	1.99443	2.06772	2.01077	2.02813	2.03054	2.03014
Les.1148.1.A1_at	10.254	10.364	10.3918	11.1416	10.9748	11.1729	10.0968	10.3826	10.1135	10.6983	10.6389	10.7957
Les.1149.1.A1_at	7.16331	7.23589	7.02465	7.08651	6.78253	7.50043	7.02932	6.84698	6.81327	7.04853	7.07248	7.07236
Les.115.1.A1_at	11.9613	11.9433	11.9718	11.6124	11.6287	11.6443	12.204	12.2436	12.1757	11.9581	11.9597	11.9276
Les.1151.1.A1_at	5.40489	5.48167	5.47598	5.96081	5.67878	5.99329	5.48896	5.67401	5.54349	5.87864	5.67892	5.75275
Les.1152.1.S1_at	5.73613	5.62376	5.81618	5.33279	5.60977	5.3064	5.93608	5.80799	5.85465	5.65096	5.69218	5.70646
Les.1153.1.S1_at	5.70086	5.59652	5.65537	2.06025	2.02194	2.09996	4.52746	3.80207	4.32994	1.97679	2.02246	2.10153
Les.1154.1.A1_at	3.58908	4.08273	3.51093	3.94056	3.18431	3.90025	3.76204	4.86881	3.75268	4.42266	3.74336	4.18723
Les.1155.1.S1_at	7.63688	7.50908	7.59829	5.99416	6.47673	6.33602	8.55175	8.52316	8.36694	8.16247	8.36954	8.00822
Les.1156.1.A1_at	10.7257	10.6146	10.736	10.867	10.8724	10.8695	10.9036	10.8336	10.8953	10.9061	10.948	10.888
Les.1157.1.A1_at	8.41539	8.75685	8.6676	8.74837	8.72373	8.67708	7.57172	7.36741	7.39819	8.32881	8.1384	8.43131
Les.1158.1.S1_at	2.86273	2.30527	2.31763	2.50301	2.38086	2.46217	2.28629	2.33174	2.29518	2.40513	2.35527	2.37237
Les.1158.2.A1_at	10.9482	10.9036	10.8516	10.8273	10.7997	10.8806	11.5296	11.5376	11.5477	11.2707	11.2808	11.2516
Les.1159.1.S1_at	5.4299	5.13765	5.32294	5.26768	5.14979	5.66376	5.03128	4.92723	5.36652	4.88518	4.60592	4.92503
Les.1159.2.A1_at	10.7472	10.6233	10.6391	10.6611	10.6857	10.4605	10.5164	10.4688	10.6271	9.91838	10.0709	9.99794
Les.1163.1.A1_at	10.3366	10.4456	10.3165	8.75757	8.57866	8.58522	9.88605	9.92381	10.0825	8.8801	8.87897	8.93186
Les.1164.1.S1_at	8.48523	8.51009	8.54158	8.11174	8.33726	8.10269	9.01381	8.8337	9.17556	8.43069	8.77231	8.4804
Les.1164.2.A1_at	9.19386	9.33371	9.37732	9.34818	9.13375	9.33977	9.89558	10.2851	9.8616	9.7319	9.40194	9.56365
Les.1166.1.A1_at	2.48444	2.32467	2.68689	2.76629	2.55027	2.49523	2.40223	2.30508	2.3221	2.39655	2.44923	2.42342
Les.1167.1.A1_at	6.77115	6.74594	6.70437	5.95722	6.45923	6.34584	6.49026	6.07952	6.71105	7.21352	7.05474	7.07833
Les.1168.1.A1_at	2.30993	2.25273	2.27505	2.49411	2.35718	2.38397	2.27364	2.3224	2.2623	2.34472	2.29073	2.33482
Les.1169.1.A1_at	7.2218	7.83926	7.51967	7.37626	6.92448	7.54477	7.88736	8.19317	7.62841	7.50718	7.22041	7.59572
Les.1169.2.S1_at	2.07972	2.13185	2.27534	2.10024	2.96185	2.08424	2.20179	2.01045	1.97145	2.02091	2.11599	2.31409
Les.1170.1.A1_at	10.8204	10.672	10.6826	10.4193	10.4518	10.5729	11.1091	11.0645	11.1174	10.3528	10.4863	10.387
Les.1171.1.A1_at	10.271	10.2389	10.1686	11.2366	10.982	11.3257	9.46197	9.56773	9.58794	10.2175	10.2382	10.2254
Les.1172.1.A1_at	7.02231	6.8704	6.93981	6.64326	6.83018	6.50052	8.00996	7.74718	7.99811	6.86692	7.12805	6.88598
Les.1174.1.S1_at	9.36043	9.1925	9.23713	8.85837	8.97114	8.81928	9.40364	9.1797	9.35796	9.19646	9.38462	9.07375
Les.1175.1.S1_at	3.64088	3.48357	3.42812	3.90377	3.03751	3.27553	8.17188	8.42127	8.08289	7.47753	7.22564	7.57683
Les.1175.2.S1_at	2.93823	2.77874	2.69645	3.35155	2.86039	3.41094	5.17332	4.40964	5.59642	4.85652	4.99172	4.61597
Les.1175.3.A1_at	3.77971	3.66887	3.83003	2.99194	3.22866	3.43273	3.25336	3.63552	3.78234	4.82676	4.45042	4.59454
Les.1176.1.A1_at	5.33464	5.85639	5.44235	5.54988	5.47416	5.47046	5.38104	6.01321	5.19829	5.64325	5.33975	5.54132
Les.1179.1.A1_at	11.411	11.5547	11.5594	11.7174	11.4851	11.6535	10.9483	11.3061	10.9824	10.3693	10.2219	10.3075
Les.1181.1.A1_at	11.6921	11.804	11.6631	11.4004	11.2316	11.4968	12.0414	12.2693	12.0261	11.6921	11.4827	11.6474
Les.1182.1.S1_at	2.73071	2.69736	2.59593	3.0047	2.77135	2.80196	2.56391	2.69056	2.67517	2.65956	2.55551	2.70374
Les.1183.1.A1_at	8.77073	8.78704	8.71169	9.00491	9.05574	8.95373	8.71591	8.54967	8.80186	8.67389	8.80207	8.61464
Les.1185.1.A1_at	2.85294	2.70607	2.74328	3.14204	2.87411	2.96631	2.73121	2.83165	2.74465	2.84175	2.79084	2.81994
Les.1186.1.A1_at	8.93104	9.00983	9.02653	7.96647	8.05811	8.09831	8.72721	8.70027	8.77091	8.02229	8.09747	8.21682
Les.1189.1.A1_at	2.7913	2.67403	2.68294	2.96761	3.24003	2.95367	5.18122	5.22332	5.13528	5.76922	4.877	5.71204
Les.119.1.S1_at	6.39011	6.04898	6.19839	4.70462	4.62048	4.14123	7.3864	7.17792	7.3113	5.1411	5.30499	5.07971
Les.1190.1.A1_at	8.99599	8.96279	9.03207	9.2695	9.41239	9.21559	9.06457	8.98055	9.13542	8.93956	8.92817	8.96673
Les.1192.1.A1_at	13.9815	14.07	13.8905	14.1573	13.9557	14.1181	13.827	14.0366	13.8748	13.9826	13.8831	14.0088
Les.1192.2.S1_at	11.6115	11.7887	11.6244	11.8438	11.7828	11.7214	11.1357	11.1052	11.2769	11.5822	11.5661	11.5429
Les.1192.3.A1_at	2.78693	2.68798	2.62826	3.02856	2.88766	2.90849	2.64147	2.74728	2.66201	2.78731	2.70216	2.77065
Les.1193.1.A1_at	10.3174	10.1686	10.2023	10.5788	10.4715	10.5209	10.1236	9.98527	10.0338	10.2624	10.2706	10.2108
Les.1195.1.A1_at	8.20095	8.02317	8.55963	6.71824	7.08443	7.02191	9.29128	9.1857	9.25372	8.3686	8.22087	8.33257
Les.1197.1.S1_at	2.37149	2.35185	2.33153	2.57634	2.46135	2.49217	2.34141	2.4496	2.34505	2.43322	2.35153	2.43287
Les.1197.2.A1_at	9.65882	9.66239	9.61272	7.47086	7.42518	7.33487	11.6831	11.7015	11.7438	9.90387	9.84781	9.80058
Les.1198.1.A1_at	8.669	8.71342	8.6689	10.1703	9.21569	10.1483	7.62398	8.82333	7.98061	8.68092	8.29446	8.70156
Les.12.1.S1_at	1.87562	1.86664	1.86088	1.96493	1.90189	1.91362	1.86694	1.93761	1.87257	1.91657	1.83926	1.89654
Les.1200.1.A1_at	2.74032	2.63938	2.69349	2.97315	2.74642	2.85942	2.5989	2.85012	2.73827	2.80284	2.65484	2.75466
Les.1203.1.A1_at	11.2297	11.1897	11.1932	11.6215	11.5928	11.6268	11.212	11.3668	11.2034	11.5829	11.4725	11.6267
Les.1205.1.A1_at	8.5801	8.59037	8.005	7.55369	6.526	7.62662	7.66251	8.23848	7.67887	7.11377	6.18081	6.55728
Les.1205.2.S1_at	1.93579	1.93199	1.91372	2.0769	2.0038	2.0373	1.90104	1.9632	1.94642	1.9557	1.9394	1.97175
Les.1205.3.S1_at	3.5582	3.04246	3.45766	3.70387	3.08131	3.13902	2.53104	2.83152	2.59974	3.08982	3.00521	3.05542
Les.1207.1.A1_s_at	13.4376	13.4175	13.4413	13.0755	13.0959	12.9915	14.1275	14.162	14.1688	13.6375	13.5943	13.6331
Les.1207.2.S1_at	2.08957	2.17126	2.04505	2.27907	2.13971	2.26475	2.10332	2.29223	2.18281	2.22516	2.09869	2.19107
Les.1207.3.S1_at	3.20202	3.12561	3.52379	3.45442	3.37479	3.41968	3.33415	3.33212	3.43136	3.61218	3.87429	3.58336
Les.1208.1.A1_at	1.70513	1.6902	1.67175	1.70701	1.69059	1.72026	1.72614	1.73677	1.70571	1.73344	1.70169	1.73109
Les.1209.1.S1_at	7.58867	7.40263	7.48612	7.16679	7.62964	7.11588	7.30853	7.21643	7.41835	7.04851	7.37304	6.9919
Les.1211.1.A1_at	2.56989	2.3699	2.40763	2.65504	2.55079	2.54231	2.39102	2.43886	2.40333	2.46108	2.52076	2.5115
Les.1212.1.S1_at	13.0595	12.9469	13.039	13.1244	13.1311	13.0673	12.746	12.6801	12.7422	12.91	13.029	12.8752
Les.1213.1.A1_at	8.25965	8.08879	8.12848	9.04832	8.91321	8.98193	9.01325	9.05552	8.9839	9.5063	9.45953	9.39663
Les.1214.1.A1_at	8.69967	8.88734	8.60446	9.22775	8.91054	9.25562	9.48544	9.80587	9.5584	9.3136	9.21482	9.21737
Les.1216.1.S1_at	8.77111	8.87008	8.78061	8.71795	8.78251	8.90995	9.20744	9.20234	9.15124	9.13495	9.01484	9.09846
Les.1217.1.S1_at	1.89526	1.87581	1.87571	1.94605	1.91501	1.89275	1.8497	1.9162	1.85437	1.88629	1.84268	1.87893
Les.1217.2.S1_at	2.86858	2.97496	2.98537	3.0721	2.95884	2.90299	2.84405	2.89692	2.84124	2.92773	3.44623	2.92408
Les.1217.3.A1_at	13.043	13.0386	13.0938	13.33	13.2888	13.2492	12.4462	12.4715	12.4685	12.9265	12.8473	12.8737
Les.1219.1.A1_at	9.27392	9.54609	9.32683	9.53012	9.25122	9.28982	9.26439	9.31377	9.11621	9.20047	9.07865	9.19511
Les.122.1.S1_at	8.83201	8.40785	8.94803	6.11537	6.63442	5.69451	13.9837	13.8528	13.9465	13.7301	13.9043	13.6778
Les.1220.1.A1_at	1.72293	1.64328	1.69515	1.78149	1.81118	1.71949	1.65081	1.66005	1.63525	1.68626	1.72151	1.70641
Les.1221.1.A1_at	12.7594	12.8873	12.4768	12.7517	12.5525	12.7381	12.8051	13.088	12.8892	12.7375	12.5645	12.6899
Les.1221.2.S1_at	1.65077	1.79688	1.77121	1.70199	1.71329	1.71756	1.85412	1.94005	1.89574	1.86335	1.70849	1.77043
Les.1221.3.S1_s_at	10.2843	10.1556	10.1555	10.3741	10.3873	10.3011	10.035	10.0178	10.0933	10.0882	10.0875	10.0972
Les.1222.1.A1_at	3.45505	3.39375	3.32326	3.64152	3.70386	3.81806	3.08401	3.3544	3.23072	3.42984	3.39212	3.43237
Les.1223.1.A1_at	2.08093	2.01339	2.12402	2.11845	2.05944	2.03919	2.00645	2.01374	1.96271	1.9781	2.01504	2.01201
Les.1224.1.A1_at	2.5726	2.49523	2.49123	2.74668	2.59621	2.69106	2.5171	2.53629	2.48622	2.574	2.55718	2.59725
Les.1225.1.S1_at	5.28206	4.90988	5.16623	5.53919	5.8943	5.98744	5.61359	5.18047	5.29533	4.64905	5.24347	4.7819
Les.1225.2.S1_at	2.40662	2.34785	2.31706	2.6944	2.46685	2.47579	2.42317	2.43558	2.37962	2.44318	2.36132	2.42068
Les.1226.1.S1_at	2.21786	2.26622	2.30124	2.41838	2.34607	2.40523	2.3364	2.32062	2.38231	2.37182	2.38226	2.33887
Les.1229.1.A1_at	2.28346	2.22869	2.20243	2.44541	2.31577	2.37333	2.22129	2.35212	2.26821	2.32675	2.2396	2.29491
Les.123.1.S1_at	5.7104	5.69305	5.63964	2.88303	3.44081	3.18101	7.19752	7.58339	7.62391	6.0338	5.89713	5.72631
Les.1230.1.A1_at	10.6482	10.6441	10.828	8.89324	8.96152	8.7448	11.8734	11.9367	11.8669	9.67286	9.77974	9.74012
Les.1231.1.A1_at	2.93292	2.92977	3.08006	2.99509	2.94834	2.95686	3.02428	3.10746	2.91426	2.87186	2.85608	2.84393
Les.1232.1.A1_at	3.18747	3.28296	2.98224	3.6215	3.36359	3.5039	3.12628	3.45592	3.26348	3.35433	3.12551	3.34536
Les.1233.1.A1_at	8.91278	9.15378	8.94578	9.26592	9.24485	9.43959	10.2861	10.4423	10.2441	10.3766	10.4342	10.5654
Les.1234.1.A1_at	10.477	10.4112	10.2954	10.1545	10.094	10.0912	10.9759	11.1412	10.9608	10.7684	10.6611	10.7855
Les.1235.1.A1_at	10.9095	10.9895	10.8178	11.1197	10.8375	11.0131	11.555	11.4117	11.3951	11.5769	11.3168	11.3454
Les.1237.1.A1_at	8.44441	8.2982	8.34137	7.47321	7.52065	7.25741	8.67764	8.39744	8.71953	7.34584	7.42516	7.40134
Les.1238.1.S1_at	3.82297	3.40628	3.48068	4.14225	3.3923	3.56898	3.41005	3.52995	3.26437	3.53723	4.05933	4.07564
Les.1238.2.A1_at	3.53351	3.50417	3.53369	3.48611	3.53915	3.58912	4.56734	4.00512	3.64079	2.9464	3.3468	3.37382
Les.1239.1.S1_at	9.77984	9.71954	9.67696	9.56352	9.756	9.4885	9.76939	9.52173	9.75828	9.71105	9.84976	9.78814
Les.124.1.S1_at	2.39088	2.87842	3.4916	2.26538	2.22297	2.31665	2.50115	2.40254	2.7548	2.3453	2.26796	2.33992
Les.1241.1.S1_at	10.3471	10.3014	10.3745	9.79481	9.98593	9.90971	10.3771	10.1267	10.4216	10.1106	10.1617	10.0127
Les.1243.1.A1_at	7.97722	8.45149	8.30041	8.43188	8.01458	8.59241	9.07607	9.43775	9.09165	8.77745	8.36088	8.78882
Les.1244.1.S1_at	7.87378	7.78038	7.86794	8.01614	8.31102	8.44439	7.48922	7.47559	7.8905	7.70736	7.42968	7.23204
Les.1245.1.A1_at	2.3112	2.3053	2.28333	2.37773	2.29456	2.31995	2.27679	2.29638	2.29496	2.28752	2.32271	2.33245
Les.1248.2.A1_at	2.32185	2.42153	2.41434	2.51655	2.37325	2.58812	2.44823	2.50127	2.46124	2.42985	2.38471	2.439
Les.1248.2.S1_a_at	8.14116	8.33719	8.19324	8.629	8.31328	8.48182	8.00247	8.40113	7.87937	8.37466	8.27234	8.3496
Les.1249.1.S1_at	5.14817	5.00685	5.10422	5.21463	5.45104	5.32841	3.36534	3.733	3.49658	5.11908	4.89224	4.96863
Les.1249.2.A1_at	12.5891	12.7304	12.5099	13.1172	13.0787	13.1211	12.1761	12.2455	11.9659	12.9991	12.865	13.009
Les.1250.1.S1_at	3.24918	3.17172	3.1063	3.96108	4.10784	3.99785	2.06173	2.4997	2.23653	3.13216	3.07016	3.03493
Les.1250.2.S1_at	10.9162	10.7829	10.9149	11.5018	11.6751	11.4771	10.0343	10.0275	10.1109	10.7164	10.7575	10.6529
Les.1250.3.A1_at	11.9642	11.9402	11.9614	12.6312	12.4547	12.5139	11.4784	11.7671	11.4811	12.0157	11.9124	12.0816
Les.1252.1.S1_at	13.6549	13.5568	13.6059	13.481	13.6086	13.4659	13.7217	13.5818	13.6638	13.436	13.5633	13.4919
Les.1254.1.A1_at	10.459	10.4942	10.5616	10.3848	10.4225	10.3344	10.7537	10.8857	10.6358	10.3411	10.2084	10.4115
Les.1254.2.S1_at	1.53254	1.59008	1.55934	1.63055	1.59984	1.61858	1.53103	1.63572	1.58582	1.60214	1.59612	1.60447
Les.1255.1.S1_at	11.567	11.4956	11.491	12.4175	12.6696	12.3931	11.0321	10.9249	11.1474	11.4134	11.2865	11.359
Les.1256.1.A1_at	10.3278	10.0998	10.2856	9.71803	9.91909	9.56728	10.5932	10.4263	10.6627	10.2219	10.3286	10.283
Les.1258.1.S1_at	12.3459	12.329	12.2329	12.5716	12.4852	12.6022	12.0878	12.1765	12.0756	12.6637	12.6932	12.638
Les.126.1.S1_at	5.97359	5.96218	6.08049	5.6531	5.39031	5.60312	7.75002	7.64242	7.64723	7.88063	7.88533	7.67154
Les.1260.1.S1_at	12.99	13.184	13.0272	13.5053	13.4268	13.5893	12.1681	12.2975	12.3458	13.1069	13.0367	13.0946
Les.1261.1.A1_at	2.96465	2.86172	2.88388	2.97998	2.8603	2.92316	2.83615	2.9089	2.83037	2.88872	2.8832	2.93731
Les.1262.1.A1_at	10.5424	10.4841	10.5164	10.2088	10.3771	10.2597	10.6388	10.5894	10.6907	10.5094	10.444	10.436
Les.1267.1.A1_at	9.65464	9.60217	9.63543	9.9149	9.89332	9.84847	10.3515	10.2966	10.4037	10.578	10.5033	10.5375
Les.1268.1.A1_at	8.01148	8.08526	7.88889	8.38882	8.22104	8.80154	8.09323	8.57018	7.99222	8.1462	7.95573	8.14888
Les.127.1.S1_at	8.49214	8.37644	8.57731	8.71671	8.87836	8.86639	8.09155	7.72344	8.08276	8.60929	8.85279	8.70268
Les.1271.1.A1_at	9.1318	9.29584	9.14212	9.94806	9.66174	10.139	8.44693	8.46489	8.42214	9.15415	9.08378	9.16702
Les.1274.1.A1_at	2.55289	2.58792	2.54125	2.86956	2.63684	2.76536	2.55899	2.76231	2.62866	2.74532	2.57217	2.71286
Les.1275.1.A1_at	9.7726	9.69367	9.84061	10.0563	10.243	10.0479	9.90625	9.77516	9.82829	10.1979	10.17	10.0566
Les.1277.1.S1_at	5.16553	5.23502	5.36145	5.17844	5.24711	5.27212	5.08408	4.92777	5.54496	5.21991	5.45603	5.26077
Les.1277.2.A1_at	8.91506	9.20565	8.75399	9.35409	8.96094	9.31263	9.04771	9.66988	9.00918	9.33927	8.78106	9.24609
Les.1279.1.A1_at	10.4204	10.4204	10.4576	9.96836	9.96518	10.141	10.8607	10.8293	10.9947	10.4775	10.4331	10.5064
Les.128.1.S1_at	8.4774	8.54026	8.61617	7.81818	8.48774	7.61743	9.21585	9.0239	9.45265	8.605	8.62734	8.66861
Les.1281.1.A1_at	11.317	10.9614	11.2514	11.5795	11.8135	11.6271	11.2594	10.8626	11.1854	11.6698	11.9739	11.7712
Les.1282.1.A1_at	2.95685	2.82268	2.86398	4.06239	3.09136	3.22244	2.86935	2.94821	2.91026	2.9964	2.89301	2.98071
Les.1286.1.S1_at	11.4892	11.4004	11.4647	11.2208	11.3021	11.1939	11.2307	11.0704	11.3276	10.5259	10.6512	10.604
Les.1287.1.A1_at	14.0861	14.2391	14.1015	13.6704	13.2889	13.6348	14.2638	14.5142	14.3215	13.9731	13.7798	13.8215
Les.1287.2.S1_at	11.7246	11.8355	11.789	9.63905	9.61331	9.43468	11.7051	11.6754	11.6203	10.3624	10.3811	10.2445
Les.1288.1.S1_at	10.9354	10.883	10.8772	11.6698	11.7532	11.6966	9.74917	9.60203	9.81522	10.7818	10.8766	10.772
Les.1289.1.A1_at	7.93431	8.11246	7.82512	7.772	7.51647	7.72193	8.14068	8.27682	8.14435	7.94645	7.56088	7.55983
Les.129.1.S1_at	1.82762	1.81252	2.42202	2.04819	1.80982	1.95712	4.47674	3.53878	4.92261	4.77046	5.89886	5.03562
Les.1290.1.A1_at	3.43202	3.79158	3.35282	4.98825	3.93302	4.88902	3.05093	3.89451	3.72793	3.98389	3.60624	3.92325
Les.1291.1.A1_at	9.26445	9.44185	9.20443	8.919	8.68765	9.0391	9.61921	9.94311	9.65102	8.49741	8.02051	8.35645
Les.1296.1.A1_at	7.48441	7.436	7.21254	7.46062	7.22345	7.38801	8.31029	8.47658	8.17452	8.3421	8.09835	8.42163
Les.1297.1.S1_at	3.24606	3.35082	2.85237	2.89017	2.94292	3.3228	4.03725	3.51815	3.38334	3.91643	4.21795	3.82869
Les.1297.2.A1_at	7.79617	8.02636	7.72772	8.36996	8.10058	8.52419	8.74696	9.08925	8.78244	8.65742	8.65692	8.62925
Les.1298.1.S1_at	10.8119	10.9419	10.5789	9.60252	9.52304	9.63258	10.6762	10.7984	10.6969	10.6774	10.4005	10.6115
Les.13.1.S1_at	2.37611	2.40861	2.38473	2.45384	2.43826	2.48358	2.4769	2.53857	2.47817	3.02372	2.65845	2.7045
Les.130.1.S1_at	9.48359	9.45833	9.33359	8.93191	9.01883	8.99694	8.8611	8.56294	8.81138	8.55145	8.65335	8.58451
Les.1302.1.A1_at	8.61289	8.7639	8.74571	9.41392	9.35212	9.49449	7.36916	7.39607	7.39796	7.19298	7.06114	6.98313
Les.1304.1.A1_at	10.6994	10.7271	10.6791	10.8684	10.9231	10.9227	10.607	10.5575	10.7258	10.554	10.4998	10.4118
Les.1304.2.S1_at	3.10089	2.37772	2.31525	2.47358	2.31577	2.457	2.38499	2.39966	2.28154	2.44719	2.3557	2.44672
Les.1305.1.A1_at	2.48566	2.6157	2.49894	2.72085	2.63642	2.63593	2.46105	2.54123	2.48295	2.5695	2.5102	2.56059
Les.1307.1.A1_at	9.90753	9.95953	10.0281	9.99308	9.73179	9.92898	10.2062	10.0532	10.0693	10.2	10.1727	10.1069
Les.1308.1.A1_at	7.62686	8.17853	7.69905	8.88641	8.3829	9.01902	7.48514	8.06062	7.27187	9.0538	8.36101	8.85189
Les.131.1.S1_at	2.35956	2.41414	2.38442	2.48036	2.42358	2.37481	4.43603	2.92475	4.04303	2.43407	2.39482	2.48882
Les.1310.1.S1_at	11.7946	11.7623	11.7074	12.1019	12.2006	12.0975	11.6746	11.5081	11.6759	12.3786	12.4868	12.3839
Les.1311.1.A1_at	4.0375	3.46201	3.88891	2.44015	2.87275	2.80708	4.43677	3.77382	3.81346	3.95793	4.50964	3.72536
Les.1314.1.S1_at	10.9695	11.0117	10.8915	11.3041	11.1793	11.2755	9.58764	9.61339	9.60964	9.78697	9.48822	9.76714
Les.1315.1.S1_at	6.23894	6.24584	6.21769	5.55029	5.5347	5.56237	6.47183	6.03439	6.68897	5.92336	5.86722	6.00597
Les.1316.1.A1_at	6.61939	6.37063	6.44935	6.00855	5.6574	6.25771	7.53838	7.72774	8.03773	6.7004	6.54419	6.65339
Les.132.1.S1_at	4.66924	5.43741	5.27336	3.8555	3.99678	4.22217	7.53301	7.81923	7.47107	6.60221	6.32427	6.51057
Les.1320.1.A1_at	5.3875	4.94414	5.33086	3.5022	3.09421	3.65945	6.00536	5.87618	6.12928	2.41034	2.73749	2.22813
Les.1321.1.S1_at	7.35256	7.33873	7.48299	5.63496	6.30078	6.16776	7.86201	7.7852	7.62722	8.04245	8.08182	8.15954
Les.1323.1.S1_at	5.28752	5.16983	4.79615	6.24016	6.20018	6.23346	3.16666	3.46062	3.80979	4.62659	4.813	4.7876
Les.1323.2.A1_at	11.9907	12.3292	12.097	12.8686	12.6217	12.9444	11.2978	11.7676	11.3658	12.2337	11.9235	12.2162
Les.1324.1.S1_at	11.1025	11.1165	11.0866	11.6169	11.8169	11.7018	9.93458	9.83045	10.0047	10.5599	10.6413	10.7596
Les.1325.1.A1_at	10.5799	10.5222	10.4955	10.8303	10.6612	10.7076	10.7318	10.7042	10.649	10.229	10.2057	10.2363
Les.1328.1.A1_at	5.77687	5.5398	5.79906	6.43371	6.23168	6.38104	4.66459	4.35342	4.62153	5.38675	5.16801	5.44084
Les.1330.1.S1_at	12.5733	12.509	12.5092	12.2487	12.3812	12.2645	12.5757	12.4302	12.6215	12.2331	12.3991	12.3094
Les.1331.1.A1_at	7.60323	7.51034	7.48695	6.29266	5.9877	5.91356	8.75856	8.74598	8.65852	7.74208	7.68994	7.72348
Les.1333.1.A1_at	8.99026	9.6358	8.9982	9.75799	8.9289	10.0022	8.97813	9.72275	9.05334	9.55222	9.15863	9.4454
Les.1334.1.A1_at	7.97593	8.30974	8.00995	6.78107	6.86538	7.15278	10.4681	10.8089	10.5478	10.3684	9.85889	10.0626
Les.1338.1.A1_at	10.3123	10.1955	10.3567	10.7708	10.5921	10.6441	10.0204	10.0311	10.05	10.164	10.1368	10.1591
Les.1339.1.A1_at	8.24999	8.04161	8.12943	8.49641	8.60203	8.69677	8.03051	8.04897	7.88724	8.21448	8.3536	8.09571
Les.1343.1.A1_at	6.42673	6.22433	5.82712	2.65276	4.74396	3.92645	7.24162	6.94705	7.09845	5.26733	5.35434	4.28642
Les.1344.1.A1_at	5.06017	5.05553	4.61813	3.73003	3.91205	3.3771	4.82871	4.85937	4.0575	3.09917	2.98007	3.03173
Les.1346.1.A1_at	10.0701	9.93053	10.035	10.2292	10.2989	10.1221	9.90463	9.94369	9.94602	9.87601	9.90964	9.94467
Les.1348.1.A1_at	4.27414	4.30494	4.17537	4.53204	4.29757	4.41901	5.80847	6.38203	6.05978	5.48747	5.04532	5.06442
Les.1349.1.A1_at	2.9822	2.88914	3.57283	2.74614	2.56169	2.59065	4.47947	4.44021	4.80478	2.52337	2.63763	2.90352
Les.135.1.S1_at	8.6678	8.72212	8.67634	8.22069	8.41182	8.23971	7.82445	7.765	7.79256	8.02223	8.1195	7.98903
Les.1350.1.A1_at	2.14231	2.06066	2.14982	2.16891	2.3699	2.17896	2.13812	2.13186	2.11479	2.17579	2.16581	2.16845
Les.1351.1.A1_at	9.49475	9.48621	9.58188	9.68112	9.60222	9.65592	9.71161	9.79065	9.48134	9.52892	9.57357	9.50639
Les.1352.1.A1_at	9.51613	9.48469	9.44164	9.52927	9.28972	9.49724	10.1503	10.2696	10.1071	9.82742	9.78714	9.87449
Les.1353.1.A1_at	2.4929	3.25221	2.47798	2.64065	2.50652	2.60611	2.49733	2.66957	2.48428	2.60097	2.46634	2.56667
Les.1354.1.S1_at	9.71106	9.55092	9.61584	9.3948	9.60023	9.47777	9.6336	9.47965	9.61172	9.28839	9.50531	9.34499
Les.1355.1.A1_s_at	13.9642	13.8393	13.911	14.0006	14.011	13.9688	13.9751	13.8643	13.8698	13.9328	14.0681	13.9764
Les.1356.1.A1_at	8.19325	8.60945	8.26275	8.69874	8.58402	9.15609	8.55723	8.79467	8.39624	8.62899	8.48451	8.56044
Les.1358.1.A1_at	2.9859	2.93721	2.87007	3.40911	3.04977	3.19398	2.84403	3.04632	3.01619	3.08192	2.99376	3.04742
Les.136.1.S1_at	7.23503	7.09255	7.24373	6.59759	6.75925	6.78722	8.02291	7.9458	8.04368	7.76204	7.86688	7.91276
Les.1360.1.S1_at	2.06578	2.1226	2.06657	2.17934	2.10352	2.21307	2.10729	2.17245	2.12945	2.16983	2.05686	2.15396
Les.1360.2.A1_at	6.50972	6.09669	6.30199	4.38814	4.40841	3.93112	8.37626	8.12036	8.55256	7.8484	8.09491	7.92599
Les.1362.1.S1_at	3.73408	3.56395	3.50922	3.9146	3.59334	3.63513	3.5853	3.58251	3.51547	3.59555	3.45976	3.61343
Les.1362.2.A1_at	6.40837	6.02234	6.61186	6.36621	6.71502	6.32229	6.28242	5.9012	6.17076	6.68067	6.77507	6.60467
Les.1363.1.A1_at	2.52803	2.43433	2.45281	2.70976	2.56029	2.60532	2.51262	2.47669	2.45147	2.61293	2.48831	2.554
Les.1364.1.A1_at	7.25868	7.41182	7.20025	8.19911	7.97596	8.15485	7.07791	7.27425	6.88675	7.69605	7.39091	7.61798
Les.1366.1.A1_at	1.83805	1.94955	1.83451	1.97771	1.94169	1.99493	1.88525	2.04339	1.92018	1.97088	1.85453	1.97259
Les.1369.1.A1_at	2.48048	2.55577	2.40719	2.61845	2.50771	2.629	2.37479	2.63769	2.46679	2.52883	2.41301	2.49554
Les.137.1.S1_at	9.95506	9.88806	9.85644	9.27227	9.33147	9.41199	10.8401	10.8878	10.9654	10.3224	10.1168	10.1804
Les.1371.1.A1_at	2.39547	2.46527	2.47511	2.52812	2.43539	2.60403	2.41457	2.66092	2.48181	2.54483	2.38733	2.52053
Les.1373.1.S1_at	5.77572	5.62458	5.60873	6.01485	5.95051	5.92632	5.9574	6.2244	6.16584	5.97094	5.86551	5.90879
Les.1374.1.A1_at	10.4745	10.6247	10.2815	10.8026	10.3552	10.5607	10.4209	10.6166	10.5455	10.7678	10.5028	10.4745
Les.1375.1.A1_at	6.87196	6.80251	6.95955	7.47009	7.45103	7.59672	7.17747	7.25624	7.30229	7.71867	7.54721	7.56559
Les.1376.1.A1_at	9.74878	9.71326	9.58118	9.97896	9.93939	9.91043	9.33365	8.94142	9.36793	9.59529	9.63638	9.63879
Les.1376.2.A1_at	9.04224	9.03953	9.20686	9.25096	9.37007	9.35606	8.38589	8.36178	8.41761	9.19337	9.0823	9.27373
Les.1379.1.A1_at	10.1808	10.2373	10.1537	11.6724	11.6048	11.6146	10.7154	10.788	10.8087	10.9741	10.8164	10.8699
Les.1380.1.A1_at	2.36387	2.32878	2.34486	2.52099	2.39801	2.47354	2.37836	2.39599	2.34481	2.44594	2.42716	2.44915
Les.1381.1.A1_at	9.75502	10.1113	9.85745	10.5112	10.4444	10.8309	9.26929	9.86158	9.58437	10.2241	9.79	10.119
Les.1382.1.A1_at	8.65509	8.65781	8.79401	9.5223	9.18946	9.55295	7.31491	7.32427	7.32525	8.26884	8.38595	8.40493
Les.1384.1.A1_at	8.74062	8.76071	8.91581	9.45306	9.43241	9.41797	9.30425	9.28908	9.39145	8.94528	8.96102	9.05356
Les.1386.1.S1_at	2.30822	2.27622	2.24357	2.5326	2.41582	2.42363	2.21977	2.3528	2.24985	2.35603	2.2771	2.34964
Les.1386.2.A1_at	2.88412	2.79668	2.80917	3.58458	3.0265	3.09132	2.82637	2.81977	2.83887	2.93109	2.88119	2.90968
Les.1389.1.S1_at	2.74331	2.72974	2.75961	2.7291	2.67522	2.73347	8.02588	7.57951	8.13512	2.92578	4.36477	3.1205
Les.1392.1.A1_at	12.0789	12.2071	12.1181	11.8254	11.8625	11.8439	11.9183	11.9818	11.9524	12.1649	12.107	12.1903
Les.1393.1.S1_at	7.85692	7.59472	7.79065	7.31413	7.62092	7.40169	7.56508	7.54956	7.79701	7.40767	7.6401	7.54321
Les.1393.2.A1_at	11.2502	11.0033	11.106	11.0735	11.0021	10.88	11.2885	11.1227	11.2742	11.0734	11.1003	11.0989
Les.1394.1.A1_at	9.47224	9.77705	9.5453	10.5404	10.4677	10.4212	9.23419	9.60736	9.22359	9.80207	9.51666	9.87066
Les.1395.1.A1_at	2.79644	2.77572	2.70673	3.17436	2.91072	3.0626	2.81633	3.03783	2.8359	2.97963	2.79294	2.9809
Les.1396.2.A1_at	2.6588	2.57072	2.51146	2.90364	2.95538	2.71665	2.54485	2.5773	2.51669	2.60838	2.69616	2.61821
Les.1397.1.A1_at	9.37058	9.12135	9.37558	9.83304	9.796	9.79777	8.6508	8.37794	8.60967	10.0961	10.226	10.0484
Les.1399.1.A1_at	11.1965	11.0694	11.1452	11.4072	11.5356	11.5482	11.9181	11.9961	11.8468	11.6867	11.6468	11.6785
Les.1399.2.S1_at	2.64086	2.23761	2.2141	2.4657	2.34214	2.45182	2.37975	2.35913	2.22027	2.29747	2.21358	2.305
Les.14.1.S1_at	7.1089	7.08946	7.10151	7.84948	7.90933	7.97639	5.53073	4.97174	5.5206	7.25284	7.31177	7.27653
Les.140.1.S1_at	8.02793	7.97815	7.89852	7.4608	7.42428	7.59748	9.03402	8.97958	8.90972	8.81054	8.81321	8.9867
Les.1401.1.S1_at	10.7252	10.5171	10.8192	10.5146	10.5521	10.472	11.0601	11.1542	10.9761	11.8324	11.9781	11.878
Les.1401.2.S1_at	3.39211	3.17753	3.28219	1.96803	2.92503	3.20993	2.85095	3.21315	3.16913	4.97184	5.22155	5.38789
Les.1401.3.S1_at	2.55807	2.60128	2.52799	2.75995	2.84993	2.68127	2.83106	2.72217	2.6302	3.31916	2.92153	3.04452
Les.1406.1.A1_at	11.3576	11.6488	11.4311	11.4383	11.369	11.5419	11.8018	11.8376	11.9315	11.7741	11.6593	11.7668
Les.1408.1.S1_at	6.53319	6.29073	6.24098	6.41625	6.67055	6.21246	6.97602	7.02312	7.2131	7.08476	7.14971	7.17377
Les.1408.2.A1_at	10.9609	10.8488	10.902	10.7259	10.663	10.7644	11.4073	11.5084	11.368	11.3108	11.2016	11.3578
Les.1409.1.A1_at	11.8591	11.8939	11.9098	11.8107	11.7019	11.6939	12.4883	12.6008	12.5184	12.0334	12.0098	12.0761
Les.1409.2.S1_at	2.80181	2.82708	2.90194	2.73396	2.93313	2.62517	3.42591	3.21088	2.96417	2.93001	2.84248	3.03379
Les.1409.3.S1_at	4.24001	4.76764	4.61629	4.40527	4.19075	4.73163	6.01186	6.16533	6.31977	4.68556	4.44718	4.743
Les.141.1.S1_at	9.80951	9.73145	9.79455	6.74395	6.95557	6.89274	9.2189	9.24123	9.29073	6.22735	6.51748	6.54248
Les.1410.1.A1_at	10.4004	10.39	10.263	10.6749	10.5806	10.4386	10.8752	10.8223	10.7921	10.6896	10.6557	10.6868
Les.1413.1.A1_at	12.0127	11.9284	11.8884	11.6348	11.6395	11.7087	13.2	13.1138	13.1696	12.8736	12.9708	12.8329
Les.1415.1.S1_at	1.7973	1.85203	1.8732	1.72096	1.82934	1.88067	1.81431	1.87931	1.85287	1.86814	1.83793	1.84364
Les.1415.2.A1_at	3.85337	3.50658	3.58077	3.82711	3.56595	3.54642	3.56188	3.63444	3.51911	3.63809	3.49496	3.60115
Les.1416.1.A1_at	9.2505	9.1793	9.22878	9.33471	9.26591	9.11456	9.48668	9.55971	9.58313	9.2366	9.27877	9.23356
Les.1417.1.S1_at	12.2822	12.3297	12.2528	11.9488	11.9212	12.0051	12.3932	12.3872	12.5109	12.1743	12.16	12.1369
Les.1419.1.S1_at	7.59562	7.19283	7.34367	6.13511	6.55361	6.24908	7.73435	7.58205	7.67511	6.9633	7.20212	6.82489
Les.1419.2.A1_at	8.92341	9.30121	8.94594	8.1986	7.72568	8.09357	9.37215	9.85475	9.35786	8.9435	8.49509	8.8036
Les.1420.1.S1_at	5.55069	5.55996	5.60613	5.72374	5.53425	5.2191	5.84338	5.7465	5.93665	5.83098	6.08713	6.06197
Les.1420.2.A1_at	11.5701	11.539	11.5641	11.6879	11.6267	11.5334	12.2388	12.2731	12.031	11.8025	11.8258	11.8169
Les.1421.1.A1_at	10.7052	10.7046	10.8266	10.8008	10.8838	10.7609	11.1497	11.2046	11.0411	11.1425	11.1651	11.101
Les.1422.1.S1_at	10.4398	10.479	10.2846	10.8271	10.6543	10.7455	9.70622	9.50632	9.58951	11.2477	11.2612	11.2913
Les.1424.1.S1_at	4.771	4.72134	4.81124	4.74166	5.13954	5.68214	2.28181	2.41007	3.24336	3.82889	3.30749	3.83751
Les.1424.2.S1_at	12.0403	12.0018	12.0044	12.6826	12.7589	12.7125	9.51612	9.36034	9.44275	11.1865	11.1966	11.0829
Les.1424.3.A1_at	2.31295	2.34011	2.35511	2.55267	2.42454	2.44691	2.24676	2.41189	2.28048	2.37593	2.28314	2.3455
Les.1426.1.S1_at	6.51711	6.24304	6.58952	6.16981	6.11932	6.07448	5.1133	4.85436	5.27032	5.52734	5.49667	5.56094
Les.1429.1.A1_at	9.36685	9.30237	9.26797	7.07802	6.71831	6.48568	10.0452	10.0315	10.1053	6.11826	6.57404	6.42803
Les.143.1.S1_at	11.3185	11.4454	11.332	10.5587	10.5501	10.5258	11.2955	11.402	11.3135	11.1579	11.103	11.1587
Les.1430.1.A1_at	9.90194	9.91492	9.90419	10.5729	10.5903	10.521	9.38314	9.41595	9.49062	9.60641	9.53845	9.55771
Les.1431.1.A1_at	11.6825	12.3671	11.7256	11.7863	11.1552	11.8223	11.4496	12.3008	11.4876	12.0213	11.375	11.8309
Les.1432.1.A1_at	9.37738	9.62212	9.2762	9.25586	9.2218	9.24068	9.5624	9.72859	9.38651	9.54789	9.43199	9.61543
Les.1432.2.S1_at	2.52011	2.58109	2.49336	2.86552	2.61169	2.77492	2.55249	2.74844	2.56575	2.66362	2.53239	2.65675
Les.1433.1.S1_at	3.62563	3.27791	3.44652	2.95426	3.05762	3.05337	3.32167	3.5979	3.41677	3.03906	3.2891	2.96793
Les.1433.2.A1_at	11.0698	11.1123	11.0562	10.865	10.9619	10.8845	11.0995	11.1451	11.2457	10.8894	10.899	11.0039
Les.1434.1.S1_at	3.22435	3.36198	2.93893	3.30874	3.14449	3.45437	3.65223	3.39854	3.16165	3.21335	3.00356	3.18393
Les.1434.2.A1_at	10.6635	10.3862	10.5874	10.8337	10.9661	10.7123	10.9768	10.7001	10.9211	10.8025	10.9936	10.804
Les.1436.1.A1_at	8.84594	8.63834	8.94295	8.46611	8.48937	8.5675	9.9455	9.73404	9.88315	9.08404	9.24516	9.21005
Les.1437.1.A1_at	11.8314	12.0956	11.8466	11.9411	11.7415	11.9639	12.2646	12.5953	12.199	12.3019	12.0115	12.163
Les.1438.1.A1_at	9.76998	9.84853	9.74742	9.8183	9.78078	9.74221	9.95702	9.829	9.9938	9.81771	9.78922	9.67138
Les.1439.1.S1_at	2.69687	2.70888	2.58743	2.52729	3.39632	4.09492	1.89388	1.9543	2.49003	2.51852	2.48838	2.52049
Les.1439.2.A1_at	9.64787	9.78239	9.58305	10.7682	10.4079	10.7344	8.92426	9.28977	9.03754	10.1204	9.87882	10.109
Les.144.1.S1_at	11.7817	11.6843	11.7405	12.5774	12.52	12.4785	8.96542	8.92262	9.18989	11.4072	11.4364	11.4711
Les.1440.1.S1_at	4.25319	3.71259	3.81961	4.00758	3.96444	3.79989	3.79169	3.75986	3.88747	3.81162	3.6689	3.56873
Les.1440.2.A1_at	10.9847	11.5216	11.0855	11.4009	11.1616	11.5378	11.2863	11.9578	11.2446	11.4982	11.1355	11.4746
Les.1441.1.S1_at	12.5348	12.3975	12.4927	12.6967	12.8148	12.6615	11.9438	11.8822	12.0023	12.5934	12.6248	12.5865
Les.1442.1.S1_at	2.74059	2.719	2.67656	2.95619	2.72742	2.85702	2.73364	2.78963	2.74277	2.81875	2.7301	2.79301
Les.1442.2.S1_at	8.37153	8.06258	8.26006	8.72586	8.84357	8.7403	8.95828	9.17737	9.14299	8.59275	8.70187	8.7221
Les.1443.1.A1_at	6.61909	6.53099	6.73879	4.77094	4.77699	3.94267	7.4624	7.3614	7.54747	3.83853	4.21337	3.56046
Les.1444.1.S1_at	3.73223	3.4824	4.02232	3.21064	3.39628	3.26743	4.13849	4.14582	3.51602	3.12502	3.3463	3.43247
Les.1444.2.A1_at	11.8665	11.8789	11.9501	11.564	11.5763	11.5422	12.1458	12.1407	12.1883	11.6468	11.5896	11.5834
Les.1445.1.A1_at	2.17126	1.98715	2.01989	2.21353	2.19097	2.12646	1.99805	1.98106	1.98403	2.05933	2.06793	2.08763
Les.1446.1.A1_at	9.0107	8.99418	8.93861	8.93865	8.91226	8.87228	8.86604	8.62566	8.7289	8.17758	8.21087	8.1945
Les.1448.1.A1_at	10.2394	10.8524	10.5082	10.8826	10.6864	10.9973	10.5869	11.3421	10.6152	11.1559	10.5723	10.965
Les.145.1.S1_at	8.13701	7.90064	8.12117	8.30311	8.3438	8.30639	8.41749	8.1713	8.29721	8.45205	8.83814	8.77026
Les.1450.1.S1_at	9.09789	9.00477	9.06003	9.55644	9.50094	9.44029	8.99761	8.67049	8.80086	9.06187	9.10894	9.12436
Les.1451.1.A1_at	2.51757	2.3647	2.34886	2.74005	2.45061	2.59855	2.35972	2.44008	2.31695	2.42864	2.38499	2.42798
Les.1452.1.A1_at	2.44561	2.43716	2.41058	2.45543	2.37471	2.4409	2.43635	2.37978	2.40501	2.46098	2.44528	2.482
Les.1453.1.A1_at	7.71418	7.92366	7.68217	8.1323	7.88614	8.55638	7.3017	7.91955	7.27218	8.13198	7.88395	8.11965
Les.1454.1.A1_at	2.53397	2.36322	2.4117	2.74355	2.60359	2.56888	2.33976	2.35915	2.38622	2.47001	2.49313	2.46586
Les.1455.1.S1_at	6.66667	6.39661	6.57483	5.18551	5.31847	5.05348	6.98199	6.74538	6.90918	5.38663	6.10032	5.7583
Les.1456.1.A1_at	8.9656	9.09448	9.15799	8.83852	8.97366	8.86253	9.10698	9.19916	9.25481	9.49629	9.46072	9.55978
Les.1459.1.A1_at	9.24792	9.56898	9.26965	9.90703	9.39162	9.68124	9.04473	9.53087	9.07797	8.6064	8.47963	8.69896
Les.146.1.S1_at	7.94341	7.87394	7.97837	8.16903	8.46192	8.24636	7.58104	7.30963	7.7627	7.48544	7.77167	7.49693
Les.1460.1.A1_at	7.49406	7.42673	7.53042	7.50005	7.51906	7.27113	8.14442	8.14729	8.52539	7.4759	7.49199	7.44836
Les.1462.1.A1_at	11.5287	11.5782	11.6091	11.8847	11.8002	11.9108	11.6116	11.4726	11.4901	11.4593	11.3186	11.4888
Les.1464.1.S1_at	2.48014	2.51952	2.50134	2.70787	2.54107	2.66615	2.4969	2.55855	2.47042	2.59488	2.56796	2.57931
Les.1464.2.A1_at	3.83391	4.22877	4.18359	3.78507	3.93649	3.80807	3.6883	3.62508	3.60325	3.75008	3.88865	3.83826
Les.1465.1.S1_at	3.24227	2.73204	3.04762	2.74163	2.82671	2.63957	3.59554	4.18418	3.20086	3.24215	3.14408	3.13251
Les.1467.1.A1_at	13.0255	12.9792	12.9715	13.3955	13.3757	13.3737	12.2924	12.5085	12.3663	12.9559	12.6902	12.8844
Les.147.1.S1_at	15.5168	15.5863	15.4464	15.5633	15.5486	15.5792	14.6314	14.6508	14.6993	15.1151	15.0436	15.0432
Les.1470.1.A1_at	7.56598	7.39354	7.43954	7.76214	7.7226	8.47555	7.16653	7.37787	7.26839	7.10873	7.20932	7.08995
Les.1470.2.S1_at	3.88187	3.31581	3.60431	3.80112	3.92816	3.90485	4.05338	4.11189	4.30603	3.7544	3.76195	3.82175
Les.1472.1.S1_at	14.6579	14.7238	14.6035	14.8229	14.6782	14.8449	13.6841	13.8972	13.7031	14.5584	14.5035	14.537
Les.1475.1.S1_s_at	7.16396	6.92273	6.85466	7.45424	7.26995	7.5607	8.58006	8.45606	8.35057	9.17734	9.06306	9.09411
Les.1477.1.A1_at	2.02896	2.0522	2.05687	2.07933	2.1402	2.07739	2.06123	2.09697	2.06582	2.11161	2.05229	2.08592
Les.1478.1.S1_at	13.3295	13.416	13.273	13.9479	13.9914	13.829	12.7015	12.8257	12.531	13.5892	13.5039	13.5306
Les.1479.1.A1_at	2.89088	3.08229	2.89482	2.93105	2.22266	2.91114	3.75728	4.33536	3.98957	3.49555	2.99084	3.5222
Les.1481.1.A1_at	6.74492	7.00483	6.61765	8.7457	8.24355	8.81411	4.63475	5.31774	5.10542	8.6728	7.90055	8.49501
Les.1484.1.A1_at	10.8943	10.9012	11.0093	10.6232	10.6694	10.5675	11.4257	11.3316	11.3912	11.0125	10.9389	10.91
Les.1485.1.S1_at	8.73416	8.61167	8.65798	9.46936	9.51397	9.42095	6.6112	6.69415	6.72223	8.13838	8.34939	8.13525
Les.1485.2.A1_at	13.1118	13.1506	13.0683	13.6098	13.5162	13.6052	12.2965	12.3994	12.3063	12.9383	12.8355	12.8982
Les.1487.1.A1_at	5.98231	5.80374	6.03078	5.69331	5.9351	5.69417	6.85023	6.79179	7.00676	6.45011	6.38988	6.27751
Les.1488.1.A1_at	1.69746	1.65886	1.63053	1.81136	1.75053	1.77569	1.60922	1.70616	1.62918	1.69424	1.63582	1.68212
Les.149.1.S1_at	11.2451	11.1632	11.0832	11.0475	11.09	11.0256	11.2677	11.1666	11.2085	11.3613	11.4764	11.3683
Les.1491.1.S1_at	5.24248	5.34737	5.55115	5.83485	6.51272	5.71452	3.93768	4.17187	4.54797	4.51829	4.62688	4.62059
Les.1492.1.S1_at	6.82232	6.74442	6.86985	7.98849	7.90144	7.87032	4.42948	4.37766	4.89936	7.11115	6.93666	7.11464
Les.1492.2.A1_at	14.4604	14.5598	14.5816	14.8082	14.8387	14.8531	14.0568	14.2809	14.0557	14.7272	14.6535	14.6942
Les.1493.1.S1_at	11.3784	11.2022	11.3876	11.7865	11.8505	11.909	10.397	10.3949	10.3648	11.1971	11.2684	11.2134
Les.1495.1.S1_at	7.07238	6.96911	6.87923	7.23254	7.25693	6.95364	6.75673	6.68939	6.64564	6.95319	6.9418	6.84802
Les.1498.1.S1_at	2.36276	2.35121	2.09339	2.36989	2.24602	2.37086	2.84842	3.44003	2.40034	2.85959	2.3626	2.56527
Les.1499.1.A1_at	2.85123	3.0973	2.94637	3.67552	5.10724	4.99074	2.59818	2.6648	2.83893	2.38634	2.7092	2.60731
Les.15.1.S1_at	4.15724	3.91195	4.15712	6.00388	6.37047	5.593	4.17686	3.61728	3.80324	4.12721	4.34557	4.12914
Les.150.1.S1_at	8.08816	7.889	8.1372	4.49117	4.82828	4.24214	7.64465	7.36118	7.54982	4.81368	4.74854	4.80223
Les.1500.1.A1_at	12.5206	12.622	12.523	12.7188	12.6598	12.6402	12.4406	12.4996	12.5968	12.5068	12.3587	12.5254
Les.1501.1.A1_at	7.52943	7.43444	7.46254	6.93251	7.22567	7.07806	8.44455	8.32724	8.52606	8.38636	8.51791	8.39002
Les.1501.2.S1_at	2.53411	2.61083	2.52188	2.78355	2.7267	2.78316	3.64655	2.70781	3.08171	3.4639	2.6291	3.00854
Les.1502.1.S1_at	9.15136	8.99459	9.00888	8.67189	8.78192	8.54976	8.98967	8.78791	8.82646	8.50275	8.69527	8.49996
Les.1503.1.A1_at	10.1057	10.0948	10.1125	10.0793	10.0061	10.0718	10.129	10.0822	10.3413	10.2932	10.3123	10.2475
Les.1504.1.A1_at	2.53711	2.37236	2.4107	2.72714	2.67817	2.57961	2.37977	2.38142	2.40802	2.48492	2.47955	2.48115
Les.1505.1.A1_at	7.24172	7.2427	7.37376	6.12685	5.70107	5.94211	8.16829	8.36723	8.22282	6.63755	6.34851	6.34447
Les.1506.1.S1_at	8.04594	8.06061	7.99003	8.56409	8.59567	8.49558	7.60423	7.54268	7.68812	8.4402	8.6187	8.53033
Les.1507.1.S1_at	2.36931	2.51621	2.43892	2.57256	2.44877	2.5843	2.4195	2.67392	2.62896	2.59216	2.4677	2.55821
Les.1507.2.S1_s_at	9.35423	9.21868	9.2374	9.34288	9.40213	9.29078	9.28827	9.35083	9.39496	9.42457	9.35308	9.47301
Les.1508.1.A1_at	11.5416	12.0128	11.8846	11.3748	11.3711	11.6064	11.786	12.2428	11.7567	11.5448	11.2761	11.5134
Les.1508.2.S1_at	3.00726	3.16821	3.19266	3.30452	3.08869	3.13077	3.03655	3.31504	3.05262	3.19708	2.96154	3.18841
Les.1509.1.S1_at	8.32753	8.41376	8.31927	8.4688	8.29626	8.49653	7.48158	7.35296	7.37509	8.17628	8.27383	8.27375
Les.1510.1.S1_at	2.06926	2.13534	2.04914	2.34248	2.13078	2.26818	2.10508	2.33142	2.11016	2.20676	2.08496	2.16234
Les.1510.2.A1_at	7.5833	7.80634	7.67614	6.48107	6.35537	6.85992	8.76981	9.04544	8.80418	7.95153	7.77953	7.85083
Les.1511.1.A1_at	11.8426	11.9704	11.8541	11.9494	11.8014	11.959	11.6142	11.6896	11.5301	11.7438	11.5092	11.5048
Les.1511.2.S1_at	10.6418	10.4285	10.5917	10.5701	10.6956	10.7047	10.1104	9.90904	10.0242	9.98334	10.0746	9.96665
Les.1512.1.S1_at	10.4124	10.3713	10.5118	10.3004	10.4545	10.1414	9.62783	9.44328	9.66166	9.77701	9.78423	9.80159
Les.1514.1.S1_at	10.2804	10.1369	10.1789	10.8262	10.9914	10.9029	9.15499	8.96956	9.18087	10.1499	10.2604	10.1373
Les.1516.1.A1_at	11.6559	11.7078	11.6824	11.5585	11.562	11.6072	11.82	11.8823	11.938	11.3454	11.5123	11.4054
Les.1516.1.S1_s_at	13.6351	13.6952	13.7018	13.338	13.4785	13.4556	13.8694	13.8654	13.9345	13.4729	13.537	13.4851
Les.1517.1.S1_at	2.31259	2.34153	2.32397	2.48024	2.46702	2.47364	2.34762	2.45384	2.38786	2.43288	2.33392	2.38827
Les.1518.1.S1_at	3.50799	3.44668	3.42971	4.06016	3.69218	3.78262	4.45653	5.18298	4.69129	4.5616	4.16533	4.16113
Les.1518.2.A1_at	2.90044	2.90083	2.84459	3.11899	3.02112	3.08967	3.11569	3.56923	4.08688	3.45503	3.27608	3.13268
Les.1519.1.A1_at	8.66132	8.93741	8.59334	9.12959	8.60576	9.24638	8.76742	9.0971	8.64486	9.07701	8.86494	9.03955
Les.1523.1.S1_at	12.6265	12.4702	12.5169	12.3259	12.4246	12.283	12.1775	11.9801	12.1907	12.3231	12.5048	12.3755
Les.1524.1.A1_at	5.51996	5.33288	5.48561	5.06076	5.27739	5.06739	7.60431	7.65132	7.44831	6.64211	6.90569	6.51801
Les.1525.1.A1_at	3.69175	3.59951	3.52352	4.38802	3.70543	3.90895	3.44311	3.86649	3.54781	4.01851	3.53309	3.69786
Les.1528.1.A1_s_at	13.8572	13.8604	13.8228	14.199	14.1764	14.1806	13.2448	13.2039	13.2698	13.6779	13.712	13.6545
Les.1528.2.S1_at	4.01094	4.04672	3.77476	4.833	5.02471	5.06453	2.91522	2.9198	2.82399	3.44015	3.34034	3.58645
Les.1529.1.A1_at	8.82439	8.92924	8.87486	9.41037	9.18493	9.3412	8.58126	8.61889	8.44104	8.6547	8.6085	8.66984
Les.153.1.A1_at	6.8757	7.06745	7.03361	6.57082	6.2517	6.33636	7.50316	7.44488	7.45333	6.42085	6.19249	6.16916
Les.1531.1.S1_at	12.0917	12.069	11.9242	12.7124	12.7239	12.8673	10.4056	10.3694	10.5978	11.8095	11.8589	11.7792
Les.1532.1.S1_at	11.5059	11.5319	11.6132	11.5542	11.7112	11.6988	11.3524	11.3814	11.3129	11.4634	11.4969	11.4821
Les.1532.2.A1_at	10.9521	11.0128	10.9716	10.2019	10.3358	10.2429	11.5617	11.6281	11.6367	10.7319	10.7923	10.7942
Les.1532.2.A1_s_at	11.5477	11.5907	11.598	11.6063	11.564	11.668	11.6544	11.7042	11.5972	11.5872	11.5435	11.6005
Les.1532.3.S1_s_at	2.51295	2.36623	2.52471	2.41244	2.49465	2.48744	2.61056	2.5261	2.54016	2.51713	2.86159	2.61286
Les.1536.1.A1_at	2.71265	2.60774	2.65602	2.90935	2.75531	2.83513	2.58422	2.72709	2.63669	2.77705	2.60042	2.71151
Les.1538.1.A1_at	8.74939	9.15413	8.84936	10.063	9.61634	10.0945	8.11148	8.54919	8.12397	9.04652	8.58133	8.81708
Les.1539.1.A1_at	3.5832	3.73335	4.00799	2.30446	2.20258	2.23628	5.31223	5.3163	5.49743	2.77563	2.72895	3.00593
Les.1541.1.A1_at	8.65164	8.55723	8.63163	8.6366	8.74885	8.65083	8.98802	8.80165	8.87496	8.83097	8.95185	8.81619
Les.1542.1.A1_at	3.88054	3.48636	3.84339	2.73999	2.96536	2.23782	4.36046	3.66382	4.063	4.1721	4.30908	3.85817
Les.1543.1.A1_at	10.4756	10.2308	10.3613	10.1587	9.97995	9.9374	10.3273	10.1967	10.3512	9.76725	9.85912	9.59737
Les.1543.2.S1_at	6.03644	6.02767	6.22456	5.70025	5.7245	5.91973	5.95957	5.98242	5.98751	5.77369	5.75677	6.04997
Les.1544.1.A1_at	9.14043	8.9896	9.19492	8.98667	9.07582	8.84103	9.47576	9.24179	9.42922	8.81012	8.87736	8.89314
Les.1546.1.A1_at	2.35242	2.36216	2.32287	2.63763	2.71571	2.52198	2.38009	2.38719	2.36674	2.43032	2.42648	2.45663
Les.1549.1.A1_at	8.84166	8.88937	8.75429	8.7427	8.67823	8.82147	8.01281	8.0545	8.09594	7.37778	7.2332	7.39709
Les.1553.1.A1_at	3.81046	3.50808	3.84052	3.98086	3.86951	3.94536	5.34512	5.20191	5.42712	3.73716	3.57401	3.36599
Les.1555.1.A1_at	9.52848	9.51769	9.57511	6.89078	6.92388	6.71711	10.2159	10.3187	10.0419	7.97054	7.82031	7.90555
Les.1556.1.A1_at	10.3408	10.3378	10.2977	10.3968	10.4027	10.5072	10.5626	10.4534	10.5499	10.2804	10.2324	10.2699
Les.1557.1.A1_at	9.73373	9.81911	9.68416	9.06916	8.96366	9.01239	10.8814	10.9102	10.875	10.489	10.4441	10.5891
Les.1558.1.S1_at	6.19798	6.34226	6.30313	6.38717	6.72083	6.4745	6.27578	6.34891	6.2532	7.02543	6.87118	6.87727
Les.1558.2.A1_at	7.66029	7.71142	7.66109	7.77632	7.86429	8.20291	7.83824	8.26138	7.94864	7.87494	8.00513	7.88677
Les.1560.1.S1_at	13.2676	13.2366	13.2368	13.1275	13.1307	13.0068	13.3897	13.3823	13.4842	13.0437	13.1678	13.081
Les.1561.1.S1_at	2.38734	2.24989	2.23916	2.44913	2.38994	2.41744	2.19711	2.29381	2.26967	2.34544	2.38684	2.27435
Les.1562.1.S1_at	8.65816	8.7913	8.77754	6.82262	6.59768	6.56203	9.73665	9.70005	9.66272	7.38815	7.35426	7.51433
Les.1563.1.S1_at	4.60452	4.81654	5.44719	5.76155	5.91274	6.07038	5.6025	6.09538	6.02003	5.94753	6.28836	5.95542
Les.1564.1.S1_s_at	2.41235	2.22556	2.25055	2.54535	2.41867	2.4067	2.25647	2.31859	2.2682	2.30134	2.33474	2.31314
Les.1567.1.A1_at	9.08334	9.45592	9.33534	9.37014	9.13508	9.22222	9.92159	10.1437	9.91525	9.34935	9.17072	9.31716
Les.1568.1.A1_at	6.7969	6.79373	6.85188	4.79247	4.48373	4.29593	6.30419	6.26817	6.26541	4.61058	4.39312	4.59369
Les.1569.1.S1_at	6.97751	6.79312	6.91753	7.12302	7.42889	7.03441	6.52732	6.65402	6.61299	6.74692	6.73666	6.70947
Les.157.1.S1_at	7.19578	6.70785	6.97221	5.72177	5.92797	4.59221	8.6744	8.33821	8.66524	6.28083	6.45583	6.23342
Les.1570.1.S1_at	7.38744	7.0658	7.26614	7.73961	8.07685	7.60255	7.62074	7.22123	7.511	7.08629	7.21675	6.91125
Les.1573.1.A1_at	9.94709	10.0198	9.87248	10.1636	9.72465	10.0975	9.99202	10.138	10.0639	10.2787	10.0636	10.2535
Les.1574.1.A1_at	9.85512	9.94726	9.81485	9.38043	9.3688	9.50199	10.3426	10.3213	10.2524	9.93115	9.77275	9.96326
Les.1577.1.A1_at	13.3104	13.3143	13.4329	12.9539	12.9713	12.9881	13.4538	13.481	13.393	13.3821	13.396	13.3701
Les.1581.1.A1_at	8.24319	8.64492	8.34125	8.36384	8.24135	8.52169	8.95097	9.37346	8.97242	9.16749	8.59303	8.99532
Les.1582.1.S1_at	5.04142	5.00731	5.01209	5.19168	5.18635	5.21077	5.68071	5.27993	5.30814	5.14012	5.06752	5.15017
Les.1583.1.S1_at	8.94787	8.71206	8.87749	8.45629	8.45493	8.40727	9.74778	9.64437	9.78034	9.36794	9.71707	9.37042
Les.1584.1.A1_at	6.26615	6.35256	6.32846	6.27945	6.17103	6.25172	6.65524	6.46401	6.75774	6.43351	6.38521	6.37814
Les.1585.1.S1_at	5.14217	5.22488	5.09966	5.66197	5.42719	5.31703	5.2551	5.27421	5.26768	5.02971	4.83434	4.98834
Les.1586.1.A1_at	10.8292	10.7786	10.83	10.4021	10.5993	10.5245	10.7806	10.7292	10.8319	10.4348	10.3563	10.4319
Les.1587.1.A1_at	3.02952	2.81936	2.57579	2.77503	2.55795	2.62631	2.71163	2.73798	3.08222	2.48153	2.51764	2.53373
Les.1588.1.A1_at	2.55237	2.4638	2.47544	2.76623	2.63576	2.67849	2.44167	2.52377	2.47953	2.58327	2.50589	2.54131
Les.159.1.S1_at	11.033	11.0117	11.0374	9.91518	10.0853	10.0331	11.2119	11.2934	11.2815	10.7186	10.8436	10.7543
Les.1590.1.A1_at	9.46679	9.49399	9.51756	9.38257	9.4438	9.45196	10.1418	10.3365	10.279	9.7792	9.74677	9.98863
Les.1591.1.A1_at	9.87852	9.99887	9.87471	10.0892	9.99072	9.9839	9.98871	10.0545	9.99272	9.80832	9.73027	9.86342
Les.1592.1.A1_at	11.4382	11.2881	11.4928	11.659	11.8346	11.6373	11.2178	11.1042	11.2541	11.3597	11.4835	11.4013
Les.1594.1.S1_at	6.80926	6.45493	6.67189	3.7482	3.98255	3.82857	5.36147	5.37633	5.65857	3.84912	3.88298	3.5994
Les.1596.1.A1_at	11.5215	11.7054	11.6376	12.7967	12.7828	12.8995	12.1739	12.1271	12.0423	13.3055	13.2657	13.2984
Les.1597.1.A1_at	8.38035	8.57494	8.42785	10.1347	9.67953	10.054	6.99876	7.09918	7.06394	8.59079	8.46584	8.62925
Les.1598.1.S1_at	3.50825	3.31874	3.30949	3.53639	3.79166	3.81482	4.43471	4.65032	4.28587	3.67457	3.90894	3.39046
Les.1599.1.A1_at	2.08524	2.1461	2.05933	2.15677	2.12385	2.19456	2.09653	2.14282	2.29026	2.15672	2.10133	2.15594
Les.16.1.S1_at	2.33563	2.32601	2.33406	2.6671	2.46676	2.51339	2.30128	2.4204	2.35803	2.42605	2.29909	2.40179
Les.160.1.S1_at	11.2671	11.326	11.2059	10.6773	10.7813	10.6965	11.0488	11.1995	11.3183	10.6453	10.6806	10.6255
Les.1601.1.A1_at	10.067	10.1082	9.89858	9.82542	9.42287	9.80536	9.86814	10.0486	9.99382	9.82644	9.48948	9.68337
Les.1602.1.S1_at	3.09343	3.09619	3.10018	3.14529	3.13857	3.17098	3.41675	3.13275	3.41314	4.3831	4.34337	4.29112
Les.1603.1.A1_at	14.7178	14.7215	14.766	14.9945	15.0566	15.0429	13.8654	13.9152	13.8743	14.1729	14.1815	14.2216
Les.1604.1.A1_at	2.34575	2.3137	2.30073	2.34339	2.31633	2.67294	4.95076	5.23192	5.18383	5.5957	5.43219	5.43013
Les.1606.1.S1_at	5.49495	5.26798	5.3131	5.52988	5.95832	5.44718	7.01051	6.88307	7.02932	8.79119	8.46966	8.34756
Les.1609.1.S1_at	2.21887	2.23613	2.16478	2.41768	2.30143	2.371	2.19212	2.32104	2.80652	2.28337	2.18633	2.27805
Les.1609.2.A1_at	6.73652	7.12981	6.85697	7.38163	7.28843	7.2833	6.34243	6.72858	6.32899	6.77152	6.37602	6.72749
Les.161.1.S1_at	13.7	13.6628	13.6016	13.802	13.7814	13.7628	13.4594	13.4341	13.4762	13.7995	13.7657	13.787
Les.1610.1.S1_at	9.70436	9.78306	9.7674	10.0388	10.2335	10.1013	11.0067	11.1467	11.0012	11.1766	11.1279	11.1621
Les.1611.1.A1_at	11.0196	11.0571	11.0159	11.2864	11.2091	11.3768	11.0691	11.3112	11.2411	11.3168	11.2334	11.3415
Les.1613.1.A1_at	2.17949	2.16609	2.14979	2.28959	2.19874	2.2288	2.17004	2.28716	2.19309	2.28512	2.21038	2.28717
Les.1613.2.S1_at	2.55608	2.52011	2.49438	2.89409	2.69521	2.59317	2.5314	2.56063	2.5209	2.58676	2.55689	2.58406
Les.1614.1.A1_at	11.2146	11.3708	11.3207	10.9042	10.6392	11.126	12.0236	12.3409	11.968	11.6647	11.2758	11.5586
Les.1616.1.S1_at	10.7614	11.1552	10.9524	10.8684	10.4619	11.0168	11.4295	11.6745	11.436	11.581	11.3731	11.5655
Les.1616.2.S1_at	2.41763	2.44072	2.38345	2.46787	2.4361	2.45594	2.41375	2.49751	2.42082	2.46331	2.44657	2.45121
Les.1616.3.S1_at	4.53572	4.78199	4.91635	4.08874	3.84673	4.48009	5.0232	5.0955	4.6505	4.8805	5.37295	5.57966
Les.1617.1.S1_s_at	2.59974	2.91002	3.38645	3.74853	4.7917	4.62233	2.15091	2.15278	2.49985	2.32592	2.72345	2.58077
Les.1617.2.S1_s_at	10.4519	10.4265	10.5064	11.8757	11.8115	11.8407	7.0426	6.93771	7.07572	9.6514	9.65412	9.64198
Les.1617.3.A1_s_at	13.8707	14.0417	13.9106	14.5494	14.6068	14.721	11.8988	12.1868	11.8744	13.5876	13.3767	13.6082
Les.1618.1.A1_at	7.97275	8.24738	7.85455	9.14602	9.0417	9.04426	7.66355	8.27902	7.59128	8.26953	7.91017	8.13839
Les.1619.1.S1_at	10.9496	11.0511	11.109	11.2545	11.4436	11.2037	10.9209	10.9285	11.0007	10.8578	10.9669	10.9242
Les.1619.2.S1_at	1.99263	2.20973	2.08566	2.32957	2.18841	2.64517	2.06767	2.21004	2.06695	2.14384	2.0695	2.1402
Les.1619.3.S1_at	2.73083	2.64961	2.63682	2.83782	2.83921	2.80288	2.70491	2.76134	2.7089	2.73524	2.56826	2.43887
Les.162.1.S1_at	2.36199	2.39304	2.20354	2.50944	2.37247	2.47125	2.33744	2.435	2.5083	2.51809	2.4343	2.47019
Les.162.2.S1_at	6.40549	6.23183	6.59394	5.9639	6.29925	5.7545	6.38915	5.95619	6.46792	6.83018	7.08349	7.13744
Les.162.3.S1_a_at	2.32359	2.34636	2.29255	3.86125	2.88798	3.1373	2.3933	2.3701	2.3372	2.48311	2.42442	2.4571
Les.162.3.S1_at	2.41057	2.33819	2.31006	2.62631	2.48773	2.47014	2.31261	2.32267	2.28711	2.40848	2.39761	2.38954
Les.1620.1.S1_at	9.8313	9.68724	9.82156	9.83494	10.0853	9.80463	9.78975	9.60132	9.85119	9.34536	9.37865	9.31658
Les.1624.1.A1_at	10.1992	10.2252	10.1148	9.44767	9.50475	9.60891	11.0225	11.1193	10.8338	10.3417	10.0827	10.3235
Les.1627.1.A1_at	3.3541	3.38592	3.14031	4.24851	3.96251	3.69008	5.2554	5.23587	5.29644	3.60846	3.97391	3.34048
Les.163.1.S1_at	7.75839	7.52348	7.48856	7.46678	7.47285	7.28406	8.09101	7.75792	8.07875	7.42594	7.6193	7.39942
Les.1630.1.S1_at	7.94156	8.21113	8.07063	8.92703	8.88581	8.98459	7.68424	7.75537	7.7908	8.45271	8.37987	8.33735
Les.1631.1.S1_at	6.72481	6.85531	6.81012	6.86827	6.966	6.83018	6.23667	6.49724	6.23312	6.92536	7.07252	6.9752
Les.1633.1.A1_at	2.35538	2.42942	2.34101	2.57778	2.50073	2.70658	2.40517	2.48083	2.4184	2.49468	2.40117	2.48912
Les.1634.1.A1_at	7.81923	7.68513	7.61683	7.82678	7.75756	7.47767	7.83252	7.82339	7.6691	7.76728	7.86054	7.76361
Les.1635.1.S1_at	8.76188	8.83275	8.77	8.00264	8.19914	8.06087	8.54396	8.64714	8.56387	8.54064	8.62325	8.52113
Les.1635.2.A1_at	12.7628	12.8777	12.8146	12.4534	12.2487	12.3794	12.8849	13.1057	12.9825	12.8592	12.7123	12.8615
Les.1636.1.A1_at	9.07876	8.88004	8.85889	9.05032	8.75677	8.96163	9.29902	9.3048	9.23098	9.4953	9.29467	9.40917
Les.1638.1.S1_at	2.49147	2.5262	2.43263	2.51658	2.45437	2.43367	2.52342	2.58402	2.48598	2.47916	2.47031	2.43154
Les.1638.2.A1_at	6.54192	7.06161	6.90019	5.9772	5.6662	6.08153	7.10619	7.44533	7.18377	7.24223	7.01179	7.29883
Les.1640.1.A1_at	7.15256	6.70792	6.85504	6.78807	7.20936	6.90282	7.43828	7.08711	7.291	7.64352	7.63595	7.63686
Les.1643.1.A1_at	5.87964	5.9053	5.75001	6.12948	5.71457	5.99902	5.72023	6.03154	5.78409	6.16106	5.82637	6.20357
Les.1644.1.A1_at	10.3308	10.3704	10.388	10.4947	10.5397	10.5111	10.4081	10.38	10.4387	10.0978	10.0094	10.0354
Les.1645.1.A1_at	6.34465	6.53966	6.31159	5.97488	5.71532	5.37893	7.10271	7.59813	7.04536	6.6217	6.29883	6.49896
Les.1647.1.A1_at	11.1126	11.1667	11.1443	10.984	11.0063	10.9241	11.4378	11.5657	11.35	11.7499	11.7232	11.7048
Les.165.1.S1_at	10.1278	9.97493	10.0752	8.64119	8.76599	8.68603	8.89914	8.78828	8.76453	9.13733	9.25444	9.1454
Les.165.2.S1_at	3.33795	2.50316	3.38674	2.35605	2.32275	2.4661	2.50479	2.19028	2.20825	2.63794	2.59364	3.09012
Les.1650.1.A1_at	9.78587	9.57018	9.6479	9.94569	9.91025	9.97443	9.98595	9.90161	10.0017	8.30521	8.28647	8.35599
Les.1651.1.A1_at	5.58489	5.46672	5.36975	6.21802	6.36597	6.48966	5.41927	5.46575	5.40145	5.32033	5.45364	5.51596
Les.1652.1.S1_at	10.5247	10.5419	10.5102	10.4301	10.4968	10.4455	10.4197	10.2004	10.4629	10.1376	10.1441	10.1008
Les.1653.1.A1_at	11.645	11.7275	11.7567	11.4426	11.5731	11.5387	12.4374	12.5641	12.3636	12.2826	12.1458	12.2751
Les.1654.1.A1_at	10.1394	10.1595	10.1135	9.85649	9.76679	9.85418	10.2005	10.1873	10.1371	10.1845	10.2858	10.2538
Les.1655.1.A1_at	9.38388	9.40984	9.34411	10.073	10.2358	10.1038	9.47452	9.6686	9.56939	10.0286	9.94841	9.88305
Les.1657.1.A1_at	8.75835	8.61501	8.744	9.79226	9.61089	9.73046	7.40943	7.54348	7.45171	7.49543	7.60955	7.65071
Les.1658.1.A1_at	2.53759	2.54263	2.49457	2.76284	2.69799	2.74194	2.53137	2.61643	2.54307	2.5739	2.55249	2.59079
Les.1659.1.A1_at	7.05329	7.10993	7.28549	5.19836	5.4221	5.51149	7.0704	7.50841	7.10023	6.13176	5.66389	5.96747
Les.1660.1.A1_at	7.54868	8.06346	7.68574	7.69416	7.54724	7.82978	8.03297	8.42879	8.32109	8.13308	7.70714	8.14204
Les.1661.1.A1_at	11.1041	10.8017	11.0452	11.6798	11.7913	11.5642	11.0243	10.6675	10.8145	10.9151	11.1644	11.0049
Les.1662.1.A1_at	9.53884	9.52214	9.46631	9.14984	9.16849	9.01255	9.68101	9.69782	9.55811	9.38245	9.30694	9.36748
Les.1663.1.A1_at	3.20406	2.99666	3.01245	3.32145	3.21813	3.15656	3.09255	3.02765	3.04239	3.17089	3.19553	3.13747
Les.1664.1.S1_at	8.43585	8.22871	8.31772	6.0476	6.11282	5.95557	8.51952	8.27068	8.51257	7.63603	7.68841	7.61956
Les.1665.1.S1_at	1.94087	1.93659	1.94927	2.05903	2.01492	1.98047	1.94246	1.89988	1.92731	1.98287	1.94785	1.96798
Les.1667.1.S1_at	9.04866	8.76176	9.06017	8.74451	8.73331	8.50282	9.94995	9.62855	9.98987	9.31924	9.4369	9.29442
Les.1668.1.A1_at	2.42327	2.40685	2.38716	2.69716	2.47762	2.57979	2.38148	2.49116	2.42507	2.48325	2.42104	2.49583
Les.1669.1.S1_at	2.72302	3.31664	3.33747	2.59796	2.59522	2.52367	3.24382	2.83877	2.52452	3.02969	3.76425	2.8516
Les.1669.2.A1_at	11.0138	11.104	11.1127	10.9297	10.8804	10.7637	11.9771	11.9355	12.067	11.4668	11.3583	11.3816
Les.167.1.S1_at	12.385	12.342	12.4284	12.8451	12.9337	12.8941	10.9657	10.6857	10.9588	12.3057	12.4105	12.3309
Les.1671.1.A1_at	10.2592	10.1671	10.1685	10.6875	10.8266	10.6663	9.69847	9.6127	9.62369	9.89632	9.83177	9.95741
Les.1672.1.S1_at	2.45833	2.46853	2.47873	2.66041	2.57764	2.66024	3.16885	3.0886	3.38705	2.76823	3.15853	2.65442
Les.1675.1.S1_at	9.46705	9.36545	9.42705	6.40731	7.00218	6.59489	8.49846	8.27592	8.40658	12.6182	12.6726	12.6302
Les.1675.1.S2_at	7.50855	7.28885	7.43624	6.89376	7.16907	6.90834	7.96844	7.75038	8.04026	7.73881	7.83819	7.74919
Les.1676.1.A1_at	10.3108	10.5079	10.4709	10.3949	10.3148	10.3145	10.152	10.3377	10.1348	10.2675	10.0106	10.1681
Les.1677.1.A1_at	3.86631	3.96406	3.96071	4.36376	4.14951	4.32941	4.28989	4.49746	4.32586	4.86925	4.64734	5.09563
Les.168.1.S1_at	12.1796	12.2657	12.2548	12.0208	12.021	12.0197	12.5857	12.4739	12.5636	12.0436	12.047	12.1216
Les.1680.1.A1_at	10.9323	10.9869	10.9424	10.0203	10.1292	10.1732	11.311	11.1958	11.3693	10.5082	10.5453	10.5593
Les.1684.1.A1_at	14.1828	14.2031	14.2168	14.4847	14.4226	14.4045	13.6925	13.6934	13.5626	14.282	14.1372	14.3028
Les.1685.1.A1_at	12.0652	12.0233	12.0721	11.2927	11.3513	11.3114	12.6434	12.5376	12.6279	11.9898	12.0534	12.0356
Les.1686.1.S1_at	3.07625	3.01102	3.06767	3.36209	3.38387	3.23403	3.88995	3.49699	4.26397	3.17778	2.93078	3.16682
Les.1686.2.S1_at	2.26416	2.28157	2.25216	2.49894	2.39814	2.4144	2.24643	2.42032	2.28004	2.37674	2.3013	2.33126
Les.1686.3.S1_at	1.89108	1.9765	1.98761	1.92992	1.89862	1.95535	1.97755	2.02256	1.98392	2.12059	1.96683	1.99789
Les.1687.1.A1_at	6.77552	7.04491	7.16173	6.69512	6.77412	6.66959	7.26211	7.37089	7.15431	6.88482	6.73664	6.91431
Les.1688.1.S1_at	6.15362	6.07586	6.25817	5.65056	5.80051	5.48278	6.84172	6.62689	7.03674	6.62327	7.02123	6.72261
Les.1689.1.A1_at	9.53539	9.53796	9.42794	9.45121	9.08399	9.33091	10.0084	10.3127	9.63022	9.64017	9.68182	9.58535
Les.169.1.A1_at	1.95922	1.95146	1.9387	2.10126	2.01094	2.04077	1.93263	2.0003	1.94996	2.00971	1.9479	1.99412
Les.169.1.S1_at	2.29319	2.27558	2.27141	2.45353	2.35707	2.38797	2.28831	2.36762	2.29074	2.36038	2.27559	2.33598
Les.1691.1.S1_at	11.8046	11.6812	11.7716	11.2812	11.2096	11.1491	11.1968	11.0871	11.1032	11.1822	11.3457	11.2199
Les.1694.1.A1_at	7.40282	7.52908	7.39483	7.94827	8.27836	8.11668	7.44591	7.11984	7.42883	7.26779	7.33227	7.35155
Les.1696.1.A1_s_at	9.18772	9.55941	9.39278	9.29662	9.26836	9.57831	9.33751	9.71463	9.31523	9.44105	9.18273	9.39815
Les.1699.1.A1_at	9.34772	9.45351	9.40107	10.0856	9.79829	9.78821	9.95363	10.111	9.98403	9.93355	9.86461	9.98255
Les.1699.2.S1_at	4.0187	3.9436	4.12145	4.26344	4.29469	4.35235	4.22661	4.29166	3.93603	4.77286	4.87933	4.73254
Les.17.1.S1_at	9.16256	8.96068	9.10808	8.52903	8.55855	8.52305	8.50732	8.46131	8.48264	7.9707	8.01488	8.09264
Les.170.1.S1_at	8.71243	8.63737	8.59922	9.81231	9.92037	9.81793	7.01991	6.86609	7.14349	8.23459	8.26649	8.15406
Les.1700.1.S1_at	9.17582	9.10321	9.16434	8.88822	9.09654	9.10477	9.66312	9.51961	9.66254	9.72741	9.62358	9.68199
Les.1701.1.S1_at	4.48168	4.44798	4.46298	3.14639	3.05099	2.66149	6.09713	5.98682	6.09195	4.6032	4.93047	4.87494
Les.1703.1.S1_at	9.90252	9.76268	9.97091	9.89444	10.0062	9.90302	9.82442	9.58412	9.80754	9.7533	9.97753	9.776
Les.1704.1.A1_at	2.90589	2.95871	2.82923	3.06036	2.81795	2.97175	2.81705	3.00226	2.86106	2.99633	2.85942	2.93605
Les.1707.1.S1_at	10.3589	10.2124	10.3967	10.6898	10.7765	10.6988	9.88776	9.77399	9.61054	10.4322	10.5139	10.4362
Les.1708.1.S1_at	9.53246	9.3452	9.48886	9.2841	9.39596	9.37799	8.9616	8.72055	8.81225	9.11313	9.07234	8.97676
Les.1712.1.A1_at	6.06871	5.81941	5.75821	6.18456	6.0062	5.84261	6.45627	6.71001	6.90897	5.94689	6.27754	6.08846
Les.1714.1.A1_at	3.03257	4.08806	3.41164	2.59786	2.60179	2.65922	5.91446	6.32886	6.30008	2.57971	2.57812	2.95602
Les.1715.1.A1_at	11.2007	11.0585	11.1004	11.1828	11.2306	11.1671	11.4216	11.5479	11.44	11.253	11.2328	11.2512
Les.1716.1.A1_at	6.50362	6.46499	6.65097	6.62387	6.57311	6.64036	6.41833	6.33919	6.54785	6.47172	6.64601	6.58892
Les.1717.1.A1_at	9.06521	9.05362	8.98067	9.25614	9.33061	9.28153	9.0181	8.95137	9.01325	8.3609	8.31834	8.32567
Les.1718.1.A1_at	5.78156	5.82219	6.03037	5.479	5.41605	5.62481	5.96275	5.95052	5.89798	5.89577	6.39901	6.54258
Les.1719.1.A1_at	10.7306	10.7857	10.7493	10.5702	10.4702	10.5133	9.88057	10.1656	9.99382	9.54348	9.36616	9.57308
Les.172.2.S1_a_at	6.93403	6.70092	6.8475	6.05134	6.21407	5.98608	6.72704	6.91039	6.84576	6.57025	6.51247	6.51478
Les.1721.1.A1_at	10.0948	10.2454	10.2276	6.91451	6.5735	6.324	11.1646	11.7095	11.2017	8.20725	7.86445	8.02682
Les.1721.2.S1_at	3.27635	3.2359	3.24037	3.30595	3.05123	3.13556	4.46362	5.73077	4.63015	3.16127	3.05197	3.20925
Les.1722.1.S1_at	11.6795	11.6153	11.6232	11.4834	11.68	11.5364	11.7487	11.4067	11.6114	11.1416	11.3862	11.0263
Les.1723.1.A1_at	2.79668	2.92457	2.81502	3.67867	2.99442	3.10306	2.87149	3.0039	2.8935	2.95937	2.79547	2.27535
Les.1724.1.S1_at	2.22095	2.19309	2.19968	2.32748	2.20067	2.28769	2.51506	2.34182	2.74022	2.33849	2.66328	2.30601
Les.1724.2.S1_at	7.19437	7.19634	7.21403	5.30704	5.38149	5.44919	7.85138	8.21546	7.9362	7.67674	7.59125	7.62947
Les.1724.3.A1_at	10.8129	11.2244	10.711	9.13445	8.62033	9.31731	11.552	12.1954	11.4456	11.8974	11.3184	11.7385
Les.1725.1.A1_at	8.89754	9.24427	9.23893	9.50139	9.36067	9.38931	9.7446	9.93137	9.66579	9.93224	9.81961	9.97601
Les.1727.1.A1_at	10.0973	10.0728	10.0662	9.95098	9.73354	9.96557	10.2834	10.3638	10.1255	9.85497	9.85562	9.92802
Les.1729.1.A1_at	2.75742	2.73035	2.75688	3.10456	2.92806	3.30585	2.76031	2.823	2.74701	2.95764	2.81067	2.82303
Les.173.1.S1_at	12.2581	12.14	12.29	11.6931	11.796	11.686	10.3729	10.5232	10.4345	9.59328	9.82518	9.68012
Les.1732.1.S1_at	10.1114	10.0045	10.0534	9.65774	9.84639	9.69431	10.3113	10.2649	10.32	10.1766	10.2811	10.1847
Les.1733.1.A1_at	8.1674	8.31033	8.15456	7.67901	7.54759	7.61693	8.22433	8.17394	8.18797	6.83936	6.9141	6.9956
Les.1735.1.A1_at	5.97031	6.08571	6.1203	6.21962	6.07054	6.27614	6.42537	7.10121	6.14474	6.77968	6.55069	6.59106
Les.1736.1.A1_at	11.6164	11.7712	11.5819	12.3128	12.3721	12.4806	10.7326	10.9188	10.7649	11.8825	11.5541	11.7271
Les.1738.1.S1_at	6.49949	6.16306	6.4883	5.58089	5.67713	5.72756	6.8223	6.57288	6.76742	5.6449	5.77491	5.66675
Les.1739.1.S1_at	7.99956	7.79058	7.99973	7.77984	7.91007	7.68329	8.41811	8.20429	8.39385	7.90886	8.23185	7.9394
Les.174.1.A1_at	3.58353	3.74452	3.39956	4.56141	4.26855	5.1031	3.50586	3.74914	3.6785	3.70915	2.64294	3.69191
Les.1741.1.A1_at	3.06159	3.43346	3.2277	3.09839	3.08535	3.20476	3.61112	5.64268	3.94403	3.09988	2.99373	2.86343
Les.1743.1.A1_at	3.02161	2.90411	2.84334	3.27491	3.00883	3.29928	4.32488	4.24772	4.46676	3.09867	2.91359	3.08427
Les.1744.1.S1_at	8.2263	8.04429	8.2737	8.70976	8.9845	8.56378	8.6836	8.51412	8.87636	8.43569	8.65187	8.46259
Les.1746.1.A1_at	9.41258	9.95895	10.0647	9.83469	9.57198	9.92612	10.371	10.7495	10.1593	10.3758	9.91991	10.2501
Les.1748.1.A1_at	10.8224	10.599	10.7719	11.6993	11.6576	11.7004	9.62363	9.48609	9.63899	10.0794	10.1691	10.2818
Les.1749.1.A1_at	9.64306	9.77374	9.44848	9.53063	9.50892	9.41017	10.0765	10.1891	10.1826	9.78357	9.66593	9.76425
Les.175.1.S1_at	11.7557	11.7203	11.7914	11.5889	11.6229	11.7076	12.0802	12.1491	12.0264	11.612	11.4982	11.6338
Les.1751.1.S1_at	2.9312	3.23359	2.98353	2.87311	3.30385	2.85987	3.4176	2.71853	2.97737	2.87238	2.7093	2.92203
Les.1757.1.A1_at	11.8004	11.6704	11.7567	12.4203	12.4063	12.3378	11.9324	11.9078	11.9929	12.7599	12.7088	12.747
Les.1759.1.A1_at	9.33702	9.74757	9.57098	9.58295	9.50437	9.55886	9.58859	9.66732	9.57928	9.26683	8.84098	9.04006
Les.176.1.S1_at	8.87296	8.62033	8.72193	7.60525	7.82385	7.6029	10.0563	10.0301	10.0757	9.69002	9.72902	9.6925
Les.1761.1.A1_at	9.20826	9.10147	9.12107	9.2872	9.24486	9.20585	9.25863	9.28353	9.1298	9.29561	9.25048	9.22883
Les.1762.1.S1_at	8.4276	8.47286	8.41817	9.24862	9.31123	9.23792	6.23344	6.64076	6.4033	8.32305	8.37055	8.40248
Les.1764.1.S1_at	2.42518	2.40983	2.36364	2.74953	2.51376	2.58107	2.39647	2.55812	2.47986	2.52931	2.42758	2.52246
Les.1764.2.A1_at	2.52361	2.44972	2.48234	2.66506	2.55515	2.55488	2.45313	2.45959	2.44569	2.51696	2.52886	2.52106
Les.1766.1.A1_at	5.87794	6.02055	5.92112	6.15055	5.80405	6.141	6.48767	6.79642	6.42307	6.1544	5.9823	6.07003
Les.1767.1.A1_at	10.301	10.4057	10.3138	10.7572	10.6322	10.737	10.3795	10.3938	10.2589	10.3256	10.3456	10.3688
Les.177.1.S1_at	9.49475	9.3378	9.48859	10.4103	10.5319	10.3795	11.2939	11.1289	11.2954	12.3104	12.2842	12.3229
Les.1772.1.A1_at	2.37587	2.15009	2.18472	2.51726	2.35679	2.3979	2.11061	2.16655	2.10565	2.2069	2.21276	2.22053
Les.1773.1.S1_at	5.54425	5.54461	5.57759	4.64473	5.12896	5.15422	5.2006	4.92993	4.82289	4.60676	4.92024	4.89748
Les.1773.2.A1_at	2.59162	2.63692	2.62845	2.73887	2.59676	2.69209	2.65778	2.77117	2.62819	2.63597	2.55095	2.62175
Les.1774.1.A1_at	3.50462	3.31354	3.35571	3.35459	3.52019	3.45724	2.83612	2.8322	3.10534	3.32306	3.19802	3.24374
Les.1775.1.S1_at	3.09951	3.14014	3.08128	3.09958	3.032	3.10069	3.46792	3.21288	3.28421	3.11932	3.07383	3.12812
Les.1775.2.A1_at	3.11886	3.21938	3.10807	3.22904	3.08793	3.16567	3.09867	3.37595	3.21762	3.17669	3.07158	3.32764
Les.1776.1.A1_at	3.04273	3.0399	3.00653	3.42	3.08056	3.18291	3.05221	3.10041	3.10322	3.09915	3.01626	3.08627
Les.1778.1.S1_at	10.7613	10.534	10.6238	10.3553	10.3353	10.3211	11.0669	10.9217	11.0857	10.7719	10.8397	10.7782
Les.1779.1.S1_at	8.37136	8.53958	8.35773	8.30267	7.92865	8.18924	8.59062	8.77358	8.6219	8.44079	8.33715	8.4028
Les.178.1.S1_at	7.40067	7.30281	7.32271	6.60989	6.6063	6.49922	7.19028	6.79091	7.22918	6.60212	6.67021	6.53911
Les.1780.1.A1_at	10.146	10.3902	10.2336	10.1163	9.84388	10.0196	10.7618	10.8159	10.6562	10.556	10.3862	10.302
Les.1781.1.S1_a_at	14.4367	14.5591	14.5877	14.5944	14.549	14.6257	14.0072	14.1716	13.9974	14.5613	14.5058	14.5581
Les.1781.1.S1_at	12.4615	12.5026	12.4718	12.9343	12.9755	12.9071	11.1046	10.9079	11.011	12.2842	12.3486	12.2991
Les.1783.1.A1_at	11.4656	11.7717	11.4932	9.64089	9.28602	9.65751	9.69527	10.2172	9.79753	9.90743	9.57138	9.8857
Les.1784.1.S1_at	2.51788	2.12265	1.93725	1.83344	1.91007	1.81091	1.80484	1.78649	1.91514	1.83758	1.83635	1.59066
Les.1784.2.A1_at	4.47065	4.9731	4.52497	4.34531	3.49288	4.53997	4.66552	5.33661	4.65783	4.4219	3.77441	4.40185
Les.1785.1.A1_at	10.0036	9.90222	10.0361	10.6068	10.8735	10.6527	8.93595	8.64651	8.98087	10.5053	10.7696	10.5716
Les.1786.1.A1_at	11.4606	11.2324	11.4304	11.0761	11.1277	10.9614	11.4065	11.385	11.4145	11.4031	11.4017	11.4711
Les.1786.2.S1_at	2.11153	1.99026	2.07259	2.21367	2.13716	2.09011	1.99196	2.01206	1.99609	2.04226	2.0246	2.04463
Les.1787.1.A1_at	11.0098	10.9349	11.0551	10.9459	10.955	10.8276	12.5504	12.595	12.439	12.1395	11.911	11.9832
Les.1788.1.S1_at	9.09957	9.13725	9.15044	9.14297	9.50422	9.21532	9.16837	9.02031	9.234	8.93058	9.05382	8.97367
Les.1789.1.A1_at	6.49224	6.45893	6.4571	6.48868	6.6776	6.74438	7.56904	7.45047	7.38511	7.02435	7.43158	7.22087
Les.179.1.S1_at	12.5449	12.4236	12.4723	12.6212	12.6032	12.595	12.1287	12.0334	12.1374	11.6822	11.7666	11.719
Les.1790.1.A1_at	9.69996	9.63605	9.75938	9.84625	9.76441	9.79581	10.121	10.2215	10.022	10.0658	9.9626	10.0982
Les.1791.1.A1_at	10.3294	10.3377	10.1736	10.7465	10.714	10.8105	9.91622	10.1334	9.77161	10.346	10.1204	10.2518
Les.1792.1.S1_at	2.20474	2.21378	2.15654	2.20071	2.15019	2.20673	2.15954	2.18858	2.21254	2.25593	2.25763	2.2612
Les.1792.2.S1_at	2.20064	2.22179	2.19407	2.39253	2.24025	2.35938	2.20307	2.28228	2.23164	2.27891	2.22592	2.2883
Les.1792.3.S1_at	2.24456	2.39074	2.53189	2.57071	2.54136	2.48968	2.42381	2.41256	2.42115	2.52618	2.45527	2.4747
Les.1793.1.A1_at	12.2475	12.4494	12.2558	12.5117	12.2142	12.4653	11.962	12.0932	11.7298	12.1419	12.001	12.0253
Les.1794.1.A1_at	12.1088	11.9354	12.0391	11.9664	12.0325	11.956	11.7401	11.6327	11.679	11.8559	11.9611	11.9079
Les.1795.1.A1_at	11.2518	11.2373	11.2318	11.2681	11.2266	11.3415	11.3395	11.3252	11.3343	11.2651	11.2703	11.339
Les.1796.1.S1_at	7.61835	7.46339	7.4792	6.79864	7.43625	6.97873	7.96831	7.65682	7.90587	7.14833	7.44325	7.38167
Les.1796.2.S1_at	9.9881	9.58984	9.72524	9.36182	9.48069	9.30382	10.0212	9.7755	9.96894	9.07006	9.30351	9.20622
Les.1798.1.S1_at	1.97318	1.88486	1.89914	2.14352	2.0021	2.05948	1.88946	1.92342	1.86074	1.93442	1.94349	1.96363
Les.1798.2.A1_at	3.58286	3.77672	3.92697	3.46961	3.87888	3.71594	3.67743	3.59741	3.91592	3.25582	3.33039	3.43277
Les.1799.1.A1_at	2.71624	2.59505	2.55189	3.20843	2.81771	2.79248	2.68261	2.74761	2.5993	2.72657	2.72008	2.70597
Les.18.1.S1_at	1.85421	2.22216	2.20309	2.22912	2.29558	2.22827	2.2043	2.24169	2.22982	2.26418	2.20823	2.25581
Les.180.1.S1_at	9.91373	9.71313	9.7861	9.03717	9.11485	8.99775	11.042	10.8914	10.9591	10.0021	10.0591	10.1004
Les.1801.1.S1_at	2.09663	2.13352	2.02881	2.182	2.15459	2.25929	2.04546	2.10967	2.05071	2.1032	2.05783	2.11389
Les.1801.2.S1_at	8.94866	8.90115	8.68208	9.92064	9.23687	9.80994	8.04153	8.40696	8.23569	8.94939	8.78065	8.91002
Les.1802.1.A1_at	10.2481	10.2823	10.2014	10.4425	10.3964	10.4302	9.57501	9.59097	9.64871	9.46695	9.41901	9.49544
Les.1805.1.A1_at	2.05843	1.93214	2.02056	2.28234	2.26551	2.2041	1.89615	1.90299	1.83398	1.97965	2.10016	2.00674
Les.1806.1.S1_at	3.93304	3.67331	3.18666	3.65316	3.49853	3.63994	6.77342	7.13067	7.07615	6.14953	6.23743	6.40362
Les.1806.2.A1_at	6.16055	6.13528	6.28765	5.43061	6.10912	5.89943	9.30554	9.22524	9.35231	8.75361	8.66369	8.74855
Les.1808.1.A1_at	2.51055	2.43325	2.40137	2.75168	2.56387	2.61244	2.42811	2.51612	2.44617	2.55642	2.49191	2.67998
Les.1809.1.S1_at	2.66962	2.72142	2.66343	2.94684	3.02907	3.09257	2.61603	2.86332	2.70551	2.75686	2.62364	2.74962
Les.181.1.A1_at	10.284	10.3423	10.3132	8.55459	8.61124	8.53699	9.79144	9.67681	9.67777	8.24893	8.28566	8.19683
Les.1811.1.S1_at	9.63145	9.77559	9.53592	10.4258	10.4327	10.3372	8.80783	8.78835	8.93176	9.75383	9.72731	9.76911
Les.1812.1.S1_at	11.4203	11.2641	11.3635	11.1412	11.2258	11.0377	11.2497	10.9928	11.2486	10.9902	11.1516	10.9671
Les.1816.1.S1_at	7.70498	7.49325	7.67786	8.65444	8.62127	8.70476	5.15005	5.2077	5.27417	7.21691	6.96387	7.21667
Les.1817.1.S1_at	7.22277	7.02291	7.04104	7.35158	7.33729	7.3248	6.97072	6.77259	6.91789	7.12197	7.26909	7.20889
Les.1818.1.A1_at	2.65034	2.59015	2.58928	2.83392	2.65255	2.80238	2.50821	2.57915	2.56555	2.62991	2.58833	2.67303
Les.1819.1.A1_a_at	12.2601	12.1585	12.0785	12.4293	12.657	12.5012	10.7495	10.5788	10.8211	11.4311	11.4744	11.4009
Les.1819.1.A1_at	11.633	11.4522	11.6579	12.0437	12.114	12.0584	10.074	9.87629	9.99321	10.9154	11.0604	10.9945
Les.182.1.S1_at	9.29839	9.21821	9.21516	9.20041	9.3117	9.25616	9.41113	9.15909	9.39651	9.36475	9.41296	9.44317
Les.1820.1.A1_at	11.1263	11.3467	11.1803	11.5073	11.2485	11.6084	11.3521	11.9291	11.5196	11.8723	11.5628	11.825
Les.1821.1.A1_at	12.3651	12.4265	12.3132	12.8512	12.8581	12.921	11.2191	11.2431	11.3048	11.7877	11.6663	11.7685
Les.1822.1.S1_at	7.92545	8.10953	8.07804	8.00952	8.04332	8.06937	8.27812	8.15499	8.17289	8.2234	8.10787	8.19881
Les.1824.1.S1_at	2.09146	2.13384	2.0963	2.27085	2.17073	2.24905	2.11777	2.23437	2.15296	2.20995	2.10483	2.17812
Les.1824.2.A1_at	3.25109	3.31851	3.19838	3.30294	3.99471	3.75304	3.27688	3.56167	3.41943	3.65749	3.6227	3.52284
Les.1826.1.A1_at	5.54447	5.60908	5.3447	6.78595	6.20171	6.39957	6.74168	7.13108	6.72118	5.93992	5.68967	5.67187
Les.1827.1.A1_at	5.36735	5.35033	5.37235	5.41991	5.56441	5.18439	6.35153	6.12505	6.13275	5.3452	5.3621	5.39241
Les.1828.1.A1_at	4.31697	3.51913	3.88624	6.24327	5.98698	5.51952	5.39036	5.28337	5.51287	4.4622	5.03872	4.2051
Les.1829.1.S1_at	9.27092	9.20291	9.20548	7.54427	7.57139	7.37807	10.1223	10.058	10.2047	9.51876	9.46818	9.35986
Les.183.1.S1_at	8.04101	7.8668	8.00347	7.92576	7.97262	7.99313	7.87271	7.76316	7.80123	7.81755	8.04113	7.84061
Les.1830.1.A1_at	10.7948	10.7894	10.7673	11.4125	11.3571	11.4361	9.44406	9.40978	9.40144	10.0323	9.91429	10.0267
Les.1831.1.S1_at	10.5991	10.5668	10.5932	7.80391	7.79088	7.82161	9.38959	9.41129	9.36878	7.02208	6.91376	6.71383
Les.1832.1.A1_at	14.4888	14.5808	14.5885	14.6327	14.6225	14.7615	14.0093	14.3174	14.0344	14.6301	14.4465	14.6123
Les.1834.2.A1_at	1.7897	1.54979	1.5935	1.94956	1.78709	1.77567	1.53827	1.5355	1.53675	1.61933	1.67616	1.63455
Les.1835.1.S1_at	7.57933	7.20705	7.39639	7.32648	7.57564	7.44828	7.19144	6.90717	7.06167	6.34247	6.75835	6.32248
Les.1837.1.A1_at	2.36237	2.17489	2.22557	2.54027	2.35507	2.37584	2.16823	2.26645	2.15928	2.27362	2.18569	2.25495
Les.1839.1.A1_at	2.40891	2.36921	2.36498	2.72201	2.52968	2.55165	2.32815	2.4234	2.37064	2.43125	2.34319	2.43202
Les.184.1.S1_at	12.108	12.0736	12.0046	11.8016	11.8465	11.7469	11.9038	11.921	11.9763	12.1879	12.2571	12.2861
Les.1841.1.S1_at	4.42976	4.00912	4.1247	3.20961	3.53554	3.21521	3.8879	3.58563	3.48474	2.38821	3.41413	3.03031
Les.1842.1.S1_at	8.24187	8.12368	8.23394	8.43325	8.55193	8.30344	8.85263	8.75978	8.76564	8.99955	9.10273	8.94368
Les.1845.1.S1_at	10.4187	10.3975	10.4617	10.5555	10.4807	10.5137	10.62	10.5637	10.563	10.6755	10.646	10.5928
Les.1846.1.A1_at	11.0534	11.1171	10.9831	11.6778	11.4023	11.601	10.7947	11.0417	10.9522	11.4638	11.2559	11.3626
Les.1847.1.A1_at	8.18551	8.08784	8.03504	8.9744	8.99327	9.03491	9.13482	9.05329	9.01246	9.63192	9.70496	9.74841
Les.1847.2.S1_at	1.75332	1.80735	1.79531	1.90174	1.88477	1.84455	1.7981	1.86392	1.82421	1.8394	1.78737	1.83613
Les.1847.3.S1_at	2.58559	2.58985	2.56193	2.92024	2.66835	2.7655	2.5185	2.67077	2.55791	2.67873	2.53999	2.65004
Les.1849.1.A1_at	10.098	10.2708	10.3414	9.92251	9.94077	10.1677	10.524	10.6439	10.5799	10.3782	10.1595	10.5044
Les.1850.1.A1_at	12.6438	12.8822	12.6582	13.062	12.9845	13.1038	10.5345	10.769	10.6034	11.7338	11.752	11.7546
Les.1851.1.A1_at	8.62122	8.84377	8.57061	6.31353	6.80653	6.50225	10.1481	10.2351	10.1393	7.43261	7.27475	7.34348
Les.1852.1.A1_at	11.1391	11.506	11.1514	11.0799	10.5916	10.9971	11.9096	12.1473	11.9475	11.3135	11.3126	11.4185
Les.1852.2.S1_at	9.54372	9.47219	9.43604	8.82909	8.88806	9.00146	9.76468	9.8133	9.96297	9.19411	9.38096	9.30235
Les.1852.3.S1_at	2.19941	2.38661	2.52555	2.35427	2.15722	2.20251	2.06225	2.16016	2.09549	2.16966	2.26507	2.18024
Les.1853.1.S1_at	11.0498	10.9288	10.9094	10.392	10.463	10.3411	9.58779	9.52259	9.74893	9.24948	9.40432	9.28644
Les.1856.1.S1_at	2.06107	2.09204	2.02249	2.18954	2.13094	2.18803	2.05541	2.03706	1.96556	2.07363	2.05693	2.05174
Les.1856.2.A1_at	11.7657	12.0595	11.936	12.0642	12.0074	12.1239	12.3528	12.4324	12.404	12.5426	12.3594	12.4834
Les.1857.1.A1_at	11.7622	11.7797	11.9043	12.5824	12.3236	12.6581	10.4636	11.1578	10.5772	11.5189	11.0979	11.47
Les.1858.1.S1_at	10.3238	10.2173	10.3031	10.1722	10.4651	10.2072	10.5241	10.3575	10.4648	10.5417	10.6194	10.5591
Les.1859.2.S1_at	3.98617	4.06401	4.44155	3.0773	3.59901	3.07393	5.98851	5.8145	5.93653	5.98746	6.23506	6.14506
Les.1859.3.S1_at	2.42476	2.44128	2.39716	2.60665	2.50435	2.57103	2.42312	2.50055	2.46777	2.53907	2.43328	2.50738
Les.186.1.S1_at	13.4755	13.4424	13.4312	11.326	11.4407	11.3238	13.2727	13.1262	13.3512	12.0322	12.146	12.066
Les.1860.1.S1_at	6.88429	6.58267	6.86402	6.51546	6.63631	6.56205	7.11515	6.70213	6.96198	6.5067	6.69531	6.40131
Les.1862.1.A1_at	9.57109	9.6427	9.57784	9.30427	9.45028	9.37752	9.27732	9.10028	9.37556	9.03857	9.0381	8.97941
Les.1862.2.A1_at	8.06201	7.80605	7.84224	8.08612	8.00238	7.89909	7.55055	7.44779	7.87967	7.36062	7.47943	7.38614
Les.1863.1.S1_at	9.45278	9.29148	9.38562	9.78065	10.0507	9.72474	8.78307	8.49125	8.63938	9.29342	9.40245	9.35048
Les.1864.1.S1_at	9.17507	8.99769	9.10219	8.65502	8.70471	8.55588	8.9999	8.80413	8.9048	8.96778	9.03517	8.97981
Les.1866.1.A1_at	9.29785	9.10654	9.13726	9.57353	9.52331	9.40288	9.35598	9.46925	9.31845	8.91934	9.15288	9.00344
Les.1867.1.S1_at	12.4507	12.3254	12.3977	12.1301	12.1684	12.2294	12.7817	12.7406	12.8204	12.4351	12.5255	12.4376
Les.1867.2.S1_at	3.72688	3.79684	3.90757	3.94403	3.7848	3.52479	3.76265	3.75177	3.83832	3.74632	3.88541	3.94343
Les.187.1.S1_at	6.87488	6.93095	6.7631	6.89145	7.07438	6.86851	5.9854	5.78001	5.9017	6.64626	6.63859	6.62562
Les.187.2.S1_at	3.41874	3.5721	3.85248	3.18677	3.12757	3.2896	3.44354	3.68276	4.06836	3.16717	3.08527	3.24186
Les.1870.1.A1_at	8.34379	8.28262	8.2072	8.23794	8.35298	8.31685	8.33784	8.45426	8.387	8.29563	8.381	8.30548
Les.1871.1.S1_at	8.04973	7.75096	7.85048	5.29975	5.73445	5.51029	6.65757	6.36049	6.54452	5.04881	5.57547	5.09928
Les.1871.2.A1_a_at	9.90582	10.92	10.1438	8.66894	7.78991	8.91135	9.01764	9.99221	9.10328	8.39776	7.53479	8.20691
Les.1871.2.A1_at	10.3078	10.414	10.2723	8.19268	8.07007	8.19497	9.32027	9.30335	9.43722	7.50338	7.51899	7.25193
Les.1875.1.S1_at	13.4137	13.4308	13.3572	13.6692	13.804	13.7051	13.2033	13.0375	13.2027	13.6308	13.7012	13.6542
Les.1876.1.A1_at	3.26047	3.43859	3.09738	5.24151	3.81539	3.66987	3.14539	3.33007	3.20898	3.32016	3.15176	3.32553
Les.1877.1.A1_at	11.7299	11.9665	11.7473	12.1291	11.8953	12.1013	11.967	12.0677	12.004	12.4915	12.2046	12.4157
Les.1879.1.A1_at	4.00461	2.93099	4.03665	4.56317	4.51266	4.23726	5.51447	5.08888	5.20323	3.92248	4.1404	4.14113
Les.1880.1.A1_at	10.5788	10.4281	10.4949	9.74542	9.78612	9.61552	11.3808	11.109	11.4537	10.5112	10.7995	10.5183
Les.1881.1.A1_at	8.29431	8.09738	8.34864	9.04446	9.07451	8.99991	7.72802	7.60166	7.55056	7.94031	8.04802	8.067
Les.1882.1.A1_at	7.72807	7.76161	7.78341	7.91583	7.86838	8.00818	8.15107	8.21454	8.26604	7.55726	7.47355	7.1047
Les.1883.1.A1_at	9.25345	9.6949	9.45399	9.62769	8.96019	9.63592	9.8768	10.5157	9.92347	9.9734	9.44147	9.91761
Les.1884.1.S1_at	4.62648	4.56138	4.74855	4.72048	5.49186	4.92766	4.78095	4.5716	4.78449	4.93807	4.96529	4.79364
Les.1884.2.S1_at	1.87217	1.79562	2.54996	1.83241	1.74034	1.79736	1.8387	1.7802	1.79946	1.82871	1.87181	1.82809
Les.1884.3.A1_at	10.4342	10.5544	10.5504	10.549	10.7388	10.7825	10.4903	10.3934	10.4944	10.4949	10.5493	10.454
Les.1885.1.S1_at	2.90447	3.01047	2.99372	3.16916	3.19588	3.26582	2.96249	3.00769	2.988	3.11236	2.99084	3.0369
Les.1885.2.A1_at	9.59212	9.50057	9.53911	10.194	9.91103	10.0361	9.8083	9.92796	9.83778	9.96948	9.92918	10.1115
Les.1887.1.S1_at	8.80138	8.67753	8.67389	8.03413	8.21338	8.17584	8.75842	8.58558	8.77229	7.85115	7.95737	7.99849
Les.1888.1.A1_at	3.67384	3.63394	3.81289	3.83621	3.81189	3.71861	3.52557	3.55126	3.66392	4.09085	3.87304	4.31102
Les.1889.1.A1_at	8.07565	7.95947	7.99809	7.24851	7.60094	7.32061	7.74358	7.62587	7.69831	7.69846	7.85588	7.66024
Les.1891.1.A1_at	6.25543	6.49821	6.54512	6.37961	6.36885	6.54408	7.35924	7.78555	7.37089	7.68884	7.3807	7.69092
Les.1892.1.A1_at	9.88271	9.80253	9.78693	9.94004	9.87547	9.83184	8.29826	8.33318	8.21575	8.68156	8.82318	8.79484
Les.1893.1.A1_at	2.94644	2.88298	2.8354	3.37949	2.99407	3.06158	2.97491	3.03345	3.01048	2.9867	2.93629	3.03332
Les.1896.1.S1_at	8.96776	8.83283	8.84531	9.05645	9.33866	9.25226	8.67503	8.53917	8.67154	8.93537	9.07988	8.97681
Les.1897.1.A1_at	5.64268	5.46308	5.59448	5.17027	5.23152	4.79369	5.96169	5.67966	6.01279	5.28015	5.53921	4.91198
Les.1898.1.S1_at	3.56865	3.92057	3.91073	2.94834	2.24321	2.92387	4.10491	4.00496	3.9289	4.51936	3.85873	3.99561
Les.1898.2.A1_at	12.755	12.7367	12.6717	11.0463	11.1502	11.1074	13.2452	13.2803	13.262	12.0464	12.1044	12.0682
Les.1899.1.A1_at	2.68006	2.70612	2.76139	2.8724	2.86695	2.8249	2.86038	3.08561	2.74417	2.7498	2.73914	2.76958
Les.19.1.S1_at	11.6233	11.4691	11.6347	12.0628	12.0867	12.0155	11.1509	10.826	11.0562	12.0764	12.0992	12.0797
Les.190.1.S1_at	10.7934	10.7116	10.6446	11.3816	11.3462	11.3022	9.10673	9.1915	9.19117	10.2967	10.4806	10.4362
Les.1900.1.S1_at	6.30471	6.39164	6.25661	4.48723	4.07359	3.86714	4.46051	4.63044	4.94124	4.53666	4.55191	4.74211
Les.1901.1.A1_at	10.6422	10.7609	10.6583	10.5274	10.4022	10.7104	10.9875	11.1377	10.9509	10.8624	10.7272	10.8564
Les.1902.1.A1_at	9.26201	9.32763	9.09799	8.84573	8.98469	8.7003	10.3439	10.2887	10.4265	8.97985	8.99916	9.11093
Les.1903.1.S1_at	3.12436	3.29401	3.16466	3.23591	3.2122	3.34113	3.42363	3.47755	3.31179	3.26751	3.10634	3.25779
Les.1904.1.A1_at	11.2324	11.4216	11.428	10.7361	10.7477	10.8515	11.9681	12.0874	11.9482	11.0198	11.0782	11.1031
Les.1904.2.S1_at	8.2693	8.31697	8.08541	7.5255	7.65199	7.75778	8.39937	8.50179	8.3892	7.57579	7.69755	7.65282
Les.1904.3.S1_at	9.37712	9.28339	9.51688	8.84961	9.12861	8.92561	10.0388	10.0924	9.95907	9.28426	9.32401	9.20744
Les.1906.1.S1_at	11.7991	11.6079	11.7325	11.724	11.9149	11.8389	12.3853	12.1792	12.3276	12.0751	12.2094	12.0617
Les.1909.1.S1_at	10.939	10.9639	10.7773	10.5706	10.4418	10.3336	11.3798	11.3379	11.4987	10.9709	10.875	10.9245
Les.191.1.S1_at	2.32825	2.3097	2.26948	2.40757	2.38588	2.39648	4.54488	4.46715	4.27475	3.55543	3.44957	2.45856
Les.1910.1.S1_at	1.90962	1.86972	1.88525	1.72159	1.79581	1.80238	1.86944	1.9217	1.95241	1.89167	1.86147	1.90325
Les.1910.2.S1_at	9.41343	9.18526	9.35916	8.91657	9.02368	9.36209	9.44675	9.11533	9.32809	9.88241	10.0503	10.0335
Les.1910.3.A1_at	10.3906	10.4868	10.2514	10.1077	10.097	10.0652	11.013	11.2734	11.1009	11.2667	11.1683	11.2744
Les.1911.1.A1_at	11.6592	11.6716	11.6822	11.4664	11.5398	11.4592	11.7248	11.6173	11.6476	12.1853	12.2296	12.1188
Les.1911.1.S1_at	7.88454	7.8263	7.89384	7.44178	7.75832	7.67747	8.13316	7.95609	8.13294	8.02779	8.29123	8.11014
Les.1912.1.A1_at	5.12813	5.05855	5.25443	4.19701	3.92724	4.47047	6.09104	6.06821	5.70178	5.11663	5.1284	5.13869
Les.1914.1.S1_at	7.86824	7.48231	7.85749	7.54006	7.36072	7.41489	8.14497	7.93659	8.04069	8.16019	8.16072	8.15878
Les.1917.1.A1_at	2.32468	2.12279	2.23606	2.71583	2.38568	2.31572	2.16473	2.11917	2.13212	2.22932	2.30722	2.22199
Les.1918.1.A1_at	1.50181	1.57166	1.49889	1.54252	1.51928	1.57247	1.5369	1.63162	1.55281	1.59417	1.52714	1.57861
Les.192.1.A1_at	13.3484	13.4823	13.2819	13.2932	13.085	13.2719	13.2016	13.2997	13.3051	13.1689	13.212	13.1411
Les.192.2.S1_at	7.84818	7.86072	7.85178	7.46143	7.59097	7.50913	7.0016	6.58272	6.65792	7.13429	7.33631	7.30782
Les.1921.1.A1_at	2.44238	2.39861	2.57053	2.78383	2.76424	2.96774	3.51493	3.05391	4.19587	2.97084	3.42375	3.0393
Les.1923.1.S1_at	12.5734	12.444	12.5583	12.7892	12.9725	12.8069	11.6159	11.5842	11.5835	12.3187	12.3734	12.2364
Les.1924.1.S1_at	12.7478	12.7065	12.7248	12.7533	12.8079	12.6829	12.5375	12.3808	12.5501	12.73	12.6846	12.6784
Les.1925.1.A1_at	13.5025	13.5175	13.5179	11.2309	11.3016	11.3416	13.4702	13.3792	13.4841	11.9153	12.0098	11.9078
Les.1925.2.S1_at	8.18416	8.45925	8.29305	5.38373	5.83849	5.6406	7.90404	7.94096	8.07322	6.83653	6.7838	6.61546
Les.1926.1.A1_at	7.83073	7.87301	7.78116	7.97433	8.01963	7.92632	7.88733	8.34748	7.81278	8.24063	7.91391	8.39403
Les.1927.1.S1_at	9.69691	9.64507	9.56001	9.94161	9.96735	9.89243	9.46104	9.45484	9.46358	9.93393	9.93661	9.81911
Les.1928.1.A1_at	5.17102	5.19217	4.91154	5.18669	5.16909	5.22962	5.0619	5.58117	5.26716	5.65751	5.32506	5.52826
Les.1929.1.A1_at	13.6711	13.8937	13.8257	14.0833	13.888	14.1019	12.9393	13.2844	12.9945	13.3216	13.0891	13.2803
Les.1929.2.S1_at	2.09392	2.02125	1.97056	2.23855	2.04786	2.16789	1.95596	2.08781	2.05752	2.01289	1.99802	2.04465
Les.1929.3.S1_at	3.39067	3.96853	3.90874	4.17553	4.91401	4.66446	2.62644	2.54446	2.50503	3.00511	3.09185	2.8814
Les.193.1.S1_at	1.97576	1.96983	1.93269	2.00868	1.94761	2.02137	1.94585	2.02657	1.98816	2.01491	1.94672	1.98356
Les.193.3.S1_a_at	5.2632	5.04679	5.68956	4.87768	5.00934	5.41576	5.63504	5.52036	5.14289	5.17465	5.19787	4.63989
Les.193.3.S1_at	6.63044	6.7597	6.81721	6.81747	6.81308	6.76862	6.66784	6.73113	6.8235	6.69886	6.5018	6.51277
Les.1930.1.A1_at	11.4316	11.5083	11.4853	11.7371	11.6179	11.7897	11.6791	11.8832	11.5816	12.1802	11.9393	12.2225
Les.1931.1.A1_at	9.56526	9.80606	9.41034	10.2394	10.2078	10.2437	8.97512	9.21203	9.11637	9.45423	9.17349	9.35899
Les.1932.1.A1_at	8.34313	8.48895	8.43807	8.80247	8.7786	8.82921	8.20327	8.26766	8.37868	8.44652	8.10879	8.30801
Les.1933.2.S1_at	5.26135	4.88546	5.54126	4.58778	4.30153	4.2429	4.91845	4.92534	4.7692	4.75331	4.6043	4.59322
Les.1934.1.A1_at	7.42736	7.07548	7.34567	4.98831	5.43325	5.41883	7.58402	7.28237	7.3581	5.41431	5.82877	5.41552
Les.1935.1.A1_at	11.3498	11.1086	11.4272	10.9562	11.1374	10.8822	11.4558	11.3345	11.437	10.862	11.0409	10.9165
Les.1936.1.S1_at	6.50933	6.45447	6.59879	3.30645	3.38311	3.73049	7.82835	7.5288	7.59193	9.10096	9.26337	9.12018
Les.1938.1.A1_at	2.42788	2.20725	2.42624	3.462	4.007	3.22989	2.29252	2.87546	2.39903	2.35985	2.37002	2.32567
Les.1939.1.A1_at	7.84949	8.03872	7.94572	8.15609	8.0459	8.26306	8.65541	9.15737	8.4444	8.13283	7.66089	8.09738
Les.194.1.S1_at	10.3283	10.273	10.3748	10.7683	10.5963	10.8197	9.69137	9.51596	9.63146	9.74306	9.73902	9.63404
Les.1940.1.A1_at	7.08126	7.09205	6.86956	7.31336	7.20694	7.29364	6.4787	6.48795	6.43954	6.79531	6.85411	7.0363
Les.1942.1.S1_at	10.1759	10.171	10.1736	10.013	10.2446	10.1073	10.6916	10.7226	10.7044	10.3978	10.479	10.3845
Les.1944.1.A1_at	2.37713	2.37298	2.33569	2.47327	2.43296	2.44085	2.36545	2.40456	2.3818	2.42031	2.36482	2.43997
Les.1945.1.A1_at	8.79284	8.97604	8.74253	8.26216	7.85611	8.2609	8.15906	8.27291	8.23662	7.13379	7.25108	7.0502
Les.1947.1.A1_at	3.12786	3.18927	3.17266	3.28641	3.17323	3.26996	3.13438	2.69499	3.27407	3.29628	3.29422	3.25978
Les.1948.1.S1_at	12.5524	12.4156	12.4461	11.2951	11.4386	11.2575	12.1292	12.0121	12.2399	11.553	11.6312	11.6047
Les.195.1.S1_at	1.82967	1.86395	1.78446	1.89653	1.84894	1.8797	1.8089	2.04552	1.81515	1.82995	1.82209	1.82546
Les.1951.1.A1_at	13.9027	13.8694	14.0015	13.0231	13.2633	13.0581	13.9228	13.9247	13.9126	13.4243	13.523	13.4796
Les.1952.1.S1_at	9.30478	9.27624	9.25702	9.25443	9.31424	9.30732	9.63186	9.54864	9.71474	9.49514	9.59374	9.58569
Les.1954.1.S1_at	8.84394	8.78517	9.07505	8.32852	8.40272	8.36569	9.69786	9.59509	9.67886	8.93827	9.03271	8.90384
Les.1955.1.A1_at	3.31945	3.35216	3.29154	3.20963	3.04089	3.39038	3.57879	4.25924	3.82249	3.46897	3.38384	3.44568
Les.1956.1.A1_at	9.44781	9.41575	9.39738	9.63601	9.71533	9.66735	9.83551	9.78088	9.91645	9.13174	9.31373	9.15513
Les.1959.1.A1_at	13.1723	13.2518	13.1096	13.3889	13.3899	13.4774	12.807	13.08	12.847	13.139	13.0553	13.1619
Les.196.1.S1_at	14.9428	14.9995	14.8984	15.0712	15.0317	15.0961	14.8282	14.7606	14.8308	15.002	15.0591	15.0159
Les.1960.1.A1_at	10.6934	11.4972	10.9573	11.1192	10.5621	11.131	11.0688	12.0112	10.9885	11.2407	10.5164	11.1174
Les.1961.1.A1_at	2.55832	2.49638	2.50255	2.82777	2.60126	2.70763	2.51128	2.74026	2.56397	2.61585	2.56192	2.6023
Les.1966.1.A1_at	3.29467	3.19265	3.53766	5.24664	5.42203	5.51536	7.08262	6.66738	7.08254	6.37528	7.04538	6.53919
Les.1967.1.A1_at	3.04297	3.19848	3.06415	3.13955	2.40224	2.95781	4.86387	5.13951	4.78278	3.10076	3.00602	3.07041
Les.1968.1.A1_at	10.7972	11.0618	10.7127	10.2895	10.1599	10.2542	10.7453	11.1336	10.7199	9.54344	9.17467	9.29443
Les.197.1.S1_at	11.2587	11.2313	11.1874	11.3649	11.4461	11.3451	10.8166	10.8149	10.9094	11.0579	11.113	11.0627
Les.1970.1.S1_at	10.5729	10.4958	10.6188	10.3382	10.4035	10.2166	10.8573	10.6637	10.9119	10.4305	10.5692	10.4373
Les.1971.1.S1_at	9.78129	9.76329	9.69843	10.179	10.2821	10.2726	8.37813	8.36647	8.45457	9.02147	8.89173	8.96575
Les.1972.1.S1_at	12.6166	12.5492	12.6109	13.2093	13.4842	13.4548	11.0236	10.8976	11.0838	12.4318	12.5228	12.4211
Les.1973.1.A1_at	7.65197	7.64698	7.68583	7.6205	7.51412	7.48502	8.15615	8.04599	8.20304	7.76761	7.80841	7.82167
Les.1977.1.S1_at	8.17796	8.01108	8.06298	8.10469	8.51317	8.11154	8.6603	8.33969	8.63842	8.02819	8.20335	8.15788
Les.1977.2.S1_at	1.98267	1.99295	1.96122	2.11695	2.03271	2.0725	1.97438	2.14418	2.0422	2.03686	1.92763	2.04944
Les.1977.3.S1_at	2.09425	2.08601	2.07711	2.18538	2.121	2.15089	2.07498	2.10761	2.07153	2.19869	2.08548	2.11516
Les.1978.1.A1_at	8.26638	8.21599	8.23919	8.49611	8.73893	8.70046	7.89402	7.65953	7.77599	7.9795	8.0881	7.93966
Les.1978.2.S1_at	1.62489	1.67909	1.63703	1.72429	1.65052	1.73037	1.65582	1.76081	1.69003	1.7169	1.63087	1.69602
Les.1979.1.A1_at	11.525	11.719	11.3861	12.2641	12.2135	12.3191	10.7715	11.022	10.7411	11.7348	11.407	11.6687
Les.198.1.S1_s_at	2.59372	2.65991	2.5467	2.90145	2.7573	2.77643	2.59934	2.63808	2.60154	2.68651	2.57653	2.6853
Les.1980.1.A1_at	1.53586	1.62012	1.58153	1.6865	1.55089	1.60121	1.637	1.69018	1.63984	1.6481	1.62517	1.653
Les.1981.1.S1_at	12.327	12.4847	12.4008	12.178	12.2564	12.3868	12.4126	12.4531	12.3051	12.212	12.1768	12.1834
Les.1982.1.A1_at	8.26941	8.5532	8.3803	8.4812	8.45113	8.54946	8.54931	8.61109	8.53316	8.74652	8.59284	8.69451
Les.1983.1.A1_at	2.25849	2.18283	2.1708	2.27428	2.28183	2.2915	2.17925	2.10646	2.15666	2.20466	2.23089	2.22469
Les.1984.1.A1_at	8.28913	8.31095	8.12785	7.84008	7.86318	7.73179	8.99908	9.09233	8.95492	8.49389	8.43571	8.5427
Les.1985.1.A1_at	9.26904	9.28445	9.28077	9.52645	9.53331	9.68717	9.37179	9.66653	9.44803	9.25951	8.82958	9.12446
Les.1985.2.A1_at	6.74166	6.61594	6.70101	1.75435	1.61268	1.53676	4.55076	4.87856	5.17511	1.54639	1.58432	1.48311
Les.1987.1.S1_at	12.4736	12.4503	12.4243	9.73456	9.76745	9.80248	11.6283	11.7024	11.5616	8.52733	8.37308	8.45318
Les.1988.1.A1_at	8.08706	7.98541	8.02876	5.895	5.86865	5.70084	9.28989	9.35196	9.4398	6.51672	6.344	6.0814
Les.1989.1.A1_at	8.34063	8.70419	8.5601	6.86098	6.60271	6.716	9.50119	10.0039	9.44082	7.97441	7.66273	7.92352
Les.199.1.A1_at	13.0233	13.1263	12.961	12.4143	12.2393	12.4147	13.3076	13.3751	13.1676	12.8	12.7132	12.7325
Les.199.2.S1_at	7.14932	7.24423	7.40352	7.06087	6.88674	6.92489	7.03282	7.26431	7.45561	6.87748	7.18928	7.02523
Les.1990.1.S1_at	4.37841	4.01252	4.31767	1.93291	1.75909	1.96435	4.78152	4.87626	4.69782	4.01875	4.60847	4.24034
Les.1990.2.A1_at	11.7736	11.681	11.8071	10.2407	10.3359	10.3213	12.1789	12.1713	12.2289	11.6735	11.7838	11.6797
Les.1991.1.A1_at	3.54487	3.38479	3.35453	3.80402	3.50619	3.6191	3.43905	3.52408	3.21216	3.58604	3.46972	3.53566
Les.1994.1.A1_at	7.65458	7.54007	7.69288	7.51508	7.66675	7.69249	7.97772	7.79918	7.87067	7.73353	7.69959	7.70888
Les.1994.2.S1_at	1.92576	1.90996	1.93342	2.07678	1.93957	2.0234	1.91701	1.9635	1.88218	1.95718	1.906	1.95454
Les.1994.3.S1_at	3.68226	3.51821	3.64333	4.0181	3.72831	3.8137	3.42918	3.63386	3.56596	3.75083	4.30185	4.13156
Les.1995.1.A1_at	10.4126	10.3465	10.3446	10.1234	10.0265	10.0948	10.6284	10.7064	10.5561	10.445	10.3299	10.3845
Les.1996.1.A1_at	9.57354	9.71065	9.66187	9.55717	9.46297	9.51865	9.99718	9.91717	10.1277	9.70978	9.47712	9.62438
Les.1997.1.S1_at	2.80919	2.64275	2.55619	3.00494	2.74971	2.81226	4.38216	5.29254	4.79089	3.73834	4.35524	3.40268
Les.1997.2.S1_at	2.51517	2.61141	2.4822	2.9054	2.64331	2.78675	2.65933	2.73011	2.92502	2.70139	2.56029	2.70522
Les.1997.3.A1_at	5.54007	5.33	5.83788	3.96553	3.97509	2.82467	9.25224	9.50161	9.31766	8.18492	8.03192	8.25866
Les.1998.1.A1_at	8.87651	8.91745	8.76021	8.38024	8.16622	8.46801	9.05375	9.83839	9.56586	8.81693	8.64329	8.81758
Les.1999.1.A1_at	2.48713	2.49674	2.43099	2.6362	2.51601	2.62998	2.4556	2.63346	2.54467	2.58681	2.44532	2.56999
Les.2.1.S1_at	6.42593	6.42452	6.27033	6.3806	6.33314	6.1955	6.43339	6.03331	6.31433	6.46614	6.22036	6.24443
Les.20.1.S1_at	10.8868	10.8283	10.9242	11.3466	11.4478	11.4629	10.2324	10.1007	10.2084	11.33	11.4155	11.3197
Les.2000.1.S1_at	9.74708	9.74152	9.69917	9.81134	9.7842	9.73865	9.38887	9.42492	9.34834	9.43986	9.59514	9.43808
Les.2001.1.S1_at	10.7082	10.4222	10.6194	10.3	10.5122	10.2584	5.94023	5.17843	5.75141	7.17186	7.45054	7.29644
Les.2001.1.S1_s_at	11.1458	11.1886	11.2048	11.5219	11.6412	11.5252	8.05819	7.94627	8.01942	9.07895	9.04343	9.09627
Les.2002.1.S1_at	6.47137	6.43311	6.51923	5.96419	6.09802	6.03296	6.29862	6.43494	6.43771	6.69805	6.71714	6.42257
Les.2002.2.S1_at	8.34318	8.28448	8.40337	7.93104	8.09354	8.051	8.15257	8.11899	8.1666	8.40486	8.31538	8.36533
Les.2002.3.A1_at	2.10566	2.07879	2.13662	2.1968	2.21931	2.26433	2.10381	2.14183	2.04793	2.13249	2.04047	2.09685
Les.2003.1.A1_at	2.58633	2.4743	2.54387	2.71618	2.52646	2.6921	2.45272	2.47544	2.53206	2.52646	2.57122	2.58633
Les.2004.1.A1_at	2.9443	2.7182	2.70728	3.19383	2.86517	3.07961	2.81651	2.93724	2.83467	2.92118	2.76348	2.99599
Les.2006.1.A1_at	6.66159	6.78221	6.72544	6.83132	6.85693	6.78762	6.59816	6.89103	6.52727	6.68472	6.53416	6.44008
Les.2007.1.A1_at	9.38828	9.53638	9.54803	9.66793	9.5918	9.54773	9.64747	9.76692	9.57653	9.50642	9.48834	9.57962
Les.2008.1.A1_at	1.70989	1.70369	1.69057	1.76748	1.71594	1.75684	1.70677	1.73517	1.70876	1.72033	1.69169	1.73378
Les.2009.1.S1_at	4.50572	4.4746	4.65519	4.48217	4.26536	3.70323	5.53797	5.51376	5.37514	4.42959	4.52237	4.1249
Les.2011.1.A1_at	12.0992	12.3526	12.1631	11.9288	11.7856	12.1106	12.5585	12.6931	12.4777	12.2339	12.1875	12.2321
Les.2011.2.S1_at	3.66538	3.54295	3.57608	3.65254	3.7741	3.59454	3.78548	3.62635	3.77003	3.63714	3.67895	3.66211
Les.2012.1.S1_at	14.5306	14.3112	14.6598	13.5524	13.5489	13.5619	13.6069	13.528	13.635	12.2288	12.3766	12.2232
Les.2013.1.A1_at	8.72836	8.86453	8.74544	8.93189	9.12021	8.74277	9.39673	9.35764	9.43267	9.0748	8.93831	8.90115
Les.2014.1.A1_at	11.7728	11.5333	11.5892	10.3611	10.4865	10.1482	10.3587	10.2022	10.4476	10.0203	10.1917	10.0844
Les.2016.1.A1_at	2.30396	2.15404	2.12312	2.40746	2.31552	2.33445	2.14949	2.22452	2.17043	2.22016	2.1937	2.21926
Les.2017.1.A1_at	7.94089	7.81962	7.8081	8.38874	8.56521	8.42535	8.35208	8.08734	8.2303	7.88183	8.0214	7.93446
Les.2018.1.S1_at	9.91988	9.82227	9.92873	9.94776	9.967	9.93451	9.99449	9.7596	9.94939	10.0182	10.2611	10.0236
Les.2019.1.A1_at	4.12613	4.14054	4.06232	3.49383	3.15256	3.8353	4.55372	5.41412	4.83331	4.96546	4.12719	4.25452
Les.202.1.S1_at	14.4135	14.5808	14.3778	13.5729	13.547	13.6223	14.328	14.3237	14.3217	14.0783	14.0799	14.0856
Les.2020.1.S1_at	12.193	12.0962	12.1544	12.2341	12.3417	12.283	12.151	12.0632	12.2062	12.3555	12.4196	12.3348
Les.2021.1.A1_at	11.0476	10.8986	10.9812	8.85844	8.79784	8.81323	10.9325	10.9194	10.9929	9.89429	9.84346	9.78055
Les.2022.1.S1_at	8.12354	8.06725	8.04004	8.26365	8.4073	8.32902	8.40935	8.34203	8.43438	8.59025	8.52271	8.52428
Les.2024.1.A1_at	13.461	13.5551	13.6224	13.894	13.9117	13.9264	12.953	13.1123	12.9338	13.473	13.3298	13.4018
Les.2024.2.S1_at	9.74769	9.75455	9.86039	10.7659	10.6023	10.736	8.45717	8.68495	8.6012	9.43928	9.43616	9.52275
Les.2025.1.A1_at	9.22009	9.69218	9.38492	9.6735	9.16434	9.68909	9.1727	9.64681	9.2719	9.57945	8.87526	9.52571
Les.2026.1.S1_at	5.02726	4.02056	4.37917	2.40653	2.23959	2.31909	2.26739	2.31715	2.3083	2.31683	2.22972	2.31535
Les.2026.2.A1_at	4.22688	4.25792	4.53711	2.87695	2.91343	2.81583	4.08139	3.78681	4.01695	2.48464	2.81358	2.61833
Les.2027.1.A1_s_at	11.0025	11.5844	11.265	11.9859	11.4298	12.4357	10.3619	11.5571	10.0949	11.6347	11.5369	11.6812
Les.2027.2.S1_at	4.01333	4.1326	4.36165	4.42931	4.65771	4.89984	3.55307	3.54879	3.28744	4.49662	4.29073	4.87367
Les.2027.2.S1_s_at	4.70671	4.91909	5.20133	5.74222	5.74114	5.39772	4.0994	3.69685	3.99638	5.21815	5.18972	5.13879
Les.2027.3.S1_at	1.80398	1.75428	1.73496	1.85232	1.80084	1.80122	1.72295	1.74725	1.73084	1.75417	1.79673	1.76502
Les.2028.1.A1_at	14.0849	14.1049	14.0859	13.7952	13.8583	13.7805	13.9859	13.9271	13.9266	13.8959	13.9714	13.892
Les.2029.1.A1_at	5.93682	5.72935	5.63336	6.01201	6.03237	5.93204	4.2379	3.20269	4.12075	4.60867	5.15527	5.17281
Les.203.1.S1_at	1.73631	1.75574	1.80042	1.95786	1.77656	1.84997	1.7705	1.7873	1.76732	1.79169	1.79965	1.80519
Les.2030.1.S1_at	4.33113	4.76958	4.84807	3.35068	3.31065	3.91869	4.49068	4.25544	4.24955	4.74409	4.47421	4.64717
Les.2030.2.A1_at	9.70323	9.98706	9.65709	9.29075	9.03085	9.36518	10.1011	10.6495	9.98026	9.71191	9.27108	9.64509
Les.2031.1.A1_at	10.2324	10.1063	10.2428	10.0881	10.1888	9.96844	10.6592	10.3854	10.5997	10.2413	10.1716	10.0933
Les.2032.1.A1_at	12.626	12.6989	12.6789	12.6345	12.555	12.664	13.0076	12.8096	12.9244	12.8473	12.9166	12.8395
Les.2033.1.A1_a_at	11.2568	11.4467	11.7343	11.7061	11.7721	11.8742	11.724	12.0223	11.7828	11.6562	11.5736	11.5675
Les.2033.1.A1_at	12.1916	12.3735	12.177	12.7581	12.5688	12.8229	12.3194	12.4976	12.4555	12.3442	12.1152	12.2379
Les.2033.2.A1_at	12.6799	12.5899	12.6448	12.8509	12.7389	12.8323	12.7143	12.7231	12.7638	12.5087	12.4088	12.3856
Les.2033.3.S1_at	2.2613	2.34571	2.3644	2.45218	2.39178	2.47689	2.33319	2.4198	2.43549	2.41606	2.35478	2.4197
Les.2034.1.S1_at	4.74941	4.68522	4.6669	5.05833	5.42109	5.03364	4.71712	4.61689	4.76758	4.57001	4.58484	4.5011
Les.2034.2.S1_at	1.97825	1.923	1.92188	2.12611	2.01633	2.05269	1.90128	1.98513	1.90807	1.96122	2.00123	1.96306
Les.2034.3.A1_at	10.0839	10.3659	10.2221	10.7036	10.6451	10.6658	10.2459	10.2745	10.2364	10.3013	10.1759	10.2247
Les.2036.1.A1_at	11.1599	11.1555	11.3017	11.6843	11.49	11.5048	10.8538	10.8225	10.8256	10.723	10.7959	10.7592
Les.2037.1.A1_at	12.7323	12.7233	12.7642	12.3261	12.2575	12.3181	13.5993	13.6397	13.5834	13.008	13.0767	13.0698
Les.2038.1.A1_at	11.1769	11.0864	11.1219	11.4975	11.4981	11.4752	10.0075	9.90806	10.0539	10.3351	10.4148	10.2752
Les.204.1.S1_at	12.2066	12.1393	12.2161	12.822	12.9649	12.8243	12.4086	12.2366	12.51	13.3247	13.3723	13.2671
Les.2040.1.A1_at	10.6874	10.6234	10.6807	10.231	10.222	10.2109	11.6812	11.5737	11.6037	11.6896	11.6808	11.6395
Les.2044.1.A1_at	11.1213	11.3011	11.2135	10.0469	9.90823	10.2558	11.9389	12.1554	12.0408	11.0817	10.8742	11.0695
Les.2044.2.S1_at	3.54072	3.53823	3.49871	3.61987	3.55569	3.60801	3.64536	3.58327	3.58543	3.60839	3.09521	3.59951
Les.2045.1.A1_at	9.39542	9.18102	9.42124	9.57812	9.42332	9.4098	10.0065	10.0667	10.07	10.2868	10.2115	10.3746
Les.2049.1.A1_at	8.95137	9.04099	8.97349	9.47754	9.42812	9.52189	8.80293	8.71273	8.87289	9.11221	9.01412	9.23294
Les.205.1.S1_at	10.5855	10.6406	10.598	10.3606	10.4649	10.455	10.961	10.9101	10.9088	10.5604	10.6701	10.5825
Les.2050.1.A1_at	12.1323	12.22	12.1552	12.1973	12.0723	12.3301	12.0259	12.131	12.04	12.1603	12.0448	12.1361
Les.2050.2.A1_at	11.3771	11.3352	11.514	11.2315	11.2976	11.3028	11.3219	11.1068	11.3892	11.1378	11.2997	11.1645
Les.2051.1.A1_at	10.6849	10.687	10.7871	10.6687	10.8032	10.574	10.7675	10.7504	10.7506	10.6973	10.5283	10.564
Les.2052.1.S1_at	2.07374	2.06097	1.97838	2.05578	2.0493	2.02884	1.98924	2.02702	2.23484	2.01706	2.0279	2.02863
Les.2055.1.S1_at	7.88262	7.86386	7.92481	7.86458	7.91434	7.65724	8.40829	8.15327	8.41907	7.80112	7.84355	7.81847
Les.2056.1.A1_at	9.73594	10.0318	9.86126	9.91436	9.78928	10.051	9.89529	10.1987	9.92183	9.9011	9.80249	9.87931
Les.2057.1.S1_at	10.9259	10.6788	10.8166	10.5721	10.689	10.5339	11.075	10.86	11.1303	10.8003	10.913	10.8426
Les.206.1.S1_at	2.41157	2.39566	2.38036	2.62961	2.50468	2.47513	2.29221	2.42209	2.31079	2.43125	2.37589	2.40037
Les.2060.1.A1_at	2.37119	2.33747	2.31618	2.50165	2.44714	2.40991	2.31944	2.36385	2.31989	2.39432	2.30608	2.3868
Les.2061.1.A1_at	2.24311	2.2835	2.27928	2.42246	2.33142	2.44895	2.26108	2.40889	2.33811	2.3656	2.24122	2.33735
Les.2062.1.S1_at	4.37625	4.44759	4.33224	4.36621	4.36186	4.36463	4.5046	4.5404	4.45107	4.49463	4.56243	4.43518
Les.2063.1.A1_at	9.36598	9.6997	9.4469	9.86274	9.60691	9.76803	10.6632	11.0748	10.522	10.9445	10.6762	11.0377
Les.2065.1.S1_at	11.1798	11.1268	11.258	10.995	11.169	10.9463	11.3454	11.0253	11.1394	11.063	11.1042	11.0165
Les.2066.1.A1_at	6.89589	6.81999	6.84444	6.98953	6.71802	6.49177	7.98009	7.77619	8.08888	7.20081	7.26744	7.18796
Les.2068.1.A1_at	9.12459	8.98766	9.06005	7.68245	7.7677	7.95049	10.4969	10.356	10.5505	8.04332	8.02162	8.04769
Les.2069.1.A1_at	7.28398	6.94449	6.97023	7.83571	7.71965	7.51539	7.22737	7.08513	7.14867	6.81204	6.96224	6.9309
Les.207.1.S1_at	12.1045	12.1075	12.0589	11.7014	11.6994	11.7359	12.416	12.3203	12.4863	12.4692	12.4683	12.4752
Les.2072.1.A1_at	9.44349	9.31522	9.58621	9.44882	9.41225	9.52263	10.0315	9.9175	9.99639	9.89315	9.95093	9.94205
Les.2073.1.S1_at	6.4089	6.3612	6.38275	6.0646	5.88325	5.77586	6.34977	6.31877	6.32652	6.43983	6.66872	6.6099
Les.2073.2.S1_at	8.30053	8.01039	8.38882	8.02493	8.15561	7.81541	8.99868	8.76268	8.84299	8.3564	8.59614	8.37736
Les.2073.3.A1_at	11.2969	11.3747	11.2654	11.2853	11.1752	11.3215	11.8957	11.915	11.8629	11.6582	11.5035	11.6341
Les.2074.1.A1_at	14.1502	14.1588	14.1248	14.1918	14.2209	14.3044	13.8089	14.0017	13.9289	13.9763	13.9551	13.9817
Les.2074.2.S1_at	4.33012	4.35721	4.30192	4.59512	4.7379	4.80126	2.95814	3.11577	2.9892	4.18357	4.21281	4.08305
Les.2076.1.S1_at	2.11769	2.08068	2.00177	2.1524	2.0728	2.16329	2.10577	2.18969	2.09202	2.13978	2.0583	2.12349
Les.2076.2.S1_at	6.74126	6.49911	6.68649	6.41207	6.1871	5.95422	6.60557	6.4273	6.50582	6.35584	6.31185	6.349
Les.208.1.S1_at	9.6838	9.5055	9.6854	7.89971	7.97546	7.83051	8.43148	8.29625	8.38774	6.47906	6.46086	6.54268
Les.2082.1.A1_at	8.18925	8.01961	8.05189	8.31957	8.38125	8.31822	8.17833	8.36459	8.13709	8.39574	8.58924	8.65657
Les.2083.1.A1_at	8.51304	8.38853	8.29177	8.39452	8.51217	8.46119	8.44298	8.1574	8.31233	7.88137	8.06039	8.01559
Les.2084.1.S1_at	2.77038	2.68936	2.66932	3.06988	2.82892	2.8622	2.636	2.73993	2.61431	2.7495	2.66353	2.70822
Les.2085.1.A1_at	7.32616	7.69458	7.57148	7.7902	7.44188	8.00145	7.92277	8.20444	7.89744	8.02177	7.8141	8.07756
Les.2086.1.S1_at	10.1594	10.1123	10.162	9.70533	9.91956	9.78567	10.2585	9.98286	10.2329	10.0625	10.1681	9.99541
Les.2088.1.A1_at	3.02849	3.00918	2.91751	3.76326	3.04554	3.1859	3.19616	3.25801	3.59744	3.10862	2.99071	3.12581
Les.209.1.S1_at	11.2067	11.0727	11.198	11.3363	11.4186	11.3329	11.3847	11.1552	11.4031	11.8895	11.9633	11.9816
Les.2090.1.S1_at	2.48092	2.37852	2.37032	2.26798	2.29284	2.30578	2.3292	1.93655	2.34057	2.69729	3.07041	2.61765
Les.2090.2.A1_at	8.91739	8.81645	8.90106	8.5251	8.55774	8.36854	9.0115	9.01356	9.06324	9.50238	9.24172	9.53975
Les.2090.3.A1_at	9.52337	9.56201	9.49286	9.56988	9.14938	9.60372	10.0016	10.0843	10.0633	10.0979	9.95598	10.114
Les.2091.1.S1_at	2.53721	2.33394	2.76606	2.18891	2.04783	2.14655	1.97428	2.0375	1.97055	2.03	1.91185	1.98023
Les.2092.1.S1_at	10.033	9.69419	9.86947	9.55108	9.63677	9.33378	9.10999	9.03226	9.206	9.34458	9.48782	9.43031
Les.2092.2.S1_at	10.0899	9.84212	9.92849	9.96075	10.0053	9.85009	9.8594	9.80865	9.8612	8.91296	9.43309	9.12838
Les.2095.1.A1_at	11.3508	11.3291	11.2751	11.5431	11.3847	11.5397	10.639	10.6664	10.485	10.6202	10.4333	10.5752
Les.2097.1.A1_at	9.44135	9.60788	9.37867	9.62727	9.62179	9.61843	9.54784	9.47162	9.40032	9.17658	9.21986	9.14039
Les.2099.1.S1_at	10.7716	10.776	10.6406	8.81682	8.87836	8.74142	10.2178	10.0984	10.2512	8.91797	9.05175	8.87777
Les.2099.2.A1_at	12.3182	12.5093	12.3153	10.4831	10.5195	10.5956	12.1047	12.2018	12.1736	10.82	10.823	10.8055
Les.21.1.S1_at	8.91088	8.82605	8.98443	9.37626	9.51995	9.58475	7.89122	8.20497	8.37223	9.08752	9.01274	9.06427
Les.210.1.S1_at	5.75444	5.77681	5.81388	5.30401	5.35658	5.58672	4.53606	4.21036	3.9823	5.06235	5.20695	4.85928
Les.2100.1.A1_at	10.5619	10.76	10.6072	10.9362	10.5523	10.881	10.4998	10.9819	10.5819	10.3338	9.76341	10.2727
Les.2101.1.A1_a_at	11.1529	11.2846	11.2694	10.8644	10.8109	11.0188	11.6166	11.9317	11.5307	11.0602	10.7425	11.0069
Les.2102.1.A1_at	5.3105	4.94938	5.34132	4.1272	4.09182	4.05255	4.38361	4.34439	4.28534	4.16688	4.20984	4.29962
Les.2103.1.A1_at	12.0274	11.8868	11.9962	12.0264	12.1085	11.9995	11.9446	11.7976	12.0123	11.8232	11.95	11.8956
Les.2105.1.S1_at	11.6275	11.574	11.6437	11.5116	11.5365	11.5523	11.7229	11.5732	11.7368	11.8314	11.872	11.8763
Les.2105.2.S1_at	7.58219	7.4291	7.70085	7.36183	7.50299	7.40918	8.08131	8.33157	8.07642	7.67856	7.76513	8.07448
Les.2106.1.A1_at	3.77759	3.89058	3.90941	4.32543	4.01339	4.31418	3.56589	3.7827	3.81452	3.94132	3.92342	4.1038
Les.211.1.A1_at	10.0059	10.0661	10.1347	9.95066	9.87612	9.99778	9.97719	10.0523	9.90331	10.1853	10.0063	10.0332
Les.211.2.S1_at	1.94238	1.97808	2.03864	2.11533	2.03307	2.08198	1.99423	2.12301	2.02681	2.02321	1.97371	1.98463
Les.211.3.S1_at	2.48415	2.44559	2.3962	2.63945	2.4142	2.57048	2.43591	2.51984	2.50345	2.58874	2.46748	2.56166
Les.2110.1.A1_at	2.60886	2.39641	2.31984	2.83337	2.4839	2.71824	2.39626	2.48618	2.37069	2.28393	2.12579	2.31117
Les.2112.1.A1_at	9.26589	9.04716	9.17219	9.45182	9.49296	9.49414	9.463	9.68537	9.47303	9.18919	9.26521	9.20426
Les.2113.1.A1_at	7.83251	7.78621	7.85455	7.64044	7.60085	7.65552	6.93718	6.84631	6.92686	7.29152	7.47803	7.4463
Les.2115.1.S1_at	9	8.94613	9.06841	8.9843	9.20887	8.98397	7.45293	7.425	7.69349	8.51659	8.42249	8.48419
Les.2115.2.S1_a_at	10.9559	11.0595	10.8947	11.0627	11.224	11.2098	9.70059	9.60215	9.88096	10.1097	10.2246	10.0784
Les.2115.2.S1_at	12.3914	12.269	12.2991	12.4698	12.3305	12.4685	11.0016	10.998	10.9078	11.5241	11.7612	11.6534
Les.2115.3.A1_at	13.6509	13.6492	13.6425	13.696	13.6586	13.6637	13.0942	13.0766	13.1074	13.2916	13.3088	13.2626
Les.2116.1.A1_at	9.61972	9.65277	9.55333	9.95966	9.85717	9.85686	10.0468	10.1523	10.0571	9.7091	9.28798	9.39867
Les.2117.1.A1_at	7.69804	7.70369	7.58602	7.77847	7.72831	7.74832	8.58796	8.71652	8.73479	8.10529	7.93638	8.05408
Les.2118.1.S1_at	6.81627	6.80709	6.89931	5.8631	5.91582	5.53263	6.99479	6.76191	6.99873	6.75769	7.04578	6.58245
Les.2119.1.A1_s_at	8.55282	8.67895	8.67735	8.81828	8.78291	8.74388	8.79111	8.84528	8.89588	7.74672	7.81299	7.80768
Les.212.1.S1_at	10.9953	10.7824	10.9676	11.4681	11.5965	11.4789	10.5056	10.4297	10.4803	11.1816	11.3365	11.1505
Les.2121.1.A1_at	5.20292	5.02399	5.27448	3.92566	4.2655	4.13813	5.39113	4.8053	5.02842	4.47974	4.89501	4.79928
Les.2122.1.A1_at	2.25333	2.13286	2.1894	2.39104	2.30341	2.2657	2.14746	2.09427	2.12856	2.18771	2.25354	2.20122
Les.2122.2.A1_at	2.87132	2.84071	2.81602	3.28876	3.29948	3.09921	2.88512	2.90375	2.92325	2.96877	2.90348	2.97299
Les.2123.1.A1_at	11.4204	11.4331	11.4589	11.5669	11.4407	11.4516	11.75	11.7328	11.7268	11.9886	11.977	12.0212
Les.2123.2.S1_at	1.75654	1.7769	1.73375	1.82292	1.79472	1.79337	1.80911	1.86332	1.76366	1.78589	1.89083	1.84715
Les.2126.1.A1_at	10.1865	9.96403	10.0847	10.0963	10.2551	10.1425	9.5183	9.40304	9.67064	9.41426	9.54023	9.30233
Les.2127.1.A1_at	7.42431	7.90224	7.61751	7.37321	7.3899	7.6588	8.37704	9.02278	8.5464	8.43577	7.96923	8.39373
Les.2128.1.S1_at	5.75301	5.8155	5.77151	5.80595	5.88226	5.81871	5.8068	5.83169	5.53695	5.87586	6.23057	6.02809
Les.2129.1.S1_at	10.2722	10.0903	10.1748	9.622	9.76667	9.67212	10.6242	10.6006	10.6915	10.5492	10.8023	10.5804
Les.213.1.S1_at	2.48974	2.61012	2.56635	2.56923	2.54742	2.59228	3.3044	2.6973	2.90685	2.57797	2.52846	2.54122
Les.2130.1.A1_at	13.2352	13.4424	13.2966	14.0191	13.6663	13.9917	12.0945	12.689	12.2117	13.2008	12.8359	13.1914
Les.2131.1.A1_at	13.1016	12.9944	13.043	13.4702	13.4186	13.4479	12.8355	12.6553	12.7143	13.1892	13.191	13.1651
Les.2131.2.S1_at	7.29996	7.36741	7.311	8.18849	8.05611	8.19656	6.59091	6.27363	6.39168	7.48396	7.48232	7.58469
Les.2133.1.A1_at	4.15145	4.63024	4.45997	3.40063	3.05616	3.2933	4.75677	5.23864	5.45001	3.61998	3.76913	3.71646
Les.2135.1.A1_at	11.3454	11.4243	11.2914	11.793	11.7009	11.7327	10.5344	10.5726	10.5441	11.0195	10.8981	11.0064
Les.2135.2.S1_at	3.36561	3.26797	3.15557	3.33911	3.17377	3.25455	3.24417	3.30396	3.25197	3.24347	3.17001	3.30874
Les.2135.3.S1_at	3.2795	2.85817	3.51393	4.12729	3.6169	2.92342	2.59763	2.69655	2.54962	2.77176	2.78761	2.83129
Les.2137.1.S1_at	2.75198	2.87213	2.94874	2.94363	2.2799	2.99347	5.11098	4.68998	5.01339	4.37938	4.84618	4.99454
Les.2139.1.A1_at	2.35571	2.42199	2.47882	2.90505	2.54497	2.57565	2.49943	2.58709	2.50161	2.52244	2.42714	2.50875
Les.214.1.S1_at	4.7059	4.48428	4.7254	3.95003	4.11898	3.86534	3.8017	3.75847	3.72426	3.80607	3.69186	3.8018
Les.2140.1.A1_at	9.88379	10.0285	9.86271	9.95102	9.84581	9.80802	9.73985	9.7451	9.7161	9.55989	9.43431	9.61333
Les.2141.1.A1_at	8.68827	8.73317	8.72655	9.09807	8.85888	8.9182	8.75975	8.94558	8.7338	8.74167	8.57342	8.73373
Les.2142.1.S1_at	7.20919	7.07865	7.0876	7.3193	7.43801	7.13141	6.6909	6.481	6.68662	7.06978	7.51534	7.04107
Les.2143.1.A1_at	10.447	10.2304	10.4014	10.7975	10.743	10.6769	10.6672	10.4937	10.5747	10.7672	10.904	10.795
Les.2144.1.A1_at	9.17404	9.14773	9.28682	9.36344	9.20379	9.31125	10.2634	10.3898	10.2288	9.29948	9.18954	9.28088
Les.2145.1.A1_at	10.2477	10.3094	10.1123	10.1732	10.0414	10.1854	10.5355	10.5945	10.513	10.4273	10.4102	10.4496
Les.2146.1.A1_at	7.68186	7.82521	7.69881	6.60424	6.62396	6.76327	8.28818	8.32108	8.55474	7.44511	7.12875	7.54408
Les.2147.1.A1_at	4.11534	4.20787	4.29284	4.83249	5.39875	4.86273	3.88318	4.15935	3.94403	4.21618	4.20089	4.19984
Les.2151.1.A1_at	11.9509	11.8881	11.8847	12.1033	12.1904	12.0926	12.0843	11.9514	12.0585	12.3122	12.2756	12.24
Les.2153.1.S1_at	3.09014	2.84766	2.91728	3.76472	3.10292	3.23646	3.50553	3.00677	2.96318	3.07776	2.92835	3.02471
Les.2156.1.A1_at	10.9073	10.7537	10.7873	10.8657	10.8704	10.771	10.7992	10.7184	10.8741	10.6004	10.6099	10.6484
Les.2160.1.A1_at	7.0614	7.25502	7.19271	7.57264	7.29738	7.11377	7.96729	8.23855	8.10238	8.08297	7.94038	7.9456
Les.2161.1.A1_at	6.49202	6.57585	6.55181	6.51397	6.80248	6.87295	5.38373	5.41699	5.18081	6.20064	5.99468	5.85234
Les.2163.1.A1_at	11.3295	11.5061	11.4113	11.2147	11.1032	11.1657	11.5889	11.5633	11.5831	11.3171	11.1591	11.192
Les.2164.1.A1_at	11.1573	11.2743	11.3089	12.2366	12.1189	12.3035	11.2574	11.2638	11.2867	11.8087	11.6649	11.625
Les.2165.1.S1_at	2.89431	2.83627	2.75705	3.76275	2.93235	3.53593	2.68144	2.9661	2.74227	2.97297	2.89193	2.90123
Les.2165.2.A1_at	9.96313	10.7017	10.6408	11.6583	11.3447	11.5842	9.28047	10.4606	9.34632	10.7887	10.3648	10.8136
Les.2166.1.A1_at	9.15238	8.85101	9.16387	9.07879	9.17188	8.99546	9.302	8.99832	9.3234	8.95736	9.20964	8.98168
Les.2167.1.S1_at	3.1932	3.26545	3.15119	3.09211	3.05186	2.76123	3.65984	3.37019	3.43666	3.2646	3.17398	3.16
Les.2167.2.A1_at	12.5934	12.5839	12.5313	11.9343	11.8979	11.8627	12.9561	12.8282	13.0157	12.4363	12.3764	12.3927
Les.2168.1.S1_at	14.2859	14.2584	14.2727	14.6624	14.7112	14.6109	12.5798	12.3655	12.7055	13.8878	13.979	13.9064
Les.2169.1.S1_at	6.74671	7.0267	6.80968	7.79315	7.91108	7.88403	4.96549	5.38961	5.06718	5.91141	6.40871	6.04527
Les.2169.2.S1_at	11.936	12.3206	12.3274	12.675	12.7103	12.8784	10.8113	10.9296	10.7577	11.8779	11.5833	11.8433
Les.217.1.S1_at	2.24664	2.2071	2.17422	2.3241	2.22843	2.26862	2.23529	2.33078	2.19943	2.26035	2.17752	2.24075
Les.2170.1.A1_at	4.80367	4.63596	4.93834	4.17278	3.66666	4.19593	6.99943	7.1619	6.89854	5.03358	5.32764	5.35405
Les.2172.1.A1_at	2.40767	2.2524	2.31912	2.34248	2.2468	2.23573	4.15182	3.14198	4.36204	2.35429	2.17735	2.32998
Les.2173.1.A1_at	8.33	8.44529	8.38945	7.16308	7.08119	7.28324	7.55032	7.35798	7.54413	10.1464	10.0457	10.0068
Les.2174.1.S1_at	1.69524	1.69382	1.66679	1.66418	1.68329	1.67103	1.65248	1.71437	1.70126	1.68991	1.67942	1.68351
Les.2175.1.A1_at	10.6036	10.6959	10.6432	10.0213	9.82414	9.97369	11.3354	11.386	11.2909	10.3195	10.3326	10.4074
Les.2177.1.A1_at	9.82506	10.0412	10.0856	10.4779	10.3923	10.4643	9.619	9.76501	9.59324	9.90682	9.72396	9.9273
Les.2179.1.S1_at	2.6361	2.59653	2.5777	2.75006	2.56732	2.64691	2.64103	2.59957	2.65356	2.64929	2.571	2.59808
Les.2179.2.S1_at	1.99578	2.04562	2.07419	2.16659	2.13688	2.13569	2.09797	2.15202	2.1236	2.11433	1.98131	2.12374
Les.2179.3.A1_at	10.2197	10.0651	10.1676	9.88479	9.85302	9.73091	10.3557	10.1418	10.337	10.0129	10.1008	9.92757
Les.218.1.S1_at	10.3568	10.523	10.1498	10.1535	10.1271	10.1546	9.80709	9.90814	9.82803	8.05722	8.51572	8.49812
Les.218.2.S1_at	2.76472	2.75785	2.69934	2.32661	2.62086	2.34847	2.04809	2.12071	2.06499	2.06399	2.00875	2.07377
Les.218.3.S1_at	4.36513	4.19937	4.54422	4.00561	5.07821	4.40107	2.92625	2.96224	2.93223	2.92723	2.8699	2.79121
Les.2180.1.S1_at	10.3476	10.4287	10.3778	9.75498	9.86967	9.89794	10.3435	10.2332	10.4522	9.85116	9.91807	9.80621
Les.2180.2.A1_at	10.9153	10.9922	10.8777	10.3874	10.3667	10.2743	11.378	11.395	11.4018	10.5655	10.5173	10.562
Les.2182.1.A1_at	9.62111	9.38765	9.58336	9.28423	9.46851	9.32615	10.3767	10.2933	10.3666	10.2302	10.2644	10.1417
Les.2182.2.S1_at	1.93104	1.97355	1.98751	2.25731	2.085	2.11605	1.95852	2.03475	1.97213	2.04204	1.98106	2.01589
Les.2182.3.S1_at	3.35721	3.04273	2.50241	2.76498	2.55906	3.18002	2.68083	2.75641	2.46693	2.79683	3.19957	3.21761
Les.2183.2.S1_at	11.0508	10.9699	11.0651	11.8599	11.8041	11.8559	9.33245	9.35584	9.12657	11.2011	11.1609	11.1702
Les.2183.3.S1_at	6.63806	6.52026	6.5001	7.61016	7.64598	7.40635	5.88347	5.60555	5.66691	6.34486	6.83587	6.40795
Les.2184.1.A1_at	2.33571	2.20793	2.28102	2.52158	2.4064	2.38433	2.21293	2.19074	2.23308	2.27444	2.28723	2.28469
Les.2185.1.A1_at	2.55744	2.35452	2.34711	2.62971	2.57556	2.57299	2.34716	2.40502	2.3378	2.45342	2.43419	2.43292
Les.2186.1.A1_at	2.64729	2.60122	2.55225	2.90484	2.68622	2.77285	2.6063	2.69921	2.61407	2.67243	2.61413	2.71149
Les.2187.1.A1_at	12.6164	12.5485	12.6173	11.0889	10.9218	10.881	12.4165	12.6289	12.3623	10.4267	10.5009	10.5272
Les.2188.1.A1_at	11.255	11.4113	11.2427	11.4427	11.2129	11.4658	11.9804	12.2332	11.513	12.0179	11.5485	11.8999
Les.2189.1.S1_at	11.0752	11.0352	11.0792	10.0996	10.2324	9.96412	11.4275	11.4652	11.4232	10.5716	10.5937	10.3965
Les.219.1.S1_at	3.27856	2.82829	2.92723	2.66665	2.47646	2.63875	2.59468	2.6702	2.57778	2.55212	2.59261	3.07149
Les.2192.1.A1_at	9.33757	9.56901	9.55431	9.5962	9.60087	9.69149	10.1918	10.323	10.0117	10.255	9.88508	10.1372
Les.2193.1.A1_at	11.1551	11.4982	11.2569	11.7562	11.4167	11.6762	10.7347	11.2495	10.7324	11.3778	11.0769	11.3935
Les.2195.1.S1_at	6.93711	6.73556	6.79672	6.86704	6.84344	6.74601	6.96581	6.85307	6.85828	6.8127	7.07854	6.90908
Les.2196.1.A1_at	8.42293	8.63505	8.48824	9.22634	9.02324	9.26769	8.99629	9.45705	8.81871	9.44906	9.20609	9.39372
Les.2197.1.A1_at	4.40101	3.50685	4.25498	4.40329	4.93114	4.41264	5.17561	5.46116	5.53742	4.28539	4.39866	3.96955
Les.2198.1.S1_at	4.79207	4.47519	4.49003	3.07787	4.19887	4.3035	5.74749	5.49824	5.17328	5.41919	5.29675	5.29722
Les.2198.2.A1_at	9.11829	9.35585	9.14714	8.77389	8.55402	8.69406	10.2368	10.676	10.3001	10.2532	9.94741	10.2138
Les.22.1.S1_at	11.7719	11.7544	11.8228	11.8587	11.8843	11.8098	11.0884	11.0236	11.1654	11.5451	11.6057	11.6298
Les.220.1.S1_at	3.26915	3.33745	3.19374	1.69178	1.16793	1.68851	2.94552	3.3049	3.18039	3.32505	3.34318	3.53032
Les.2200.1.S1_at	10.5084	10.3475	10.4019	10.2773	10.1509	10.2043	10.0471	9.63549	9.82386	9.9427	10.1043	9.9463
Les.2201.1.S1_at	9.34938	9.07955	9.24005	9.17965	9.33048	9.08934	7.86358	7.72613	8.12997	8.42673	8.44941	8.40075
Les.2202.1.A1_at	9.52374	9.57912	9.43748	10.2156	9.98678	10.0769	8.96997	8.76408	8.78093	9.0397	8.90914	8.91898
Les.2203.1.S1_at	8.4455	8.50505	8.30238	7.65957	7.68958	7.50775	8.38235	8.49087	8.33861	7.53902	7.48082	7.57399
Les.2206.1.S1_at	3.19572	3.3631	3.25805	2.99722	2.97419	2.64742	4.30436	3.48827	3.59019	3.28197	3.33636	3.29347
Les.2206.2.A1_at	7.38207	7.85272	7.36356	7.42129	7.32263	7.68398	7.90956	8.26037	8.22363	8.03102	7.91733	7.67114
Les.2207.1.A1_at	11.432	11.7013	11.5036	10.4324	10.2161	10.4164	11.0735	11.3985	11.1275	10.2671	10.0647	10.2928
Les.2208.1.A1_at	3.06909	2.9218	3.09671	3.30329	3.15586	3.16484	3.03331	3.16755	3.05157	3.09225	3.0166	3.11096
Les.2209.1.A1_at	10.4749	10.5682	10.4353	10.4887	10.3885	10.4219	10.1245	10.2245	10.02	10.2861	10.0679	10.3437
Les.221.1.S1_at	10.6213	10.7481	10.7873	9.42505	9.56347	9.46215	11.5616	11.4555	11.5979	9.90856	9.99332	10.1345
Les.2211.1.A1_at	12.1205	12.0814	12.1276	12.098	12.1942	12.0555	12.188	11.9831	12.1752	12.1754	12.2114	12.1463
Les.2211.2.S1_at	1.99926	2.00746	1.96852	2.14733	2.03171	2.14247	1.98846	2.00044	2.01035	2.07485	2.00379	2.05756
Les.2212.1.A1_at	2.16877	2.12046	2.1152	2.03699	2.03764	2.0959	2.11365	2.11188	2.18583	2.30271	2.56201	2.18271
Les.2213.1.S1_s_at	4.45006	4.44377	4.53425	4.48192	4.54671	4.7685	5.87253	5.77199	5.61494	4.335	4.54061	4.49631
Les.2214.1.A1_at	9.32444	9.30867	9.34028	8.68479	8.88014	8.98762	9.71657	9.65962	9.57923	9.02776	8.97736	8.9813
Les.2216.1.S1_at	7.81351	7.82701	7.88569	7.508	7.5427	7.58471	8.36988	8.13971	8.20884	7.90371	8.11167	7.95749
Les.2217.1.A1_at	12.8708	12.786	12.7684	11.8677	11.9012	11.8222	13.4634	13.5401	13.3998	12.8491	12.8524	12.9371
Les.2218.1.A1_at	8.82391	8.83155	8.90519	9.11157	8.90992	8.93159	10.3062	10.1967	10.4971	10.6814	10.4188	10.6921
Les.2219.1.A1_at	3.57635	3.49357	3.12607	4.05191	3.89558	4.07218	4.22277	4.18557	4.17015	3.25741	3.69806	3.79765
Les.222.1.S1_at	2.58955	2.64502	2.56019	2.82834	2.63681	2.75456	2.58959	2.86301	2.68034	2.78833	2.60038	2.74393
Les.222.2.A1_at	11.7145	11.5802	11.5889	10.9939	11.0387	10.9527	12.1631	12.0554	12.0679	11.5882	11.5919	11.5459
Les.2220.1.A1_at	11.5623	11.5758	11.574	12.1635	12.0854	12.1736	10.8901	10.9224	11.0209	11.6438	11.5868	11.6862
Les.2223.1.S1_at	8.80818	8.62964	8.84456	8.92979	9.14853	8.93589	8.66933	8.54778	8.56234	8.89473	8.97451	8.76275
Les.2224.1.A1_at	8.76176	8.93312	8.66927	8.42948	8.51849	8.72935	9.45097	9.37496	9.45074	9.31036	9.00579	9.27936
Les.2225.1.S1_at	9.3114	9.16195	9.39319	7.61094	7.85996	7.45551	9.88326	9.65783	9.73259	8.85951	8.97873	8.72455
Les.2227.1.A1_at	9.55385	9.56437	9.61634	9.92742	9.87593	10.0647	10.1193	10.348	10.0143	10.3368	10.1587	10.1548
Les.2229.1.S1_at	1.88776	1.80223	1.83949	1.92706	1.92432	1.84698	1.82835	1.84015	1.81053	1.82636	1.88102	1.8653
Les.2229.2.A1_at	7.71561	7.59113	7.66767	7.63071	7.19445	6.8092	8.20525	8.63157	8.21788	8.24069	7.69903	7.86607
Les.223.1.S1_at	11.0762	10.9142	11.0119	10.9179	11.1093	10.9063	11.2865	11.1551	11.3623	11.1235	11.2197	11.1359
Les.2230.1.A1_at	8.87794	8.70074	8.8534	8.76577	8.9501	8.82804	9.19595	9.18896	9.1904	8.74065	8.74263	8.71349
Les.2231.1.S1_at	10.4959	10.3774	10.4187	10.7351	10.78	10.6027	10.0446	9.88709	9.89588	10.194	10.2133	10.2091
Les.224.1.A1_at	6.64552	6.2128	6.24568	4.03078	4.02074	4.04382	5.2469	4.44484	4.67336	2.89314	3.19007	3.16918
Les.224.1.S1_at	9.48879	9.70653	9.58101	8.21396	8.35107	8.14577	8.4199	8.62786	8.4964	7.25789	7.34683	7.38149
Les.2246.1.A1_at	9.41311	9.54009	9.41895	10.1177	10.2106	10.3009	8.88523	8.79382	8.68327	9.13738	9.08004	9.2988
Les.2247.1.A1_at	12.0061	11.8521	11.9843	12.0978	12.2184	12.135	11.5948	11.3944	11.6871	11.2298	11.4182	11.2522
Les.2247.2.S1_at	2.15262	2.15947	2.09982	2.2719	2.18133	2.24123	2.11604	2.28168	2.11214	2.21571	2.08316	2.19405
Les.2248.1.A1_at	2.47453	2.33095	2.35903	2.65022	2.50454	2.51353	2.80228	2.39971	2.63146	2.46887	2.49717	2.50363
Les.2250.1.A1_at	9.44197	9.55314	9.36216	9.343	9.15478	9.3074	9.72305	10.1075	9.57468	9.72258	9.52658	9.70186
Les.2253.1.S1_at	9.73763	10.0452	9.96181	9.68605	9.7297	9.7809	9.47777	9.35115	9.57019	9.31163	9.39384	9.26456
Les.2253.2.A1_at	11.7314	11.5682	11.6583	10.8956	11.126	10.9376	11.9151	11.8441	11.8167	11.2377	11.4369	11.2381
Les.2254.1.A1_at	7.74988	8.08038	7.84583	8.86529	8.89356	8.92589	6.99565	6.84005	6.89542	7.64021	7.31229	7.2673
Les.2255.1.S1_at	5.26882	4.94227	5.15479	5.22533	5.67313	5.34389	5.25779	4.96196	5.36602	4.90948	5.13326	4.72974
Les.2256.1.S1_at	2.10567	2.17906	2.10232	2.30662	2.16666	2.23254	2.16949	2.32053	2.72915	2.2146	2.08203	2.18658
Les.2257.1.A1_at	9.78704	9.73271	9.90168	9.50234	9.46669	9.31231	9.76559	9.75785	9.82915	9.02682	9.03995	9.05467
Les.226.1.S1_at	11.6755	11.7295	11.6705	10.8008	11.041	10.9402	11.7775	11.6095	11.8146	11.5161	11.5587	11.4394
Les.2260.1.A1_at	10.2755	10.1716	10.3229	10.5361	10.5748	10.407	10.3472	10.0219	10.2759	9.99045	10.1659	10.0602
Les.2261.1.A1_at	6.29094	6.02373	6.06308	6.98401	7.04246	6.98067	5.98954	6.00582	6.15057	6.71128	6.84058	6.79033
Les.2262.1.A1_at	2.58678	2.5586	2.54158	2.93742	2.64949	2.74863	2.53545	2.7714	2.54156	2.65829	2.58256	2.65149
Les.2264.1.S1_at	8.5657	8.37579	8.38775	8.55679	8.62168	8.53808	9.5451	9.46918	9.64299	9.04749	9.04747	8.9494
Les.2265.1.S1_at	2.29967	2.27321	2.30512	2.2849	2.30866	2.31177	2.75752	2.36123	2.41078	2.30074	2.33644	2.31124
Les.2267.1.S1_at	6.99667	7.03433	7.03964	6.46564	6.60843	6.52076	7.32414	7.4257	7.3865	7.27634	7.34681	7.36898
Les.2268.1.A1_at	14.6769	14.8234	14.6458	13.5628	13.3203	13.5772	14.6839	14.8628	14.77	13.046	13.0496	13.0121
Les.2269.1.A1_at	12.044	11.8199	11.9128	11.9211	11.8713	11.8818	12.2905	12.2662	12.382	11.9281	12.0959	12.0177
Les.2270.1.S1_at	5.0452	4.86442	5.07583	5.99698	6.11955	6.38937	3.41798	3.37294	3.08414	4.69959	4.4919	4.0371
Les.2271.1.S1_at	13.0447	12.8904	12.9704	13.2554	13.3921	13.2921	12.1396	11.9086	12.0888	12.8616	12.8608	12.8639
Les.2273.1.A1_at	7.82325	7.62243	7.61186	7.42126	7.1777	7.27589	8.11383	8.30423	8.14234	6.735	6.6484	6.90485
Les.2274.1.S1_at	10.1395	10.1525	10.107	9.97095	9.97713	9.85268	9.96924	10.0287	10.0387	9.73813	9.77233	9.7917
Les.2276.1.S1_at	8.28072	7.98107	8.25395	8.25661	8.44921	8.2106	7.52393	7.38055	7.52226	8.30805	8.53532	8.37031
Les.2277.1.A1_at	7.80831	7.72786	7.54741	8.07034	7.85905	8.02758	8.12201	8.18348	8.20489	8.34893	8.38979	8.23704
Les.2278.1.S1_at	6.2377	5.9895	6.09327	4.80792	4.77216	4.71122	9.91447	9.68364	9.84694	7.54714	7.81891	7.60669
Les.2279.1.A1_at	4.45549	4.5231	4.37887	4.95592	5.35612	4.90612	4.31388	4.23554	4.55607	4.65241	4.69099	4.57594
Les.228.1.S1_a_at	11.3452	11.463	11.321	11.6194	11.5934	11.6268	9.3851	9.17847	9.26728	11.0214	11.1092	11.1801
Les.228.1.S1_at	11.6644	11.6953	11.6301	11.7458	11.7579	11.8175	9.60478	9.57131	9.82074	11.1348	11.1868	11.2213
Les.2280.1.S1_at	7.93835	8.08786	8.0346	7.88591	8.14182	7.75071	7.01769	6.91849	7.09047	7.16069	7.0865	7.09337
Les.2281.1.S1_at	8.21074	7.9841	8.06777	7.57627	8.0058	7.79195	9.34454	9.36294	9.37451	8.77412	9.21493	8.87564
Les.2283.1.S1_at	8.20378	8.11964	8.15909	8.29292	8.45109	8.23606	7.98541	7.56568	7.88855	8.04147	8.12987	7.96053
Les.2284.1.A1_at	9.92387	10.5687	9.92877	7.91738	7.4523	8.09233	10.1347	10.8685	10.3511	8.21307	7.75552	8.19745
Les.2285.1.A1_at	6.87847	6.54936	6.71727	6.37946	6.61858	6.16608	6.87874	6.65471	6.91474	6.87758	6.94455	6.91836
Les.2286.1.S1_at	12.9834	12.8319	12.9035	13.2472	13.4047	13.2741	10.8308	10.6545	10.8601	12.2436	12.3251	12.2572
Les.2287.1.S1_at	2.96059	2.8205	2.84173	3.06727	2.89002	2.93397	2.80399	2.77624	2.81909	2.87225	2.97728	2.89186
Les.2287.2.S1_at	3.58657	3.64894	3.54559	3.8995	3.67188	4.04904	3.63916	3.86349	3.71076	4.36593	4.08768	4.13574
Les.2287.3.A1_at	10.7747	10.762	10.8214	10.8223	10.8958	10.9586	10.4305	10.704	10.5173	10.9537	10.8011	10.8382
Les.2288.1.S1_at	9.69542	9.66739	9.60686	9.31928	9.19052	9.29517	9.59079	9.84014	9.75745	9.7971	9.72089	9.57845
Les.2289.1.A1_at	12.7889	12.9761	12.9113	13.4862	13.2462	13.4144	11.7123	12.0992	11.7374	12.6446	12.3266	12.602
Les.229.1.S1_at	13.0129	12.986	13.0224	12.8409	12.8324	12.8373	13.0072	12.8311	12.9097	12.3571	12.488	12.5605
Les.2290.1.A1_at	11.7711	11.9267	11.9577	11.6335	11.5538	11.733	11.9033	11.9979	11.9118	11.7323	11.5233	11.6175
Les.2293.1.A1_at	6.11918	6.20076	6.14458	6.23162	5.32257	6.20009	6.28395	7.31563	6.49498	6.27782	5.57184	6.12377
Les.2294.2.A1_a_at	12.0119	11.9219	11.9926	11.6835	11.7331	11.5605	12.5138	12.4945	12.5279	11.4142	11.3701	11.318
Les.2294.2.A1_at	11.3926	11.3032	11.3446	11.0796	11.0857	10.951	11.801	11.8312	11.9389	10.662	10.494	10.5262
Les.2296.1.A1_at	2.85575	2.7542	2.60173	2.12393	2.14121	1.94362	2.53991	2.63156	2.50737	1.92866	2.29912	1.98418
Les.2297.1.S1_at	10.0003	10.0628	10.0464	9.95309	9.86352	9.83287	10.5777	10.6364	10.5403	10.6421	10.5382	10.7504
Les.2298.2.A1_a_at	12.3402	12.354	12.3099	12.5815	12.4877	12.4175	11.3158	11.2573	11.3609	11.3443	11.4363	11.4277
Les.2299.1.A1_at	2.52809	2.57304	2.40935	2.73621	2.51891	2.63184	2.58971	2.62861	2.61021	2.58211	2.55082	2.6255
Les.23.1.S1_at	5.22551	4.72603	5.28745	4.57035	4.77833	4.50525	6.38376	6.26883	6.22114	6.23579	6.39563	6.11093
Les.230.1.S1_at	5.55115	5.57971	5.5868	3.82048	3.78742	3.90146	7.21065	7.2177	7.35378	6.73448	6.4036	6.67057
Les.2300.1.S1_at	12.294	12.3057	12.2838	12.1061	12.1932	12.059	12.5094	12.4456	12.4656	12.1237	12.024	12.0863
Les.2302.1.A1_at	7.5429	7.82717	7.63548	8.17146	7.98851	8.08779	8.01849	8.3635	8.20867	8.03522	8.08829	8.15238
Les.2305.1.S1_at	2.92617	2.81501	2.82806	3.46039	2.98862	3.14341	2.86846	3.03737	2.91371	3.02897	2.8689	3.06415
Les.2306.1.A1_at	4.67637	4.95275	4.85851	4.80476	5.02342	5.06077	5.63018	5.80811	5.6443	5.11724	4.91435	5.25206
Les.2307.1.A1_at	7.14465	6.52238	6.90512	6.14265	6.35783	6.38648	7.33593	7.13448	7.07192	6.64025	7.05088	6.96873
Les.2307.1.S1_at	10.7242	10.6383	10.6103	10.4629	10.4143	10.411	10.7078	10.6667	10.7869	10.7663	10.8239	10.7509
Les.2308.1.S1_a_at	1.24382	1.37254	1.28321	1.22865	1.1951	1.2486	1.3586	1.41767	1.35415	1.3492	1.30167	1.34655
Les.2308.2.S1_at	2.44466	2.38796	2.35304	2.51857	2.53426	2.49986	2.38057	2.41916	2.35363	2.52811	2.41985	2.41501
Les.2308.3.A1_at	10.4336	10.4169	10.3885	10.8516	10.6824	10.7476	10.1449	10.3431	10.1543	10.17	10.0008	10.298
Les.231.1.S1_at	12.8186	12.8092	12.7492	11.8559	11.8839	11.8763	13.2985	13.3755	13.4005	12.8078	12.8544	12.8616
Les.2311.1.A1_at	6.88954	6.72716	6.79546	7.0867	6.97386	7.07359	6.7696	6.68841	6.77241	6.91807	6.94499	6.87077
Les.2313.1.A1_at	9.92165	9.94955	9.90162	8.23075	8.39645	8.50264	9.89385	9.95015	9.7855	8.7243	8.74787	8.80443
Les.2313.2.A1_at	7.82116	7.68807	7.78943	6.94302	6.87045	6.87488	8.98653	8.78141	8.95036	7.22415	7.24284	7.30236
Les.2314.1.A1_at	10.6737	11.1512	10.8592	10.7994	10.2533	10.8644	11.1642	11.7748	11.1095	11.1979	10.6926	11.0545
Les.2316.1.S1_at	11.1011	11.1185	11.0464	11.0268	11.0613	11.0234	10.3884	10.1947	10.2707	11.0921	11.1948	11.2085
Les.2316.2.A1_at	14.3693	14.3731	14.2764	14.37	14.2694	14.3581	14.5609	14.5458	14.5732	14.5131	14.4782	14.485
Les.2317.1.A1_at	2.5146	2.52873	2.43116	2.54348	2.44912	2.48773	2.3403	2.33219	2.36525	2.36569	2.34144	2.37603
Les.2318.1.A1_at	2.38024	2.27408	2.25172	2.56005	2.42954	2.54701	2.35871	2.51184	2.3332	2.42617	2.28528	2.37285
Les.2319.1.A1_at	7.4685	7.57829	7.23733	7.80131	7.49797	7.74021	7.18415	7.30354	7.36709	7.89139	7.54343	7.83289
Les.232.1.S1_at	10.4022	10.1851	10.2075	11.101	10.9185	10.9917	10.5838	10.6188	10.6713	10.5321	10.7974	10.7473
Les.2320.1.A1_at	10.7418	10.8171	10.7943	10.8887	10.7813	10.8302	11.3554	11.3687	11.2918	11.04	10.8723	11.013
Les.2322.1.A1_at	7.53333	7.38679	7.71043	6.58477	6.63262	6.32679	7.51054	7.60431	7.3265	6.75056	7.01005	6.79702
Les.2323.1.S1_at	11.7025	11.7724	11.6621	10.3217	10.1938	10.093	12.4745	12.5434	12.4687	11.642	11.8139	11.6806
Les.2324.1.S1_at	11.4602	11.2203	11.2675	11.4076	11.4141	11.2788	11.7276	11.4991	11.5872	11.5477	11.6045	11.5865
Les.2325.1.S1_at	12.8117	12.7473	12.7813	13.2516	13.3519	13.2832	13.2163	13.1341	13.1897	13.4203	13.472	13.4163
Les.2327.1.A1_at	10.6306	10.9614	10.6379	11.7714	11.4894	11.6185	9.44693	10.0319	9.36338	10.8743	10.4178	10.8028
Les.2328.1.A1_at	8.47335	8.6188	8.55604	8.2048	8.18716	8.10269	8.74237	9.03183	8.61738	8.12761	8.03858	7.96019
Les.2329.1.A1_at	9.2292	9.50007	9.34983	8.87072	8.57873	9.04253	9.3108	9.2148	9.22892	8.94144	9.0078	8.81192
Les.233.1.S1_at	14.8526	14.9537	14.8193	14.9869	14.9754	15.1128	14.4155	14.5712	14.5369	14.8679	14.8316	14.8571
Les.2330.1.S1_at	11.9903	11.8787	11.8475	12.1306	12.0774	11.9925	11.9306	11.702	12.0123	11.9132	12.0282	12.0178
Les.2331.1.A1_at	11.9069	11.9199	11.9024	12.29	12.1686	12.2552	11.8603	11.8934	11.978	11.9892	12.0346	12.012
Les.2332.1.A1_at	9.08301	9.03412	9.15961	9.26092	9.35384	9.28746	9.30921	9.26662	9.25378	9.2205	9.36997	9.43555
Les.2333.1.S1_at	10.3508	10.234	10.2131	10.7214	10.6531	10.5551	9.40297	9.12229	9.34064	9.61521	9.76307	9.66986
Les.2334.1.A1_at	10.3211	10.2368	10.3264	10.1716	10.1429	10.1738	10.3565	10.5162	10.3898	10.069	10.0085	10.0669
Les.2335.1.A1_at	9.2769	9.19029	9.07933	8.88876	8.82152	8.96184	10.0757	9.98441	9.96173	9.39384	9.35709	9.30054
Les.2337.1.A1_at	4.05046	3.97832	3.93678	4.59487	4.08212	4.26186	3.86298	3.98726	3.93602	4.00525	3.91506	4.02108
Les.2338.1.S1_at	12.3	12.3954	12.2226	11.9135	11.9229	11.9614	12.4315	12.5184	12.542	12.4449	12.3957	12.4676
Les.234.1.S1_at	2.53085	2.59222	2.56422	2.61765	2.59806	2.67723	2.59107	2.706	2.61384	2.66871	2.55922	2.64536
Les.2340.1.A1_at	6.45375	6.61124	6.37363	6.3953	6.17913	6.30757	6.72447	6.84728	6.58736	6.5874	6.38298	6.56517
Les.2341.1.A1_at	6.84428	6.43433	6.97137	5.70171	6.33214	6.11682	6.70292	6.69909	6.3973	6.0989	6.01121	6.09457
Les.2343.1.A1_at	9.80435	9.74659	9.72677	9.70071	9.67794	9.80914	9.88613	9.79402	9.98013	9.30112	9.52231	9.34291
Les.2344.1.A1_at	3.23087	3.1423	3.12369	3.66598	3.35343	3.40769	3.17523	3.38564	3.23162	3.34768	3.20607	3.31497
Les.2346.1.A1_at	6.77921	7.97486	6.70362	7.27978	7.04241	7.59681	6.88683	7.7545	6.82559	7.16447	6.70274	7.2792
Les.2347.1.A1_at	12.9824	13.2043	13.0432	13.0815	12.7332	13.123	13.2708	13.4845	13.2887	13.6266	13.3521	13.5297
Les.2348.1.S1_at	7.82655	7.90311	8.05947	8.03573	8.3564	8.09068	7.76186	7.64348	7.49512	8.00875	8.15529	8.08618
Les.2349.1.S1_at	2.39907	2.64797	2.39468	2.56055	2.55113	2.71248	2.46348	2.62486	2.50366	2.611	2.64022	3.36623
Les.235.1.S1_at	7.23293	6.86765	7.16629	6.91929	7.02922	7.04853	6.8414	6.39218	6.6636	6.81457	6.90534	6.59689
Les.2350.1.S1_at	2.48629	2.42352	2.39834	2.54487	2.49087	2.53584	2.451	2.54513	2.47082	2.5075	2.4372	2.49307
Les.2350.2.S1_at	2.99596	3.27437	3.02679	3.83017	3.69429	3.67255	2.73992	2.79738	2.10457	2.97053	3.10888	2.93612
Les.2350.3.A1_at	7.07592	7.28946	7.11974	7.47493	7.0379	8.02533	6.3897	7.449	6.5496	7.00293	6.06456	6.68433
Les.2351.1.S1_at	8.42828	8.38246	8.30401	8.86063	8.995	8.89851	6.8935	6.7464	6.98636	7.27263	7.37258	7.1333
Les.2351.2.A1_at	13.0165	13.3355	13.1285	13.6957	13.5031	13.596	12.3642	12.7639	12.4707	12.6721	12.5422	12.8194
Les.2353.1.A1_at	1.99529	1.74622	1.85419	2.14532	2.00972	1.95302	1.7563	1.70645	1.73636	1.80988	1.90467	1.84137
Les.2355.1.S1_at	4.98329	4.84001	5.06675	5.02811	5.8468	5.01583	4.68316	4.90316	4.86016	4.95325	5.31002	4.96298
Les.2355.2.A1_at	8.8437	9.1846	9.13175	9.27896	9.40386	9.33137	9.12709	9.48483	8.88573	9.08284	8.98978	9.37108
Les.2356.1.A1_at	2.0968	2.1261	2.16436	2.0557	2.22233	2.17272	2.34119	2.2305	2.12322	2.14703	2.06396	2.07366
Les.2357.1.A1_at	7.31141	7.22423	7.27695	6.94853	7.12256	6.76783	6.84869	6.66274	6.77745	7.41909	7.48863	7.52363
Les.2358.1.A1_at	10.5881	10.7728	10.7616	10.6756	10.3989	10.5387	10.4962	10.5831	10.4704	10.9828	10.7402	10.9018
Les.236.1.S1_at	12.1018	12.1357	12.099	12.4734	12.4701	12.4585	11.5132	11.6523	11.7646	12.3427	12.3129	12.3123
Les.2360.1.S1_at	6.63172	6.46869	6.65409	4.44131	4.77335	4.37379	7.10957	7.13349	7.08256	6.72635	6.70824	6.46652
Les.2362.1.S1_at	2.58431	2.61197	2.40725	3.1926	2.96798	2.92118	2.4646	2.7045	2.60022	2.78835	2.81207	2.76259
Les.2362.2.A1_at	7.37695	7.45758	7.34723	7.81378	7.56086	8.40888	7.38729	7.66883	7.43648	8.18793	7.56045	8.21124
Les.2364.1.S1_at	11.281	11.1959	11.3604	10.7096	10.867	10.7352	11.687	11.395	11.5514	11.0541	11.1873	11.0319
Les.2365.1.A1_at	12.5487	12.7707	12.4034	12.6012	12.2998	12.5689	12.6912	13.1608	12.7243	12.7376	12.5268	12.7125
Les.2365.2.S1_at	11.0825	11.0047	11.0294	10.4325	10.4666	10.293	10.9933	11.0298	11.1498	10.2702	10.2432	10.202
Les.2366.1.A1_at	8.92969	8.93856	8.93333	8.93119	8.93569	9.06799	9.03885	9.0389	8.95095	8.97126	8.89116	8.972
Les.2367.1.A1_at	9.56933	9.75221	9.58638	9.30001	9.01045	9.32548	9.83181	10.1085	9.73825	10.0614	9.67189	10.0794
Les.2368.1.A1_at	9.06224	8.79375	8.91447	9.28287	9.3975	9.30186	9.20014	9.08553	9.12905	9.11961	9.35372	9.08582
Les.2369.1.S1_at	8.03415	8.08555	7.9279	8.04413	8.12864	8.08158	7.77608	7.76828	7.77927	7.5243	7.56019	7.47255
Les.2372.1.A1_at	10.3704	10.2305	10.3022	10.5151	10.4732	10.4738	10.6616	10.522	10.639	10.3955	10.4755	10.3867
Les.2373.1.S1_at	7.56974	7.55218	7.66084	7.32019	7.32992	7.16998	7.44125	7.501	7.66893	6.87753	6.98684	7.08118
Les.2373.2.A1_at	12.027	11.9228	11.8463	11.6642	11.6469	11.566	12.0974	11.9929	12.1607	11.4843	11.6135	11.4135
Les.2377.1.S1_at	12.4302	12.4177	12.3493	12.9809	12.9592	12.9602	10.7291	10.6562	10.7953	11.7981	11.8325	11.7326
Les.2377.2.A1_at	14.0871	14.1924	14.0278	14.404	14.2436	14.4187	13.5025	13.7116	13.5147	13.9847	13.9606	13.9501
Les.2378.1.A1_at	9.1735	9.15364	9.1789	8.37381	8.31514	8.29046	8.68425	8.90054	8.71259	8.11813	7.98198	8.13789
Les.2379.1.S1_at	4.93269	4.71667	5.04654	4.66369	5.03578	4.88145	4.84827	4.67478	4.83192	4.93508	4.84768	4.74581
Les.2380.1.A1_at	3.86176	3.87754	3.66864	4.15019	3.84693	3.98581	4.5238	4.72223	4.27105	3.58026	3.30594	3.68228
Les.2381.1.A1_at	8.42882	8.20711	8.1688	7.98122	8.00123	8.05445	8.63861	8.532	8.52961	8.03268	8.19862	8.12528
Les.239.1.S1_at	4.0918	3.79498	3.82952	4.79798	5.1823	4.51015	3.72262	3.85564	3.8572	3.96641	3.85499	3.94538
Les.2399.1.A1_at	9.35803	9.53897	9.34003	9.32179	8.90698	9.33073	9.03333	9.29239	9.16786	9.15492	8.73435	9.07636
Les.24.1.S1_at	8.69576	8.76738	8.75442	7.9213	8.06213	7.95745	7.55194	7.64593	7.72307	6.59236	6.65389	6.81096
Les.240.1.S1_at	11.3831	11.2456	11.2708	11.2194	11.2437	11.2036	11.1889	11.2479	11.1607	11.0653	11.1118	11.1713
Les.2401.1.S1_at	2.91951	2.9935	2.94887	3.35652	3.27297	3.23156	2.86671	3.08318	2.93726	3.08551	2.94086	3.03236
Les.2401.2.A1_at	10.6568	10.8209	10.5925	10.3574	9.93227	10.262	10.4966	10.4265	10.3969	9.56986	9.5648	9.51201
Les.2403.1.S1_at	2.01087	1.98341	1.93981	1.9923	2.02064	2.00193	1.99069	2.05902	2.01287	2.01876	1.97494	2.01451
Les.2403.2.S1_at	2.33764	2.28725	2.33473	2.44666	2.33594	2.39215	2.30315	2.37132	2.32076	2.38225	2.36195	2.3796
Les.2404.1.S1_at	2.45369	2.37027	2.39313	2.40659	2.39853	2.49126	2.34235	2.49505	2.56931	2.40736	2.34433	2.35851
Les.2407.1.S1_at	5.55207	4.90243	5.14951	5.1368	5.13556	4.8903	5.00178	4.91795	5.2193	4.90732	4.87192	4.90463
Les.2409.1.S1_at	8.11124	7.96769	8.05219	7.76926	7.85064	7.62678	9.19171	8.85859	9.14303	8.19738	8.30384	8.34225
Les.241.1.A1_at	14.3333	14.4065	14.2966	14.7726	14.7507	14.7528	13.854	14.2412	13.9758	14.5047	14.4003	14.5686
Les.241.2.S1_at	2.72836	2.5934	2.75362	3.28837	2.96947	3.1137	2.49811	2.74086	2.61454	2.73916	2.59248	2.70128
Les.241.3.S1_at	12.5412	12.5963	12.5753	13.2068	13.2662	13.1899	11.6245	11.5451	11.7679	12.578	12.5745	12.548
Les.2410.1.A1_at	8.49098	8.61476	8.71744	8.33319	8.24483	8.25469	9.11106	9.28341	8.98131	8.79805	8.51241	8.61677
Les.2412.1.S1_at	8.87074	8.80661	9.01615	8.27728	8.5115	8.27643	9.21346	9.09583	9.3337	8.73034	8.88776	8.72119
Les.2412.2.A1_at	11.8605	12.0128	11.8068	11.5929	11.4865	11.7411	12.1254	12.2918	12.1486	11.8346	11.8021	11.7963
Les.2414.1.S1_at	2.15727	2.0923	2.1225	2.3098	2.16953	2.24022	2.06736	2.12234	2.07423	2.14433	2.13925	2.14872
Les.2414.2.S1_at	2.94996	3.07708	3.33852	2.95359	2.99631	2.97648	2.76831	2.64208	2.96897	3.0313	2.92758	3.01967
Les.2414.3.S1_at	2.33287	2.23291	2.23383	2.46989	2.32996	2.38303	2.22374	2.29051	2.24637	2.33405	2.24027	2.2975
Les.2415.1.S1_at	2.31835	2.25997	2.38341	2.75046	2.28456	2.29476	2.17066	2.19202	2.22639	2.19421	2.29246	2.24835
Les.2415.2.S1_at	5.76535	5.74398	5.6546	6.5049	6.52356	6.35853	4.00974	3.88021	4.24556	4.77931	4.68039	4.65836
Les.2415.3.A1_at	13.2919	13.2308	13.1865	13.5812	13.5558	13.5645	12.1905	12.2076	12.2117	12.6318	12.6884	12.6877
Les.2416.1.S1_at	4.85473	4.99049	5.28641	3.73142	4.01393	3.69024	4.94299	4.97993	4.64782	5.14488	5.3007	5.19588
Les.2416.2.A1_a_at	13.529	13.428	13.4643	13.1103	13.1688	13.0229	13.9478	13.8261	13.8923	13.6963	13.8563	13.7446
Les.2417.1.S1_at	12.1353	12.3047	12.2178	12.8445	12.996	12.8975	9.75124	9.77537	9.71059	11.978	11.8115	11.8527
Les.2417.2.A1_at	13.9081	13.891	13.8272	14.2382	14.1968	14.1933	12.994	13.2389	13.0727	13.8046	13.7019	13.8323
Les.2418.1.S1_at	7.77847	8.12629	8.01275	7.9237	7.67743	8.16098	7.72806	7.88144	7.36227	8.13713	7.9905	8.06715
Les.2421.1.A1_at	8.16997	8.28269	8.20896	7.59883	7.69883	7.69256	8.47672	8.49756	8.43135	7.96923	7.91273	7.81051
Les.2422.1.S1_at	1.97552	1.92947	2.10865	1.97937	1.96995	2.00142	1.97043	1.98106	1.93744	1.9874	2.00194	1.99319
Les.2422.2.A1_at	11.132	10.982	10.9935	11.1332	10.9988	11.0369	11.8487	11.716	11.8443	11.6104	11.566	11.6405
Les.2423.1.A1_at	10.6169	11.0583	10.6807	11.324	11.0414	11.4413	9.9422	10.4088	9.99633	10.1955	9.7521	10.1136
Les.2424.1.S1_at	4.71924	4.65009	4.95526	5.09063	5.1363	4.83331	4.96798	4.63258	4.81622	5.26981	5.69351	5.2732
Les.2424.2.A1_at	10.3104	10.1894	10.2783	10.557	10.4356	10.3807	10.4183	10.3749	10.3475	10.2927	10.1223	10.3226
Les.2425.1.S1_at	12.224	12.0551	12.1433	12.6284	12.6774	12.6769	11.7426	11.556	11.7662	12.2245	12.3477	12.2033
Les.2427.1.A1_at	11.9237	12.0236	11.9727	12.2639	12.1924	12.1474	12.0892	12.0029	12.1205	11.8156	11.9071	11.9087
Les.2427.2.S1_at	1.80892	1.78812	1.76812	1.83264	1.7658	1.77311	1.73968	1.78934	1.7669	1.80132	1.78121	1.8002
Les.2427.3.S1_a_at	5.64558	5.29599	5.59815	5.25908	6.04962	5.80518	3.97682	4.04808	3.99083	5.04036	5.67776	5.52408
Les.2427.3.S1_at	6.1508	6.2484	6.11554	6.39012	6.3948	6.63678	4.96617	5.14602	5.06649	5.96647	5.95666	5.70424
Les.2429.1.A1_at	9.94615	9.95949	10.0711	9.79679	9.81397	9.86238	10.441	10.4954	10.3237	10.333	10.2245	10.2471
Les.243.1.S1_at	10.1422	10.0102	10.1088	10.1334	10.1639	10.0316	10.5453	10.5071	10.5268	10.4804	10.5003	10.4833
Les.2431.1.A1_at	12.9007	12.4976	12.7614	13.2926	13.4765	13.1245	12.4877	12.1457	12.3811	12.863	13.1094	12.9995
Les.2433.1.A1_at	2.99397	3.2397	2.97845	3.97121	3.27486	3.39658	2.89891	3.00681	2.96559	3.16691	3.08293	3.16603
Les.2434.1.S1_at	12.3668	12.3936	12.368	12.1428	12.1526	12.1132	12.5093	12.3303	12.4637	12.3703	12.4146	12.4327
Les.2435.1.A1_at	9.64806	9.62686	9.59294	9.95745	9.95579	10.0244	10.1875	10.1882	10.1572	9.71218	9.60794	9.63355
Les.2436.1.A1_at	2.74462	3.40324	2.74827	3.12445	2.85875	2.91902	2.71208	2.88546	2.7847	2.89611	2.77791	2.8828
Les.2437.1.S1_at	8.36637	8.3772	8.53676	9.16241	9.08834	9.35131	6.9591	6.78372	6.75275	8.67007	8.66587	8.65577
Les.2438.2.A1_a_at	2.58899	2.48791	2.4949	2.6248	2.5681	2.62781	2.46903	2.54681	2.50575	2.58162	2.52596	2.56837
Les.244.2.S1_a_at	2.53283	2.55563	2.52264	2.84128	2.56009	2.83701	2.78434	2.63479	2.54768	2.62803	2.51323	2.62555
Les.244.2.S1_at	2.3598	2.36765	2.344	2.49786	2.36894	2.53266	2.34698	2.35684	2.34328	2.3874	2.36481	2.39398
Les.2440.1.A1_at	2.48349	2.46433	2.4002	2.55632	2.50998	2.53103	2.42551	2.53024	2.47595	2.51048	2.50582	2.50278
Les.2442.1.S1_at	12.7355	12.6689	12.6266	12.8126	13.0389	12.8047	12.7867	12.7968	12.8291	12.3772	12.4628	12.4618
Les.2444.1.A1_at	2.46483	2.41384	2.39495	2.73399	2.54262	2.82698	2.4109	2.55386	2.44894	2.53427	2.4776	2.58175
Les.2448.1.A1_at	12.7714	12.7866	12.905	12.9027	13.018	12.9162	13.3211	13.3344	13.3923	13.107	13.0423	13.0926
Les.2449.1.S1_at	7.25019	7.44984	7.442	8.18761	8.15336	8.15029	6.61587	6.32587	6.67818	6.56243	6.69092	6.35279
Les.2451.1.A1_at	4.40122	4.4439	4.71586	4.44326	4.06628	3.38826	6.7391	6.82164	6.82051	6.17155	6.19258	6.04359
Les.2452.1.A1_at	6.32206	6.2834	6.44669	6.3526	6.47893	6.01227	6.85663	6.90782	6.87957	7.27928	7.05891	6.90872
Les.2452.2.A1_at	5.38753	4.92007	5.49255	6.21706	5.77839	5.71697	5.72686	5.70411	5.39477	5.71281	5.60903	5.79136
Les.2453.1.S1_at	7.4525	7.44393	7.40933	7.23618	7.03999	7.05479	7.18941	7.18819	7.39391	6.17014	6.3648	6.19848
Les.2454.1.A1_at	10.9454	10.9374	10.9342	11.0408	10.9739	10.9682	11.6068	11.5538	11.5895	11.324	11.273	11.302
Les.2457.1.A1_at	14.4635	14.5084	14.5067	14.223	14.131	14.1455	14.3123	14.4835	14.3215	13.9986	13.9613	13.9892
Les.2458.1.S1_at	2.12208	2.0524	2.08729	2.28944	2.18585	2.21208	2.06211	2.11811	2.04585	2.14594	2.04837	2.09529
Les.2459.1.S1_at	1.74462	1.66073	1.71431	1.89406	1.79907	1.79973	1.66494	1.75148	1.70403	1.77742	1.73573	1.74201
Les.2459.2.S1_at	4.33403	4.04252	4.06245	4.15422	4.31849	4.73524	3.1303	2.79049	2.53369	3.86983	4.08643	4.26807
Les.246.1.S1_at	6.20802	6.36786	6.19364	4.65885	5.50016	5.43388	7.7892	7.7438	7.90907	7.32426	7.30328	7.2203
Les.2460.1.S1_at	2.48282	2.57001	2.49775	2.69052	2.59056	2.65901	2.58188	2.66814	2.59387	4.07462	4.03367	3.89985
Les.2460.2.S1_at	2.88755	2.80244	2.75166	3.0983	3.0039	3.01859	2.74118	2.8814	2.81285	2.93009	2.90344	2.86588
Les.2461.1.S1_at	1.53676	1.61044	1.55866	1.61501	1.58335	1.61918	1.62075	1.61632	1.59969	1.59573	1.57563	1.64513
Les.2467.1.S1_at	4.2373	4.36796	4.2871	2.7182	2.69683	1.60902	6.71494	6.42922	6.66554	4.35922	4.52885	4.5302
Les.2469.1.S1_at	2.0057	1.9658	1.97531	2.08935	2.13221	2.01962	1.95564	2.00153	1.99345	2.03678	1.9944	2.00955
Les.247.1.S1_a_at	8.63107	8.69985	8.47737	9.10372	9.10686	9.16438	9.72565	9.87848	9.70882	10.3867	10.2097	10.278
Les.247.1.S1_at	9.35674	9.15937	9.20775	9.20437	8.95954	8.97628	10.6807	10.7233	10.6601	10.6762	10.7139	10.7626
Les.247.2.S1_at	12.876	13.1067	12.8477	13.2261	13.2026	13.3391	13.9403	13.9557	13.9489	14.1723	14.1823	14.1174
Les.247.3.S1_at	11.3277	11.1916	11.2554	11.7769	11.8301	11.6645	12.3854	12.388	12.4519	12.3745	12.582	12.4857
Les.2473.1.S1_at	2.17522	2.15083	2.19307	2.26685	2.23712	2.26615	2.26139	2.30074	2.29176	2.31605	2.23708	2.22896
Les.2474.1.S1_at	6.2152	6.18772	6.09738	6.0526	5.68929	5.65998	6.35371	6.34744	6.11186	6.82195	6.82693	6.87501
Les.2474.2.A1_at	12.7736	12.8966	12.6566	13.1611	12.7238	13.2545	12.9801	13.431	13.1788	13.0837	12.9814	13.1525
Les.2475.1.A1_at	8.86839	9.09807	8.95177	9.2341	9.1405	8.97881	8.7519	9.02145	8.84406	8.42803	8.20208	8.50363
Les.2476.1.A1_at	5.40003	5.40059	5.25882	6.72735	6.72411	5.88598	2.73925	2.3823	2.4856	2.2261	2.68404	2.44873
Les.2476.1.S1_at	5.57837	6.11033	5.58182	6.94527	6.52556	7.05043	2.65105	3.26422	2.60788	3.25829	2.53969	2.70809
Les.2477.1.S1_at	9.45937	9.45015	9.47268	9.08735	9.16586	9.15002	9.49126	9.48526	9.58186	9.38497	9.48173	9.53677
Les.2478.1.S1_a_at	16.6023	16.6604	16.6122	16.5923	16.5872	16.5913	16.6513	16.6424	16.6513	16.6253	16.6388	16.6508
Les.2478.1.S1_at	14.4768	14.571	14.4995	14.6636	14.642	14.6072	14.2385	14.284	14.1606	14.6083	14.5572	14.5519
Les.2479.1.S1_at	14.2037	14.2449	14.2753	14.3952	14.386	14.4906	13.0395	12.9392	13.049	13.9908	13.9901	13.9673
Les.2479.2.S1_at	10.9111	10.8402	10.7577	11.4672	11.5802	11.5373	8.64953	8.44257	8.51678	10.3333	10.4272	10.4498
Les.248.1.S1_a_at	11.2778	11.1978	11.2584	11.1	11.3273	11.0597	11.6121	11.3276	11.5473	12.8649	12.8772	12.8557
Les.248.2.A1_at	8.15589	7.95069	8.04637	7.96902	8.10602	8.09065	8.2718	8.30924	8.3465	9.30294	9.41781	9.411
Les.2480.1.A1_at	12.2411	12.1743	12.269	11.6174	11.7238	11.5477	12.6372	12.5708	12.5566	12.0858	12.0264	12.048
Les.2480.2.S1_at	6.33401	6.22993	6.3255	5.74196	5.64372	5.59978	6.24621	6.04528	6.46872	6.20622	6.36532	6.25398
Les.2480.3.S1_at	2.39583	2.34396	2.33354	2.57209	2.42526	2.4735	2.27672	2.2785	2.29914	2.38867	2.38237	2.39917
Les.2481.1.S1_at	10.0827	10.0671	10.0399	9.57452	9.79138	9.50229	10.4805	10.3294	10.6362	9.6684	9.58944	9.58341
Les.2482.1.A1_at	8.8611	8.97212	9.01982	8.9665	8.93746	9.11236	9.4017	9.69824	9.22019	9.12939	8.89304	9.0426
Les.2483.1.A1_at	8.12419	8.10665	8.20325	8.21542	7.87604	8.02941	9.0009	9.00294	8.87936	8.68825	8.56281	8.73118
Les.2484.1.S1_at	9.58592	9.47163	9.64153	9.67216	9.83026	9.64816	9.42727	9.32787	9.53162	9.56466	9.53474	9.43722
Les.2484.2.A1_at	8.27584	8.23305	8.34244	8.56496	8.58737	8.5291	8.26138	8.67546	8.28056	8.41549	8.23046	8.37824
Les.2485.1.A1_at	9.19277	9.40668	9.1497	9.82265	9.55766	9.88498	9.18464	9.47619	9.11058	9.70869	9.40888	9.64479
Les.2487.1.A1_at	9.99042	9.77646	9.89834	9.75019	9.71801	9.85685	9.88465	9.9399	9.94318	9.09347	9.02899	9.12151
Les.2487.2.S1_at	3.03156	3.71394	3.1173	4.01019	3.16067	3.47133	3.0627	3.00663	3.11171	3.21951	3.29225	3.21587
Les.2489.1.S1_at	10.374	10.4472	10.2127	9.14581	9.31441	9.26995	10.5741	10.3931	10.5185	10.5891	10.5762	10.5589
Les.249.1.S1_at	4.30354	4.27425	3.717	2.35191	2.8757	3.144	3.85095	3.36812	3.91685	3.5039	3.46902	3.54406
Les.2490.1.S1_at	7.1164	7.16119	7.20978	7.24986	7.07586	7.19029	7.22277	7.24182	7.1227	7.22909	7.28312	7.0802
Les.2491.1.A1_at	9.62058	9.73965	9.77866	9.43439	9.47273	9.54313	9.96975	10.0162	9.96071	9.81987	9.94675	9.9673
Les.2491.2.S1_at	4.89137	4.24792	4.57043	4.31383	4.71035	4.48406	4.24531	3.82693	4.55381	4.67206	5.28701	4.98678
Les.2491.3.S1_at	7.69097	7.46845	7.47631	7.20735	7.12187	7.28239	7.59312	7.40948	7.35399	8.0753	8.05048	8.15529
Les.2492.1.S1_at	10.9659	10.9758	10.9794	10.6474	10.6634	10.4362	10.8561	10.8593	10.8805	10.5022	10.4126	10.4436
Les.2493.1.A1_at	7.89854	7.99355	7.84777	7.99349	7.83228	7.88241	7.23601	7.58015	7.52873	6.8651	6.56486	6.80566
Les.2494.1.S1_at	7.16101	7.05731	7.18294	7.20817	7.47262	7.41597	7.77867	7.53577	7.71239	7.49724	7.42754	7.54885
Les.2494.2.A1_at	10.1521	10.2633	10.3108	10.6932	10.2744	10.5039	11.2771	11.4531	11.3798	10.9627	11.043	11.1051
Les.2495.1.S1_at	4.28427	3.85313	4.37081	3.85446	4.02959	3.51748	5.52996	5.12138	5.40873	4.65947	4.58363	4.48387
Les.2496.1.A1_at	12.2891	12.5639	12.4026	12.712	12.4402	12.7848	12.5961	12.9159	12.6675	12.8265	12.5774	12.6641
Les.2496.2.S1_at	8.69633	8.83624	8.7103	8.9513	9.01384	8.89778	8.48677	8.45697	8.51302	8.98716	8.94236	9.01057
Les.2497.1.S1_at	6.88553	6.85485	6.7619	6.58757	6.96007	6.74797	6.50156	6.36182	6.5972	6.64742	6.76545	6.57877
Les.2497.2.A1_at	11.1165	11.1395	11.0238	11.1369	10.9987	11.1005	10.8007	10.839	10.8517	10.6143	10.5712	10.6
Les.25.1.S1_at	11.8707	11.9575	11.9016	12.5146	12.6451	12.6181	10.4996	10.4616	10.4567	11.8853	11.9138	11.9396
Les.250.1.S1_at	13.7969	13.7487	13.844	13.9764	14.1023	13.9761	13.6453	13.5513	13.6921	14.1062	14.2652	14.1264
Les.2500.1.S1_at	4.12432	3.88955	4.527	3.70063	3.92831	4.04569	3.81031	3.74743	4.0581	3.85766	3.73963	3.73197
Les.2500.2.S1_at	7.19178	7.21834	7.385	7.11433	7.04788	7.10857	6.93984	7.02296	7.10928	6.68275	6.71571	6.86621
Les.2501.1.S1_at	8.40823	8.14597	8.29894	6.38396	6.65262	6.36435	8.20157	8.11148	8.18463	7.10313	7.27468	7.00431
Les.2502.1.S1_at	3.56195	3.4321	3.61136	3.11923	3.68368	3.83027	3.73064	3.47059	3.78248	4.88073	4.66611	4.59084
Les.2502.3.A1_a_at	11.4623	11.2205	11.3279	11.9139	11.9989	11.8557	12.1389	12.0429	12.2113	12.4792	12.5753	12.5224
Les.2503.1.S1_at	10.0036	9.79377	9.92818	10.267	10.2937	10.2582	10.3924	10.1685	10.4201	10.4667	10.5197	10.5126
Les.2504.1.A1_at	5.70604	5.33268	5.31821	3.15564	3.14684	2.01168	10.8524	10.9042	10.8411	7.42928	7.61145	7.6727
Les.2508.1.A1_at	13.002	12.9945	12.9621	12.8715	12.7264	12.9859	13.0015	13.1163	12.9917	12.8337	12.7124	12.8343
Les.2508.2.S1_at	7.70458	7.91129	7.65347	7.42494	7.73491	7.65112	7.5434	7.58358	7.55288	7.43206	7.47623	7.49224
Les.2509.1.A1_at	9.54011	9.67894	9.62624	9.3767	9.31157	9.34085	9.52572	9.63522	9.65655	9.26094	9.28937	9.2993
Les.251.1.S1_at	11.5311	11.3615	11.4742	12.1048	12.2382	12.0397	11.6095	11.346	11.4792	12.1831	12.3427	12.1874
Les.2510.1.A1_at	10.7999	10.7234	10.6098	10.3289	10.3124	10.3734	10.5272	10.7528	10.5024	10.1697	10.1539	10.323
Les.2510.2.S1_at	2.39054	2.73615	2.55499	2.44519	2.60193	2.51691	2.4524	2.6868	2.62266	2.557	2.49044	2.54973
Les.2510.3.S1_at	7.88174	7.96563	8.0214	7.26123	7.22042	7.45644	7.33495	7.08731	7.20864	7.48528	7.7987	7.53659
Les.2512.2.S1_at	5.6199	5.45057	5.50156	6.6722	6.31278	6.32345	4.06041	4.29292	4.1164	4.82632	5.42601	4.94409
Les.2512.3.S1_at	8.24438	8.20725	8.23868	7.20222	7.35467	7.2772	8.78973	8.5929	8.38045	7.84077	7.90878	7.74294
Les.2513.1.S1_at	5.20655	5.35135	5.28269	5.38757	5.40148	5.37997	5.39648	5.35686	5.33193	5.5123	5.47199	5.5586
Les.2513.3.A1_at	10.918	10.9566	10.8843	10.8396	10.6943	10.6946	11.1545	11.0624	11.172	11.058	11.0027	11.0492
Les.2514.1.S1_at	9.48823	9.37317	9.61927	9.59296	9.85498	9.58186	9.38582	9.06217	9.45957	9.12266	9.23267	9.15858
Les.2515.1.A1_at	8.26499	8.426	8.33404	8.03112	7.95033	8.35954	9.15086	9.47353	9.22068	8.71661	8.55441	8.72495
Les.2516.1.S1_at	2.39276	2.24895	2.19753	2.41821	2.24751	2.3108	2.1902	2.21954	2.21165	2.29661	2.17031	2.26013
Les.2516.2.A1_at	10.7295	10.7371	10.7813	10.929	10.7937	10.9579	10.6785	10.8946	10.7121	10.6156	10.4144	10.5894
Les.2517.1.A1_at	14.1564	14.291	14.1549	14.3035	14.2114	14.2408	14.3297	14.4529	14.3978	14.5368	14.4017	14.463
Les.2517.2.S1_at	3.62756	3.67343	3.65093	3.58996	3.8975	3.78489	2.81096	2.6562	2.84057	4.07327	4.41364	3.86336
Les.2518.1.A1_at	10.6734	11.1072	10.8951	10.1998	10.1271	10.299	10.8482	11.3147	11.0475	11.01	10.8398	11.1889
Les.2518.2.S1_at	2.17992	2.03789	2.11164	2.28304	2.22437	2.21914	2.0276	2.05557	2.0559	2.1107	2.13575	2.13805
Les.2518.3.S1_at	2.45304	2.374	2.46845	2.78292	2.5467	2.61369	2.35192	2.48494	2.45657	2.48427	2.36035	2.45723
Les.2519.1.S1_at	11.1567	11.054	11.1603	10.9271	11.0786	11.0426	11.4605	11.3575	11.5107	11.1101	11.1613	11.0648
Les.252.1.S1_at	8.92109	9.0477	9.05326	7.89051	7.93952	7.80778	9.05929	9.40819	8.94388	7.77221	7.76571	7.83412
Les.2520.1.A1_at	6.60819	6.61844	6.68154	6.29761	6.15751	6.11658	7.11662	7.58855	7.22031	6.65505	6.66123	6.64281
Les.2521.1.S1_at	4.90559	4.6069	4.50748	4.28046	4.72883	4.71984	4.98159	5.11558	5.45982	4.73597	4.86887	4.80211
Les.2521.2.A1_at	10.2195	10.6438	10.5407	10.6496	10.4937	10.7514	10.7737	11.0728	10.7538	10.5956	10.1325	10.5498
Les.2522.1.S1_at	12.9586	12.9621	12.8809	13.5197	13.5877	13.5346	11.5215	11.6751	11.6773	12.8643	12.8148	12.7742
Les.2523.1.A1_at	9.73904	9.74617	9.55048	9.92022	9.81366	9.89928	10.632	10.6553	10.7277	10.2636	10.2328	10.2519
Les.2525.1.S1_at	7.35476	7.47903	7.53259	7.43798	7.38151	7.34833	7.9503	7.9282	7.90652	7.42602	7.3178	7.45435
Les.2526.1.S1_at	2.2985	2.36751	2.29793	2.33614	2.29627	2.2533	2.51674	2.50131	2.36998	2.26569	2.27441	2.2832
Les.2527.1.S1_at	7.32278	7.11875	7.04782	7.05972	7.05424	7.20532	7.16392	7.23275	7.16837	7.01797	7.07782	7.06389
Les.2528.1.A1_at	7.40902	7.27265	7.37598	7.6883	7.7864	7.36995	7.2353	7.01087	7.3052	7.39615	7.46612	7.2585
Les.2529.1.A1_at	9.67988	9.50291	9.82196	8.77245	8.92329	8.60439	11.0931	10.8729	11.0991	10.499	10.5636	10.3756
Les.2529.2.S1_at	1.61931	1.50783	1.50828	1.67435	1.55164	1.55238	1.43501	1.53039	1.44213	1.52292	1.5013	1.49843
Les.253.1.S1_at	7.1672	7.18206	7.02049	7.80054	7.7634	7.71635	6.68666	6.51727	6.73813	9.29189	9.39514	9.23085
Les.2530.1.A1_at	11.4211	11.3606	11.297	11.8698	11.865	11.8972	11.3218	11.2224	11.4924	11.2006	11.2324	11.2289
Les.2534.1.S1_at	11.012	11.0563	11.0214	11.2274	11.2171	11.2711	10.5694	10.7486	10.4844	11.2996	11.1896	11.4133
Les.2535.1.A1_at	12.5549	12.5458	12.527	11.908	12.0458	12.0431	12.644	12.7776	12.6927	12.3922	12.3011	12.3265
Les.2535.2.S1_at	9.25816	9.14327	9.3243	8.70487	8.78482	8.65187	9.28887	9.19594	9.42051	9.0029	9.01891	8.9298
Les.2537.1.S1_at	6.46559	6.75549	6.74143	6.91885	6.87985	6.76114	6.39588	6.42706	6.4224	6.94458	7.04693	7.03869
Les.2537.2.A1_at	12.1836	12.1285	12.0299	12.4816	12.4357	12.4945	12.0152	11.9813	12.0472	12.2621	12.2881	12.2169
Les.2538.1.A1_at	10.1136	9.91968	10.0128	10.0494	10.0311	10.0067	10.3815	10.2025	10.4275	10.058	10.0034	10.0406
Les.2538.2.S1_at	1.89848	1.94348	1.89681	1.92384	1.90149	1.98376	1.92038	2.0191	1.95555	2.00316	1.88411	1.96021
[truncated: 8,681 more rows]
