# Supplementary material for: Engineering high Zn in tomato shoots through expression of AtHMA4 involves tissue-specific modification of endogenous genes
Source: BMC Genomics. 2016 Aug 12;17:625. doi: 10.1186/s12864-016-2990-x (PMC4982198; doi:10.1186/s12864-016-2990-x)
Supplement: Additional file 9: — Selected tomato genes present in microarray. (XLSX 525 kb) [file 12864_2016_2990_MOESM9_ESM.xlsx]

## Sheet: Legend
Additional file 9: Selected tomato genes present in microarray.
Genes from Unigene database of transcribed tomato loci represented on the Affymetrix GeneChip Tomato Genome Array . Out of 4273 proteins (with 235 with status "reviewed") for the Unigene records that are present in the microarray, those representing four categories were sorted out based on gene ontology: (1) metal homeostasis; (2) transcription factors; (3) ethylene biosynthesis and signaling; (4…
(1) Metal homeostasis - contains genes involved in metal transport (highlighted in pink ), binding or response to metal (highlighted in green)
(2) Transcription factors - present on the microarray
(3) Ethylene - contains genes involved in ethylene biosynthesis and signaling pathway
(4) Cell wall - contains genes involved in cell wall biogenesis and remodeling
(5) Protein list in microarray (all)

## Sheet: (1)_Metal_homeostasis
Entry	Entry name	Status	Protein names	Gene names	Organism	Length	Gene ontology (GO)	Gene ontology (biological process)	Gene ontology (molecular function)	Gene ontology (cellular component)
K4C7V6	K4C7V6_SOLLC	unreviewed	Uncharacterized protein	3OH-1	Solanum lycopersicum (Tomato) (Lycopersicon esculentum)	374	metal ion binding [GO:0046872]; oxidoreductase activity, acting on paired donors, with incorporation or reduction of molecular oxygen, 2-oxoglutarate as one donor, and incorporation of one atom each of oxygen into both donors [GO:0016706]		metal ion binding [GO:0046872]; oxidoreductase activity, acting on paired donors, with incorporation or reduction of molecular oxygen, 2-oxoglutarate as one donor, and incorporation of one atom each of oxygen into both donors [GO:0016706]
Q9ZWR7	Q9ZWR7_SOLLC	unreviewed	3b-hydroxylase	Le3OH-1	Solanum lycopersicum (Tomato) (Lycopersicon esculentum)	373	metal ion binding [GO:0046872]; oxidoreductase activity, acting on paired donors, with incorporation or reduction of molecular oxygen, 2-oxoglutarate as one donor, and incorporation of one atom each of oxygen into both donors [GO:0016706]		metal ion binding [GO:0046872]; oxidoreductase activity, acting on paired donors, with incorporation or reduction of molecular oxygen, 2-oxoglutarate as one donor, and incorporation of one atom each of oxygen into both donors [GO:0016706]
K4B6D4	K4B6D4_SOLLC	unreviewed	Uncharacterized protein	Solyc02g062460.2	Solanum lycopersicum (Tomato) (Lycopersicon esculentum)	321	metal ion binding [GO:0046872]; oxidoreductase activity, acting on paired donors, with incorporation or reduction of molecular oxygen, 2-oxoglutarate as one donor, and incorporation of one atom each of oxygen into both donors [GO:0016706]		metal ion binding [GO:0046872]; oxidoreductase activity, acting on paired donors, with incorporation or reduction of molecular oxygen, 2-oxoglutarate as one donor, and incorporation of one atom each of oxygen into both donors [GO:0016706]
K4CN65	K4CN65_SOLLC	unreviewed	Uncharacterized protein	Solyc08g077050.2	Solanum lycopersicum (Tomato) (Lycopersicon esculentum)	191	chloroplast [GO:0009507]; electron carrier activity [GO:0009055]; iron-sulfur cluster binding [GO:0051536]; metal ion binding [GO:0046872]; abscisic acid biosynthetic process [GO:0009688]; isopentenyl diphosphate biosynthetic process, methylerythritol 4-phosphate pathway [GO:0019288]; pentose-phosphate shunt [GO:0006098]; stomatal complex morphogenesis [GO:0010103]	abscisic acid biosynthetic process [GO:0009688]; isopentenyl diphosphate biosynthetic process, methylerythritol 4-phosphate pathway [GO:0019288]; pentose-phosphate shunt [GO:0006098]; stomatal complex morphogenesis [GO:0010103]	electron carrier activity [GO:0009055]; iron-sulfur cluster binding [GO:0051536]; metal ion binding [GO:0046872]	chloroplast [GO:0009507]
K4BKQ2	K4BKQ2_SOLLC	unreviewed	Uncharacterized protein	Solyc03g114000.2	Solanum lycopersicum (Tomato) (Lycopersicon esculentum)	189	zinc ion binding [GO:0008270]		zinc ion binding [GO:0008270]
K4CCG6	K4CCG6_SOLLC	unreviewed	Uncharacterized protein	Solyc07g017510.2	Solanum lycopersicum (Tomato) (Lycopersicon esculentum)	1773	ATP binding [GO:0005524]; metal ion binding [GO:0046872]; phosphatidylinositol phosphate kinase activity [GO:0016307]; endomembrane system organization [GO:0010256]; hydrogen peroxide biosynthetic process [GO:0050665]; organ morphogenesis [GO:0009887]; pollen development [GO:0009555]; positive regulation of organelle organization [GO:0010638]; protein desumoylation [GO:0016926]; regulation of chr…	endomembrane system organization [GO:0010256]; hydrogen peroxide biosynthetic process [GO:0050665]; organ morphogenesis [GO:0009887]; pollen development [GO:0009555]; positive regulation of organelle organization [GO:0010638]; protein desumoylation [GO:0016926]; regulation of chromosome organization [GO:0033044]; tissue development [GO:0009888]; vacuole organization [GO:0007033]; vegetative to re…	ATP binding [GO:0005524]; metal ion binding [GO:0046872]; phosphatidylinositol phosphate kinase activity [GO:0016307]
G8Z265	G8Z265_SOLLC	unreviewed	Hop-interacting protein THI037		Solanum lycopersicum (Tomato) (Lycopersicon esculentum)	363	zinc ion binding [GO:0008270]		zinc ion binding [GO:0008270]
G5EM34	G5EM34_SOLLC	unreviewed	Calcineurin B-like molecule (Uncharacterized protein)	SlCBL2 CBL2	Solanum lycopersicum (Tomato) (Lycopersicon esculentum)	219	calcium ion binding [GO:0005509]		calcium ion binding [GO:0005509]
K4C1K1	K4C1K1_SOLLC	unreviewed	Uncharacterized protein	Solyc05g051700.2	Solanum lycopersicum (Tomato) (Lycopersicon esculentum)	176	iron-sulfur cluster binding [GO:0051536]; structural molecule activity [GO:0005198]; hydrogen peroxide catabolic process [GO:0042744]; iron-sulfur cluster assembly [GO:0016226]	hydrogen peroxide catabolic process [GO:0042744]; iron-sulfur cluster assembly [GO:0016226]	iron-sulfur cluster binding [GO:0051536]; structural molecule activity [GO:0005198]
K4AXJ8	K4AXJ8_SOLLC	unreviewed	Uncharacterized protein	Solyc01g079530.2	Solanum lycopersicum (Tomato) (Lycopersicon esculentum)	221	zinc ion binding [GO:0008270]		zinc ion binding [GO:0008270]
B2MW87	B2MW87_SOLLC	unreviewed	CONSTANS-like protein (Hop-interacting protein THI010) (Uncharacterized protein)	LOC100191137	Solanum lycopersicum (Tomato) (Lycopersicon esculentum)	386	intracellular [GO:0005622]; zinc ion binding [GO:0008270]		zinc ion binding [GO:0008270]	intracellular [GO:0005622]
K4AQM5	K4AQM5_SOLLC	unreviewed	Uncharacterized protein	Solyc00g024150.2	Solanum lycopersicum (Tomato) (Lycopersicon esculentum)	210	chloroplast [GO:0009507]; 4-alpha-hydroxytetrahydrobiopterin dehydratase activity [GO:0008124]; aromatic amino acid family biosynthetic process [GO:0009073]; chloroplast relocation [GO:0009902]; iron-sulfur cluster assembly [GO:0016226]; pentose-phosphate shunt [GO:0006098]; photosystem II assembly [GO:0010207]; regulation of protein dephosphorylation [GO:0035304]; rRNA processing [GO:0006364]; t…	aromatic amino acid family biosynthetic process [GO:0009073]; chloroplast relocation [GO:0009902]; iron-sulfur cluster assembly [GO:0016226]; pentose-phosphate shunt [GO:0006098]; photosystem II assembly [GO:0010207]; regulation of protein dephosphorylation [GO:0035304]; rRNA processing [GO:0006364]; tetrahydrobiopterin biosynthetic process [GO:0006729]; thylakoid membrane organization [GO:001002…	4-alpha-hydroxytetrahydrobiopterin dehydratase activity [GO:0008124]	chloroplast [GO:0009507]
C1K5M3	PHS1_SOLLC	reviewed	Beta-phellandrene synthase (neryl-diphosphate-cyclizing), chloroplastic (EC 4.2.3.51)	PHS1	Solanum lycopersicum (Tomato) (Lycopersicon esculentum)	778	chloroplast [GO:0009507]; magnesium ion binding [GO:0000287]; terpene synthase activity [GO:0010333]		magnesium ion binding [GO:0000287]; terpene synthase activity [GO:0010333]	chloroplast [GO:0009507]
R9R6F3	R9R6F3_SOLLC	unreviewed	Terpene synthase 18		Solanum lycopersicum (Tomato) (Lycopersicon esculentum)	771	magnesium ion binding [GO:0000287]; terpene synthase activity [GO:0010333]		magnesium ion binding [GO:0000287]; terpene synthase activity [GO:0010333]
R9R6F4	R9R6F4_SOLLC	unreviewed	Terpene synthase 20		Solanum lycopersicum (Tomato) (Lycopersicon esculentum)	778	magnesium ion binding [GO:0000287]; terpene synthase activity [GO:0010333]		magnesium ion binding [GO:0000287]; terpene synthase activity [GO:0010333]
K4C6E4	K4C6E4_SOLLC	unreviewed	Uncharacterized protein	Solyc06g054580.2	Solanum lycopersicum (Tomato) (Lycopersicon esculentum)	272	zinc ion binding [GO:0008270]; mRNA processing [GO:0006397]	mRNA processing [GO:0006397]	zinc ion binding [GO:0008270]
K4CPC7	K4CPC7_SOLLC	unreviewed	Uncharacterized protein	Solyc08g081300.2	Solanum lycopersicum (Tomato) (Lycopersicon esculentum)	216	mitochondrion [GO:0005739]; zinc ion binding [GO:0008270]; autophagy [GO:0006914]; negative regulation of transcription, DNA-templated [GO:0045892]	autophagy [GO:0006914]; negative regulation of transcription, DNA-templated [GO:0045892]	zinc ion binding [GO:0008270]	mitochondrion [GO:0005739]
K4AX22	K4AX22_SOLLC	unreviewed	Superoxide dismutase [Cu-Zn] (EC 1.15.1.1)	SODCC.1	Solanum lycopersicum (Tomato) (Lycopersicon esculentum)	152	metal ion binding [GO:0046872]; superoxide dismutase activity [GO:0004784]; gluconeogenesis [GO:0006094]; glycolytic process [GO:0006096]; response to cadmium ion [GO:0046686]	gluconeogenesis [GO:0006094]; glycolytic process [GO:0006096]; response to cadmium ion [GO:0046686]	metal ion binding [GO:0046872]; superoxide dismutase activity [GO:0004784]
P14830	SODC1_SOLLC	reviewed	Superoxide dismutase [Cu-Zn] 1 (EC 1.15.1.1)	SODCC.1	Solanum lycopersicum (Tomato) (Lycopersicon esculentum)	152	cytoplasm [GO:0005737]; metal ion binding [GO:0046872]; superoxide dismutase activity [GO:0004784]		metal ion binding [GO:0046872]; superoxide dismutase activity [GO:0004784]	cytoplasm [GO:0005737]
K4CX56	K4CX56_SOLLC	unreviewed	Uncharacterized protein	Solyc10g005230.2	Solanum lycopersicum (Tomato) (Lycopersicon esculentum)	81	mitochondrial respiratory chain complex I [GO:0005747]; vacuolar membrane [GO:0005774]; aerobic respiration [GO:0009060]; glycolytic process [GO:0006096]; photorespiration [GO:0009853]; proteasome core complex assembly [GO:0080129]; response to cadmium ion [GO:0046686]; response to misfolded protein [GO:0051788]; ubiquitin-dependent protein catabolic process [GO:0006511]	aerobic respiration [GO:0009060]; glycolytic process [GO:0006096]; photorespiration [GO:0009853]; proteasome core complex assembly [GO:0080129]; response to cadmium ion [GO:0046686]; response to misfolded protein [GO:0051788]; ubiquitin-dependent protein catabolic process [GO:0006511]		mitochondrial respiratory chain complex I [GO:0005747]; vacuolar membrane [GO:0005774]
K4ASR0	K4ASR0_SOLLC	unreviewed	Uncharacterized protein	Solyc01g006940.2	Solanum lycopersicum (Tomato) (Lycopersicon esculentum)	328	chloroplast stroma [GO:0009570]; thylakoid [GO:0009579]; nucleotide binding [GO:0000166]; RNA binding [GO:0003723]; embryo development ending in seed dormancy [GO:0009793]; iron-sulfur cluster assembly [GO:0016226]; isopentenyl diphosphate biosynthetic process, methylerythritol 4-phosphate pathway [GO:0019288]; ovule development [GO:0048481]; thylakoid membrane organization [GO:0010027]; vegetati…	embryo development ending in seed dormancy [GO:0009793]; iron-sulfur cluster assembly [GO:0016226]; isopentenyl diphosphate biosynthetic process, methylerythritol 4-phosphate pathway [GO:0019288]; ovule development [GO:0048481]; thylakoid membrane organization [GO:0010027]; vegetative to reproductive phase transition of meristem [GO:0010228]	nucleotide binding [GO:0000166]; RNA binding [GO:0003723]	chloroplast stroma [GO:0009570]; thylakoid [GO:0009579]
K4C0P6	K4C0P6_SOLLC	unreviewed	Uncharacterized protein	Solyc05g044630.2	Solanum lycopersicum (Tomato) (Lycopersicon esculentum)	232	iron ion binding [GO:0005506]; iron-sulfur cluster binding [GO:0051536]; structural molecule activity [GO:0005198]; iron-sulfur cluster assembly [GO:0016226]	iron-sulfur cluster assembly [GO:0016226]	iron ion binding [GO:0005506]; iron-sulfur cluster binding [GO:0051536]; structural molecule activity [GO:0005198]
K4CG65	K4CG65_SOLLC	unreviewed	Uncharacterized protein	Solyc07g055260.2	Solanum lycopersicum (Tomato) (Lycopersicon esculentum)	335	chloroplast [GO:0009507]; iron-sulfur cluster binding [GO:0051536]		iron-sulfur cluster binding [GO:0051536]	chloroplast [GO:0009507]
K4CUF4	K4CUF4_SOLLC	unreviewed	Uncharacterized protein	Solyc09g065270.2	Solanum lycopersicum (Tomato) (Lycopersicon esculentum)	267	chloroplast stroma [GO:0009570]; thylakoid [GO:0009579]; copper ion binding [GO:0005507]; aromatic amino acid family biosynthetic process [GO:0009073]; chloroplast organization [GO:0009658]; defense response to fungus, incompatible interaction [GO:0009817]; dolichol biosynthetic process [GO:0019408]; embryo development [GO:0009790]; iron-sulfur cluster assembly [GO:0016226]; isopentenyl diphospha…	aromatic amino acid family biosynthetic process [GO:0009073]; chloroplast organization [GO:0009658]; defense response to fungus, incompatible interaction [GO:0009817]; dolichol biosynthetic process [GO:0019408]; embryo development [GO:0009790]; iron-sulfur cluster assembly [GO:0016226]; isopentenyl diphosphate biosynthetic process, methylerythritol 4-phosphate pathway [GO:0019288]; pentose-phosph…	copper ion binding [GO:0005507]	chloroplast stroma [GO:0009570]; thylakoid [GO:0009579]
K4DHE9	K4DHE9_SOLLC	unreviewed	Uncharacterized protein	Solyc12g096760.1	Solanum lycopersicum (Tomato) (Lycopersicon esculentum)	343	oxidoreductase activity [GO:0016491]; zinc ion binding [GO:0008270]		oxidoreductase activity [GO:0016491]; zinc ion binding [GO:0008270]
K4B1W4	K4B1W4_SOLLC	unreviewed	Uncharacterized protein	Solyc01g103890.2	Solanum lycopersicum (Tomato) (Lycopersicon esculentum)	432	membrane [GO:0016020]; magnesium ion transmembrane transporter activity [GO:0015095]		magnesium ion transmembrane transporter activity [GO:0015095]	membrane [GO:0016020]
K4C2H2	K4C2H2_SOLLC	unreviewed	Uncharacterized protein	Solyc05g054950.2	Solanum lycopersicum (Tomato) (Lycopersicon esculentum)	393	integral component of peroxisomal membrane [GO:0005779]; ubiquitin-protein transferase activity [GO:0004842]; zinc ion binding [GO:0008270]; embryonic morphogenesis [GO:0048598]; fatty acid beta-oxidation [GO:0006635]; proteasome core complex assembly [GO:0080129]; proteasome-mediated ubiquitin-dependent protein catabolic process [GO:0043161]; protein import into peroxisome matrix [GO:0016558]; p…	embryonic morphogenesis [GO:0048598]; fatty acid beta-oxidation [GO:0006635]; proteasome core complex assembly [GO:0080129]; proteasome-mediated ubiquitin-dependent protein catabolic process [GO:0043161]; protein import into peroxisome matrix [GO:0016558]; protein monoubiquitination [GO:0006513]; response to misfolded protein [GO:0051788]; toxin catabolic process [GO:0009407]	ubiquitin-protein transferase activity [GO:0004842]; zinc ion binding [GO:0008270]	integral component of peroxisomal membrane [GO:0005779]
K4BH38	K4BH38_SOLLC	unreviewed	Superoxide dismutase [Cu-Zn] (EC 1.15.1.1)	Solyc03g062890.2	Solanum lycopersicum (Tomato) (Lycopersicon esculentum)	156	vacuole [GO:0005773]; metal ion binding [GO:0046872]; superoxide dismutase activity [GO:0004784]		metal ion binding [GO:0046872]; superoxide dismutase activity [GO:0004784]	vacuole [GO:0005773]
K4BL83	K4BL83_SOLLC	unreviewed	Uncharacterized protein	Solyc03g115810.2	Solanum lycopersicum (Tomato) (Lycopersicon esculentum)	617	cell [GO:0005623]; calcium ion transport [GO:0006816]; cellular zinc ion homeostasis [GO:0006882]; response to nematode [GO:0009624]	calcium ion transport [GO:0006816]; cellular zinc ion homeostasis [GO:0006882]; response to nematode [GO:0009624]		cell [GO:0005623]
K4C4D0	K4C4D0_SOLLC	unreviewed	Uncharacterized protein	Solyc06g018050.2	Solanum lycopersicum (Tomato) (Lycopersicon esculentum)	457	calcium ion binding [GO:0005509]		calcium ion binding [GO:0005509]
K4BD54	K4BD54_SOLLC	unreviewed	Peroxidase (EC 1.11.1.7)	Solyc02g092580.2	Solanum lycopersicum (Tomato) (Lycopersicon esculentum)	332	extracellular region [GO:0005576]; heme binding [GO:0020037]; metal ion binding [GO:0046872]; peroxidase activity [GO:0004601]; response to oxidative stress [GO:0006979]	response to oxidative stress [GO:0006979]	heme binding [GO:0020037]; metal ion binding [GO:0046872]; peroxidase activity [GO:0004601]	extracellular region [GO:0005576]
K4B8V1	K4B8V1_SOLLC	unreviewed	Uncharacterized protein	Solyc02g077240.2	Solanum lycopersicum (Tomato) (Lycopersicon esculentum)	587	carboxy-lyase activity [GO:0016831]; magnesium ion binding [GO:0000287]; thiamine pyrophosphate binding [GO:0030976]		carboxy-lyase activity [GO:0016831]; magnesium ion binding [GO:0000287]; thiamine pyrophosphate binding [GO:0030976]
K4BCI5	K4BCI5_SOLLC	unreviewed	Uncharacterized protein	Solyc02g090360.2	Solanum lycopersicum (Tomato) (Lycopersicon esculentum)	538	copper ion binding [GO:0005507]; oxidoreductase activity [GO:0016491]		copper ion binding [GO:0005507]; oxidoreductase activity [GO:0016491]
K4BG30	K4BG30_SOLLC	unreviewed	Peroxidase (EC 1.11.1.7)	Solyc03g044100.2	Solanum lycopersicum (Tomato) (Lycopersicon esculentum)	331	heme binding [GO:0020037]; metal ion binding [GO:0046872]; peroxidase activity [GO:0004601]; response to oxidative stress [GO:0006979]	response to oxidative stress [GO:0006979]	heme binding [GO:0020037]; metal ion binding [GO:0046872]; peroxidase activity [GO:0004601]
K4B319	K4B319_SOLLC	unreviewed	Uncharacterized protein	Solyc01g108030.2	Solanum lycopersicum (Tomato) (Lycopersicon esculentum)	570	cobalt ion binding [GO:0050897]; ligase activity [GO:0016874]; zinc ion binding [GO:0008270]; vegetative phase change [GO:0010050]; virus induced gene silencing [GO:0009616]	vegetative phase change [GO:0010050]; virus induced gene silencing [GO:0009616]	cobalt ion binding [GO:0050897]; ligase activity [GO:0016874]; zinc ion binding [GO:0008270]
K4B234	K4B234_SOLLC	unreviewed	Uncharacterized protein	Solyc01g104600.2	Solanum lycopersicum (Tomato) (Lycopersicon esculentum)	197	intracellular [GO:0005622]; metalloendopeptidase activity [GO:0004222]; COP9 signalosome assembly [GO:0010387]; cullin deneddylation [GO:0010388]; photomorphogenesis [GO:0009640]; protein targeting to mitochondrion [GO:0006626]; response to jasmonic acid [GO:0009753]	COP9 signalosome assembly [GO:0010387]; cullin deneddylation [GO:0010388]; photomorphogenesis [GO:0009640]; protein targeting to mitochondrion [GO:0006626]; response to jasmonic acid [GO:0009753]	metalloendopeptidase activity [GO:0004222]	intracellular [GO:0005622]
K4BA78	K4BA78_SOLLC	unreviewed	Uncharacterized protein	Solyc02g082080.1	Solanum lycopersicum (Tomato) (Lycopersicon esculentum)	149	Golgi apparatus [GO:0005794]; integral component of membrane [GO:0016021]; late endosome [GO:0005770]; plasmodesma [GO:0009506]; vacuolar membrane [GO:0005774]; high-affinity copper ion transmembrane transporter activity [GO:0015089]; intracellular copper ion transport [GO:0015680]; response to abscisic acid [GO:0009737]	intracellular copper ion transport [GO:0015680]; response to abscisic acid [GO:0009737]	high-affinity copper ion transmembrane transporter activity [GO:0015089]	Golgi apparatus [GO:0005794]; integral component of membrane [GO:0016021]; late endosome [GO:0005770]; plasmodesma [GO:0009506]; vacuolar membrane [GO:0005774]
A4GVL7	A4GVL7_SOLLC	unreviewed	Gibberellin 2-oxidase	SlGA2ox3	Solanum lycopersicum (Tomato) (Lycopersicon esculentum)	344	iron ion binding [GO:0005506]; oxidoreductase activity, acting on paired donors, with incorporation or reduction of molecular oxygen, 2-oxoglutarate as one donor, and incorporation of one atom each of oxygen into both donors [GO:0016706]		iron ion binding [GO:0005506]; oxidoreductase activity, acting on paired donors, with incorporation or reduction of molecular oxygen, 2-oxoglutarate as one donor, and incorporation of one atom each of oxygen into both donors [GO:0016706]
K4ATJ7	K4ATJ7_SOLLC	unreviewed	Uncharacterized protein	Solyc01g010020.2	Solanum lycopersicum (Tomato) (Lycopersicon esculentum)	161	calcium ion binding [GO:0005509]; response to chitin [GO:0010200]	response to chitin [GO:0010200]	calcium ion binding [GO:0005509]
K4D6T3	K4D6T3_SOLLC	unreviewed	Peroxidase (EC 1.11.1.7)	Solyc11g018800.1	Solanum lycopersicum (Tomato) (Lycopersicon esculentum)	319	heme binding [GO:0020037]; peroxidase activity [GO:0004601]; response to oxidative stress [GO:0006979]	response to oxidative stress [GO:0006979]	heme binding [GO:0020037]; peroxidase activity [GO:0004601]
K4B8H3	K4B8H3_SOLLC	unreviewed	Uncharacterized protein	Solyc02g071980.2	Solanum lycopersicum (Tomato) (Lycopersicon esculentum)	690	metal ion binding [GO:0046872]		metal ion binding [GO:0046872]
K4BTH6	K4BTH6_SOLLC	unreviewed	Peroxidase (EC 1.11.1.7)	Solyc04g071890.2	Solanum lycopersicum (Tomato) (Lycopersicon esculentum)	348	membrane [GO:0016020]; plant-type cell wall [GO:0009505]; plasmodesma [GO:0009506]; heme binding [GO:0020037]; metal ion binding [GO:0046872]; peroxidase activity [GO:0004601]; anther development [GO:0048653]; regulation of meristem growth [GO:0010075]; response to oxidative stress [GO:0006979]	anther development [GO:0048653]; regulation of meristem growth [GO:0010075]; response to oxidative stress [GO:0006979]	heme binding [GO:0020037]; metal ion binding [GO:0046872]; peroxidase activity [GO:0004601]	membrane [GO:0016020]; plant-type cell wall [GO:0009505]; plasmodesma [GO:0009506]
K4BTH7	K4BTH7_SOLLC	unreviewed	Peroxidase (EC 1.11.1.7)	Solyc04g071900.2	Solanum lycopersicum (Tomato) (Lycopersicon esculentum)	351	heme binding [GO:0020037]; metal ion binding [GO:0046872]; peroxidase activity [GO:0004601]; response to oxidative stress [GO:0006979]	response to oxidative stress [GO:0006979]	heme binding [GO:0020037]; metal ion binding [GO:0046872]; peroxidase activity [GO:0004601]
K4D3K0	K4D3K0_SOLLC	unreviewed	Ferrochelatase (EC 4.99.1.1)	Solyc10g084140.1	Solanum lycopersicum (Tomato) (Lycopersicon esculentum)	488	ferrochelatase activity [GO:0004325]; heme biosynthetic process [GO:0006783]	heme biosynthetic process [GO:0006783]	ferrochelatase activity [GO:0004325]
K4B413	K4B413_SOLLC	unreviewed	Uncharacterized protein	Solyc01g111510.2	Solanum lycopersicum (Tomato) (Lycopersicon esculentum)	287	heme binding [GO:0020037]; peroxidase activity [GO:0004601]; response to oxidative stress [GO:0006979]	response to oxidative stress [GO:0006979]	heme binding [GO:0020037]; peroxidase activity [GO:0004601]
K4CQB7	K4CQB7_SOLLC	unreviewed	Uncharacterized protein	Solyc09g007270.2	Solanum lycopersicum (Tomato) (Lycopersicon esculentum)	250	cytosol [GO:0005829]; heme binding [GO:0020037]; peroxidase activity [GO:0004601]; protein folding [GO:0006457]; response to heat [GO:0009408]; response to high light intensity [GO:0009644]; response to hydrogen peroxide [GO:0042542]	protein folding [GO:0006457]; response to heat [GO:0009408]; response to high light intensity [GO:0009644]; response to hydrogen peroxide [GO:0042542]	heme binding [GO:0020037]; peroxidase activity [GO:0004601]	cytosol [GO:0005829]
K4D9C2	K4D9C2_SOLLC	unreviewed	Uncharacterized protein	Solyc11g065090.1	Solanum lycopersicum (Tomato) (Lycopersicon esculentum)	350	integral component of membrane [GO:0016021]; magnesium ion transmembrane transporter activity [GO:0015095]		magnesium ion transmembrane transporter activity [GO:0015095]	integral component of membrane [GO:0016021]
K4AYA3	K4AYA3_SOLLC	unreviewed	Uncharacterized protein	Solyc01g087120.2	Solanum lycopersicum (Tomato) (Lycopersicon esculentum)	239	chloroplast [GO:0009507]; mitochondrial proton-transporting ATP synthase complex [GO:0005753]; plasma membrane [GO:0005886]; cobalt ion binding [GO:0050897]; proton-transporting ATP synthase activity, rotational mechanism [GO:0046933]; zinc ion binding [GO:0008270]; ATP synthesis coupled proton transport [GO:0015986]; iron ion homeostasis [GO:0055072]; photorespiration [GO:0009853]; photosynthesi…	ATP synthesis coupled proton transport [GO:0015986]; iron ion homeostasis [GO:0055072]; photorespiration [GO:0009853]; photosynthesis [GO:0015979]; proteasome core complex assembly [GO:0080129]; response to iron ion [GO:0010039]; response to misfolded protein [GO:0051788]; response to reactive oxygen species [GO:0000302]; ubiquitin-dependent protein catabolic process [GO:0006511]	cobalt ion binding [GO:0050897]; proton-transporting ATP synthase activity, rotational mechanism [GO:0046933]; zinc ion binding [GO:0008270]	chloroplast [GO:0009507]; mitochondrial proton-transporting ATP synthase complex [GO:0005753]; plasma membrane [GO:0005886]
I7JCM3	I7JCM3_SOLLC	unreviewed	Matrix metalloproteinase (Uncharacterized protein)	SlMMP1 Solyc04g005050.1	Solanum lycopersicum (Tomato) (Lycopersicon esculentum)	367	extracellular matrix [GO:0031012]; metalloendopeptidase activity [GO:0004222]; zinc ion binding [GO:0008270]		metalloendopeptidase activity [GO:0004222]; zinc ion binding [GO:0008270]	extracellular matrix [GO:0031012]
K4B6K9	K4B6K9_SOLLC	unreviewed	Uncharacterized protein	Solyc02g063240.2	Solanum lycopersicum (Tomato) (Lycopersicon esculentum)	271	integral component of membrane [GO:0016021]; iron ion binding [GO:0005506]; oxidoreductase activity [GO:0016491]; fatty acid biosynthetic process [GO:0006633]	fatty acid biosynthetic process [GO:0006633]	iron ion binding [GO:0005506]; oxidoreductase activity [GO:0016491]	integral component of membrane [GO:0016021]
K4B848	K4B848_SOLLC	unreviewed	Uncharacterized protein	Solyc02g070670.2	Solanum lycopersicum (Tomato) (Lycopersicon esculentum)	277	membrane [GO:0016020]; GTPase activity [GO:0003924]; nickel cation binding [GO:0016151]; nitrogen compound metabolic process [GO:0006807]; positive regulation of metalloenzyme activity [GO:0048554]	nitrogen compound metabolic process [GO:0006807]; positive regulation of metalloenzyme activity [GO:0048554]	GTPase activity [GO:0003924]; nickel cation binding [GO:0016151]	membrane [GO:0016020]
K4CUK9	K4CUK9_SOLLC	unreviewed	Uncharacterized protein	Solyc09g065830.2	Solanum lycopersicum (Tomato) (Lycopersicon esculentum)	255	mitochondrial respiratory chain complex I [GO:0005747]; 2 iron, 2 sulfur cluster binding [GO:0051537]; oxidoreductase activity [GO:0016491]; zinc ion binding [GO:0008270]; photorespiration [GO:0009853]; proteasome core complex assembly [GO:0080129]; response to misfolded protein [GO:0051788]; response to oxidative stress [GO:0006979]; ubiquitin-dependent protein catabolic process [GO:0006511]	photorespiration [GO:0009853]; proteasome core complex assembly [GO:0080129]; response to misfolded protein [GO:0051788]; response to oxidative stress [GO:0006979]; ubiquitin-dependent protein catabolic process [GO:0006511]	2 iron, 2 sulfur cluster binding [GO:0051537]; oxidoreductase activity [GO:0016491]; zinc ion binding [GO:0008270]	mitochondrial respiratory chain complex I [GO:0005747]
K4DHE2	K4DHE2_SOLLC	unreviewed	Cytosolic Fe-S cluster assembly factor NBP35	Solyc12g096690.1 NBP35	Solanum lycopersicum (Tomato) (Lycopersicon esculentum)	353	cytosol [GO:0005829]; 4 iron, 4 sulfur cluster binding [GO:0051539]; ATP binding [GO:0005524]; metal ion binding [GO:0046872]; iron-sulfur cluster assembly [GO:0016226]	iron-sulfur cluster assembly [GO:0016226]	4 iron, 4 sulfur cluster binding [GO:0051539]; ATP binding [GO:0005524]; metal ion binding [GO:0046872]	cytosol [GO:0005829]
K4CAV6	K4CAV6_SOLLC	unreviewed	Uncharacterized protein	Solyc06g084510.2	Solanum lycopersicum (Tomato) (Lycopersicon esculentum)	280	zinc ion binding [GO:0008270]; vegetative phase change [GO:0010050]; virus induced gene silencing [GO:0009616]	vegetative phase change [GO:0010050]; virus induced gene silencing [GO:0009616]	zinc ion binding [GO:0008270]
K4CJ93	K4CJ93_SOLLC	unreviewed	Uncharacterized protein	Solyc08g015630.2	Solanum lycopersicum (Tomato) (Lycopersicon esculentum)	508	cytosol [GO:0005829]; ATP binding [GO:0005524]; inositol tetrakisphosphate 1-kinase activity [GO:0047325]; inositol-1,3,4-trisphosphate 5-kinase activity [GO:0052726]; inositol-1,3,4-trisphosphate 6-kinase activity [GO:0052725]; magnesium ion binding [GO:0000287]; inositol trisphosphate metabolic process [GO:0032957]; myo-inositol hexakisphosphate biosynthetic process [GO:0010264]	inositol trisphosphate metabolic process [GO:0032957]; myo-inositol hexakisphosphate biosynthetic process [GO:0010264]	ATP binding [GO:0005524]; inositol-1,3,4-trisphosphate 5-kinase activity [GO:0052726]; inositol-1,3,4-trisphosphate 6-kinase activity [GO:0052725]; inositol tetrakisphosphate 1-kinase activity [GO:0047325]; magnesium ion binding [GO:0000287]	cytosol [GO:0005829]
K4DGZ5	K4DGZ5_SOLLC	unreviewed	Uncharacterized protein	Solyc12g089240.1	Solanum lycopersicum (Tomato) (Lycopersicon esculentum)	329	intracellular [GO:0005622]; zinc ion binding [GO:0008270]		zinc ion binding [GO:0008270]	intracellular [GO:0005622]
K4CN80	K4CN80_SOLLC	unreviewed	Uncharacterized protein	Solyc08g077200.2	Solanum lycopersicum (Tomato) (Lycopersicon esculentum)	397	magnesium ion binding [GO:0000287]; ribose phosphate diphosphokinase activity [GO:0004749]; nucleotide biosynthetic process [GO:0009165]; ribonucleoside monophosphate biosynthetic process [GO:0009156]	nucleotide biosynthetic process [GO:0009165]; ribonucleoside monophosphate biosynthetic process [GO:0009156]	magnesium ion binding [GO:0000287]; ribose phosphate diphosphokinase activity [GO:0004749]
K4BKM2	K4BKM2_SOLLC	unreviewed	Uncharacterized protein	Solyc03g113700.2	Solanum lycopersicum (Tomato) (Lycopersicon esculentum)	348	zinc ion binding [GO:0008270]		zinc ion binding [GO:0008270]
K4CNA5	K4CNA5_SOLLC	unreviewed	Uncharacterized protein	Solyc08g077460.2	Solanum lycopersicum (Tomato) (Lycopersicon esculentum)	348	nucleus [GO:0005634]; ubiquitin-protein transferase activity [GO:0004842]; zinc ion binding [GO:0008270]; regulation of defense response [GO:0031347]	regulation of defense response [GO:0031347]	ubiquitin-protein transferase activity [GO:0004842]; zinc ion binding [GO:0008270]	nucleus [GO:0005634]
Q9FPM6	DES_SOLLC	reviewed	9-divinyl ether synthase (LeDES) (EC 4.2.1.121) (Colneleate synthase) (Cytochrome P450 74D1)	DES CYP74D1	Solanum lycopersicum (Tomato) (Lycopersicon esculentum)	478	heme binding [GO:0020037]; iron ion binding [GO:0005506]; lyase activity [GO:0016829]; monooxygenase activity [GO:0004497]; oxidoreductase activity, acting on paired donors, with incorporation or reduction of molecular oxygen [GO:0016705]		heme binding [GO:0020037]; iron ion binding [GO:0005506]; lyase activity [GO:0016829]; monooxygenase activity [GO:0004497]; oxidoreductase activity, acting on paired donors, with incorporation or reduction of molecular oxygen [GO:0016705]
K4C6T2	K4C6T2_SOLLC	unreviewed	Uncharacterized protein	Solyc06g061020.2	Solanum lycopersicum (Tomato) (Lycopersicon esculentum)	331	nucleus [GO:0005634]; ubiquitin-protein transferase activity [GO:0004842]; zinc ion binding [GO:0008270]; regulation of defense response [GO:0031347]	regulation of defense response [GO:0031347]	ubiquitin-protein transferase activity [GO:0004842]; zinc ion binding [GO:0008270]	nucleus [GO:0005634]
K4AZM4	K4AZM4_SOLLC	unreviewed	Uncharacterized protein	Solyc01g094840.2	Solanum lycopersicum (Tomato) (Lycopersicon esculentum)	192	zinc ion binding [GO:0008270]; photoperiodism, flowering [GO:0048573]	photoperiodism, flowering [GO:0048573]	zinc ion binding [GO:0008270]
Q9M464	Q9M464_SOLLC	unreviewed	Allene oxide synthase	aos	Solanum lycopersicum (Tomato) (Lycopersicon esculentum)	534	heme binding [GO:0020037]; iron ion binding [GO:0005506]; monooxygenase activity [GO:0004497]; oxidoreductase activity, acting on paired donors, with incorporation or reduction of molecular oxygen [GO:0016705]		heme binding [GO:0020037]; iron ion binding [GO:0005506]; monooxygenase activity [GO:0004497]; oxidoreductase activity, acting on paired donors, with incorporation or reduction of molecular oxygen [GO:0016705]
K4AT44	K4AT44_SOLLC	unreviewed	Uncharacterized protein	Solyc01g008460.2	Solanum lycopersicum (Tomato) (Lycopersicon esculentum)	207	2 iron, 2 sulfur cluster binding [GO:0051537]; electron carrier activity [GO:0009055]; metal ion binding [GO:0046872]		2 iron, 2 sulfur cluster binding [GO:0051537]; electron carrier activity [GO:0009055]; metal ion binding [GO:0046872]
K4B1V1	K4B1V1_SOLLC	unreviewed	Uncharacterized protein	Solyc01g103760.2	Solanum lycopersicum (Tomato) (Lycopersicon esculentum)	350	integral component of membrane [GO:0016021]; magnesium ion transmembrane transporter activity [GO:0015095]		magnesium ion transmembrane transporter activity [GO:0015095]	integral component of membrane [GO:0016021]
K4BIZ5	K4BIZ5_SOLLC	unreviewed	Uncharacterized protein	Solyc03g095720.2	Solanum lycopersicum (Tomato) (Lycopersicon esculentum)	381	nucleus [GO:0005634]; DNA binding [GO:0003677]; zinc ion binding [GO:0008270]; regulation of DNA-templated transcription, elongation [GO:0032784]; regulation of transcription from RNA polymerase II promoter [GO:0006357]; transcription, DNA-templated [GO:0006351]	regulation of DNA-templated transcription, elongation [GO:0032784]; regulation of transcription from RNA polymerase II promoter [GO:0006357]; transcription, DNA-templated [GO:0006351]	DNA binding [GO:0003677]; zinc ion binding [GO:0008270]	nucleus [GO:0005634]
K4BHZ1	K4BHZ1_SOLLC	unreviewed	Peroxidase (EC 1.11.1.7)	Solyc03g080150.2	Solanum lycopersicum (Tomato) (Lycopersicon esculentum)	325	extracellular region [GO:0005576]; heme binding [GO:0020037]; metal ion binding [GO:0046872]; peroxidase activity [GO:0004601]; response to oxidative stress [GO:0006979]	response to oxidative stress [GO:0006979]	heme binding [GO:0020037]; metal ion binding [GO:0046872]; peroxidase activity [GO:0004601]	extracellular region [GO:0005576]
A0A0C5AJS1	A0A0C5AJS1_SOLLC	unreviewed	Purple acid phosphatase (EC 3.1.3.2)	PAP1	Solanum lycopersicum (Tomato) (Lycopersicon esculentum)	470	acid phosphatase activity [GO:0003993]; metal ion binding [GO:0046872]		acid phosphatase activity [GO:0003993]; metal ion binding [GO:0046872]
K4AX34	K4AX34_SOLLC	unreviewed	Peroxidase (EC 1.11.1.7)	Solyc01g067860.2	Solanum lycopersicum (Tomato) (Lycopersicon esculentum)	328	heme binding [GO:0020037]; metal ion binding [GO:0046872]; peroxidase activity [GO:0004601]; response to oxidative stress [GO:0006979]	response to oxidative stress [GO:0006979]	heme binding [GO:0020037]; metal ion binding [GO:0046872]; peroxidase activity [GO:0004601]
K4BLA5	K4BLA5_SOLLC	unreviewed	Uncharacterized protein	Solyc03g116030.2	Solanum lycopersicum (Tomato) (Lycopersicon esculentum)	311	zinc ion binding [GO:0008270]		zinc ion binding [GO:0008270]
G8Z273	G8Z273_SOLLC	unreviewed	Hop-interacting protein THI080		Solanum lycopersicum (Tomato) (Lycopersicon esculentum)	538	ATP binding [GO:0005524]; calcium ion binding [GO:0005509]; protein kinase activity [GO:0004672]		ATP binding [GO:0005524]; calcium ion binding [GO:0005509]; protein kinase activity [GO:0004672]
K4BZ89	K4BZ89_SOLLC	unreviewed	Uncharacterized protein	Solyc05g018340.2	Solanum lycopersicum (Tomato) (Lycopersicon esculentum)	351	zinc ion binding [GO:0008270]		zinc ion binding [GO:0008270]
Q3I5C4	Q3I5C4_SOLLC	unreviewed	Cytosolic ascorbate peroxidase 1 (Uncharacterized protein)	APX1 Apx1	Solanum lycopersicum (Tomato) (Lycopersicon esculentum)	250	heme binding [GO:0020037]; peroxidase activity [GO:0004601]; response to oxidative stress [GO:0006979]	response to oxidative stress [GO:0006979]	heme binding [GO:0020037]; peroxidase activity [GO:0004601]
A0A0C5C9U3	A0A0C5C9U3_SOLLC	unreviewed	Cytochrome b559 subunit beta (PSII reaction center subunit VI)	psbF	Solanum lycopersicum (Tomato) (Lycopersicon esculentum)	39	chloroplast thylakoid membrane [GO:0009535]; integral component of membrane [GO:0016021]; photosystem II reaction center [GO:0009539]; electron carrier activity [GO:0009055]; heme binding [GO:0020037]; iron ion binding [GO:0005506]; photosynthetic electron transport chain [GO:0009767]	photosynthetic electron transport chain [GO:0009767]	electron carrier activity [GO:0009055]; heme binding [GO:0020037]; iron ion binding [GO:0005506]	chloroplast thylakoid membrane [GO:0009535]; integral component of membrane [GO:0016021]; photosystem II reaction center [GO:0009539]
Q3SC83	PSBF_SOLLC	reviewed	Cytochrome b559 subunit beta (PSII reaction center subunit VI)	psbF ACI37	Solanum lycopersicum (Tomato) (Lycopersicon esculentum)	39	chloroplast thylakoid membrane [GO:0009535]; integral component of membrane [GO:0016021]; photosystem II reaction center [GO:0009539]; electron carrier activity [GO:0009055]; heme binding [GO:0020037]; iron ion binding [GO:0005506]; photosynthetic electron transport chain [GO:0009767]	photosynthetic electron transport chain [GO:0009767]	electron carrier activity [GO:0009055]; heme binding [GO:0020037]; iron ion binding [GO:0005506]	chloroplast thylakoid membrane [GO:0009535]; integral component of membrane [GO:0016021]; photosystem II reaction center [GO:0009539]
P23322	PSBO_SOLLC	reviewed	Oxygen-evolving enhancer protein 1, chloroplastic (OEE1) (33 kDa subunit of oxygen evolving system of photosystem II) (33 kDa thylakoid membrane protein) (OEC 33 kDa subunit)	PSBO	Solanum lycopersicum (Tomato) (Lycopersicon esculentum)	329	chloroplast thylakoid membrane [GO:0009535]; extrinsic component of membrane [GO:0019898]; integral component of membrane [GO:0016021]; photosystem II oxygen evolving complex [GO:0009654]; calcium ion binding [GO:0005509]; photosynthesis [GO:0015979]; photosystem II stabilization [GO:0042549]	photosynthesis [GO:0015979]; photosystem II stabilization [GO:0042549]	calcium ion binding [GO:0005509]	chloroplast thylakoid membrane [GO:0009535]; extrinsic component of membrane [GO:0019898]; integral component of membrane [GO:0016021]; photosystem II oxygen evolving complex [GO:0009654]
K4AX19	K4AX19_SOLLC	unreviewed	Sodium/hydrogen exchanger	nhx3	Solanum lycopersicum (Tomato) (Lycopersicon esculentum)	537	integral component of membrane [GO:0016021]; plasma membrane [GO:0005886]; vacuolar membrane [GO:0005774]; sodium:proton antiporter activity [GO:0015385]; lithium ion transport [GO:0010351]; potassium ion homeostasis [GO:0055075]; regulation of pH [GO:0006885]; response to salt stress [GO:0009651]	lithium ion transport [GO:0010351]; potassium ion homeostasis [GO:0055075]; regulation of pH [GO:0006885]; response to salt stress [GO:0009651]	sodium:proton antiporter activity [GO:0015385]	integral component of membrane [GO:0016021]; plasma membrane [GO:0005886]; vacuolar membrane [GO:0005774]
Q1JRA3	Q1JRA3_SOLLC	unreviewed	Sodium/hydrogen exchanger	nhx3	Solanum lycopersicum (Tomato) (Lycopersicon esculentum)	537	integral component of membrane [GO:0016021]; plasma membrane [GO:0005886]; vacuolar membrane [GO:0005774]; sodium:proton antiporter activity [GO:0015385]; potassium ion homeostasis [GO:0055075]; regulation of pH [GO:0006885]; response to salt stress [GO:0009651]	potassium ion homeostasis [GO:0055075]; regulation of pH [GO:0006885]; response to salt stress [GO:0009651]	sodium:proton antiporter activity [GO:0015385]	integral component of membrane [GO:0016021]; plasma membrane [GO:0005886]; vacuolar membrane [GO:0005774]
K4BYY7	K4BYY7_SOLLC	unreviewed	Uncharacterized protein	Solyc05g016230.2	Solanum lycopersicum (Tomato) (Lycopersicon esculentum)	449	nucleus [GO:0005634]; DNA binding [GO:0003677]; ubiquitin-protein transferase activity [GO:0004842]; zinc ion binding [GO:0008270]; DNA repair [GO:0006281]	DNA repair [GO:0006281]	DNA binding [GO:0003677]; ubiquitin-protein transferase activity [GO:0004842]; zinc ion binding [GO:0008270]	nucleus [GO:0005634]
D2Y3F4	D2Y3F4_SOLLC	unreviewed	S-(hydroxymethyl)glutathione dehydrogenase (EC 1.1.1.284)	ADH3	Solanum lycopersicum (Tomato) (Lycopersicon esculentum)	379	nucleotide binding [GO:0000166]; S-(hydroxymethyl)glutathione dehydrogenase activity [GO:0051903]; zinc ion binding [GO:0008270]; ethanol oxidation [GO:0006069]	ethanol oxidation [GO:0006069]	nucleotide binding [GO:0000166]; S-(hydroxymethyl)glutathione dehydrogenase activity [GO:0051903]; zinc ion binding [GO:0008270]
E2CV19	E2CV19_SOLLC	unreviewed	Putative alcohol dehydrogenase class III (EC 1.2.1.46) (Fragment)		Solanum lycopersicum (Tomato) (Lycopersicon esculentum)	57	formaldehyde dehydrogenase activity [GO:0018467]; zinc ion binding [GO:0008270]		formaldehyde dehydrogenase activity [GO:0018467]; zinc ion binding [GO:0008270]
K4BVT6	K4BVT6_SOLLC	unreviewed	Alpha-amylase (EC 3.2.1.1)	Solyc04g082090.2	Solanum lycopersicum (Tomato) (Lycopersicon esculentum)	407	extracellular region [GO:0005576]; alpha-amylase activity [GO:0004556]; calcium ion binding [GO:0005509]; carbohydrate metabolic process [GO:0005975]	carbohydrate metabolic process [GO:0005975]	alpha-amylase activity [GO:0004556]; calcium ion binding [GO:0005509]	extracellular region [GO:0005576]
K4BV04	K4BV04_SOLLC	unreviewed	Uncharacterized protein	Solyc04g079200.2	Solanum lycopersicum (Tomato) (Lycopersicon esculentum)	312	cytosol [GO:0005829]; nucleus [GO:0005634]; cullin deneddylation [GO:0010388]; fatty acid beta-oxidation [GO:0006635]; glycolytic process [GO:0006096]; Golgi organization [GO:0007030]; hyperosmotic response [GO:0006972]; N-terminal protein myristoylation [GO:0006499]; photomorphogenesis [GO:0009640]; photorespiration [GO:0009853]; proteasome core complex assembly [GO:0080129]; proteasome-mediated…	cullin deneddylation [GO:0010388]; fatty acid beta-oxidation [GO:0006635]; glycolytic process [GO:0006096]; Golgi organization [GO:0007030]; hyperosmotic response [GO:0006972]; N-terminal protein myristoylation [GO:0006499]; photomorphogenesis [GO:0009640]; photorespiration [GO:0009853]; proteasome core complex assembly [GO:0080129]; proteasome-mediated ubiquitin-dependent protein catabolic proce…		cytosol [GO:0005829]; nucleus [GO:0005634]
K4AX03	K4AX03_SOLLC	unreviewed	Uncharacterized protein	Solyc01g067550.2	Solanum lycopersicum (Tomato) (Lycopersicon esculentum)	496	metal ion binding [GO:0046872]		metal ion binding [GO:0046872]
Q2VY15	Q2VY15_SOLLC	unreviewed	CONSTANS interacting protein 4 (Uncharacterized protein)	CIP4	Solanum lycopersicum (Tomato) (Lycopersicon esculentum)	338	nucleus [GO:0005634]; ubiquitin-protein transferase activity [GO:0004842]; zinc ion binding [GO:0008270]; hormone-mediated signaling pathway [GO:0009755]; photoperiodism, flowering [GO:0048573]; regulation of defense response [GO:0031347]	hormone-mediated signaling pathway [GO:0009755]; photoperiodism, flowering [GO:0048573]; regulation of defense response [GO:0031347]	ubiquitin-protein transferase activity [GO:0004842]; zinc ion binding [GO:0008270]	nucleus [GO:0005634]
K4C5P1	K4C5P1_SOLLC	unreviewed	Ferritin (EC 1.16.3.1)	Solyc06g050980.2	Solanum lycopersicum (Tomato) (Lycopersicon esculentum)	251	cell [GO:0005623]; ferric iron binding [GO:0008199]; ferroxidase activity [GO:0004322]; cellular iron ion homeostasis [GO:0006879]; iron ion transport [GO:0006826]	cellular iron ion homeostasis [GO:0006879]; iron ion transport [GO:0006826]	ferric iron binding [GO:0008199]; ferroxidase activity [GO:0004322]	cell [GO:0005623]
A5H1Q7	A5H1Q7_SOLLC	unreviewed	Sulfite oxidase	SO	Solanum lycopersicum (Tomato) (Lycopersicon esculentum)	393	molybdenum ion binding [GO:0030151]; oxidoreductase activity [GO:0016491]; nitrate assimilation [GO:0042128]	nitrate assimilation [GO:0042128]	molybdenum ion binding [GO:0030151]; oxidoreductase activity [GO:0016491]
Q4W8D2	Q4W8D2_SOLLC	unreviewed	2-oxoglutarate-dependent dioxygenase (Uncharacterized protein)	LeODD ODD	Solanum lycopersicum (Tomato) (Lycopersicon esculentum)	364	metal ion binding [GO:0046872]; oxidoreductase activity, acting on paired donors, with incorporation or reduction of molecular oxygen, 2-oxoglutarate as one donor, and incorporation of one atom each of oxygen into both donors [GO:0016706]		metal ion binding [GO:0046872]; oxidoreductase activity, acting on paired donors, with incorporation or reduction of molecular oxygen, 2-oxoglutarate as one donor, and incorporation of one atom each of oxygen into both donors [GO:0016706]
K4D2S2	K4D2S2_SOLLC	unreviewed	Adenylosuccinate synthetase, chloroplastic (AMPSase) (AdSS) (EC 6.3.4.4) (IMP--aspartate ligase)	Solyc10g080320.1 PURA	Solanum lycopersicum (Tomato) (Lycopersicon esculentum)	507	chloroplast [GO:0009507]; adenylosuccinate synthase activity [GO:0004019]; GTP binding [GO:0005525]; magnesium ion binding [GO:0000287]; 'de novo' AMP biosynthetic process [GO:0044208]	'de novo' AMP biosynthetic process [GO:0044208]	adenylosuccinate synthase activity [GO:0004019]; GTP binding [GO:0005525]; magnesium ion binding [GO:0000287]	chloroplast [GO:0009507]
K4BW79	ENOX_SOLLC	reviewed	2-methylene-furan-3-one reductase (EC 1.3.1.105) (Enone oxidoreductase) (SlEO)	EO QR Solyc05g005480	Solanum lycopersicum (Tomato) (Lycopersicon esculentum)	388	apoplast [GO:0048046]; chloroplast envelope [GO:0009941]; chloroplast stroma [GO:0009570]; stromule [GO:0010319]; thylakoid [GO:0009579]; 2-alkenal reductase (NADP+) activity [GO:0035798]; enone reductase activity [GO:0035671]; zinc ion binding [GO:0008270]; aromatic amino acid family metabolic process [GO:0009072]; carotenoid biosynthetic process [GO:0016117]; cellular amino acid biosynthetic pr…	aromatic amino acid family metabolic process [GO:0009072]; carotenoid biosynthetic process [GO:0016117]; cellular amino acid biosynthetic process [GO:0008652]; chlorophyll biosynthetic process [GO:0015995]; coenzyme biosynthetic process [GO:0009108]; defense response to bacterium [GO:0042742]; glycine catabolic process [GO:0006546]; isopentenyl diphosphate biosynthetic process, methylerythritol 4…	2-alkenal reductase (NADP+) activity [GO:0035798]; enone reductase activity [GO:0035671]; zinc ion binding [GO:0008270]	apoplast [GO:0048046]; chloroplast envelope [GO:0009941]; chloroplast stroma [GO:0009570]; stromule [GO:0010319]; thylakoid [GO:0009579]
K4C4Z8	K4C4Z8_SOLLC	unreviewed	Uncharacterized protein	Solyc06g036310.2	Solanum lycopersicum (Tomato) (Lycopersicon esculentum)	135	metal ion binding [GO:0046872]; metal ion transport [GO:0030001]	metal ion transport [GO:0030001]	metal ion binding [GO:0046872]
K4BMZ1	K4BMZ1_SOLLC	unreviewed	Uncharacterized protein	Solyc03g121930.2	Solanum lycopersicum (Tomato) (Lycopersicon esculentum)	276	zinc ion binding [GO:0008270]; regulation of transcription, DNA-templated [GO:0006355]	regulation of transcription, DNA-templated [GO:0006355]	zinc ion binding [GO:0008270]
K4B378	K4B378_SOLLC	unreviewed	Uncharacterized protein	Solyc01g108630.2	Solanum lycopersicum (Tomato) (Lycopersicon esculentum)	587	heme binding [GO:0020037]; iron-sulfur cluster binding [GO:0051536]; oxidoreductase activity [GO:0016491]		heme binding [GO:0020037]; iron-sulfur cluster binding [GO:0051536]; oxidoreductase activity [GO:0016491]
Q3LG51	Q3LG51_SOLLC	unreviewed	Nitrite reductase (Fragment)	nii1	Solanum lycopersicum (Tomato) (Lycopersicon esculentum)	234	heme binding [GO:0020037]; iron-sulfur cluster binding [GO:0051536]; oxidoreductase activity [GO:0016491]		heme binding [GO:0020037]; iron-sulfur cluster binding [GO:0051536]; oxidoreductase activity [GO:0016491]
K4DE74	K4DE74_SOLLC	unreviewed	Uncharacterized protein	Solyc12g036170.1	Solanum lycopersicum (Tomato) (Lycopersicon esculentum)	173	chloroplast thylakoid membrane [GO:0009535]; NAD(P)H dehydrogenase complex (plastoquinone) [GO:0010598]; cellular cation homeostasis [GO:0030003]; chlorophyll biosynthetic process [GO:0015995]; divalent metal ion transport [GO:0070838]; maltose metabolic process [GO:0000023]; pentose-phosphate shunt [GO:0006098]; photorespiration [GO:0009853]; photosynthetic electron transport in photosystem I [G…	cellular cation homeostasis [GO:0030003]; chlorophyll biosynthetic process [GO:0015995]; divalent metal ion transport [GO:0070838]; maltose metabolic process [GO:0000023]; pentose-phosphate shunt [GO:0006098]; photorespiration [GO:0009853]; photosynthetic electron transport in photosystem I [GO:0009773]; rRNA processing [GO:0006364]; starch biosynthetic process [GO:0019252]		chloroplast thylakoid membrane [GO:0009535]; NAD(P)H dehydrogenase complex (plastoquinone) [GO:0010598]
K4C8P9	K4C8P9_SOLLC	unreviewed	Uncharacterized protein	Solyc06g071770.2	Solanum lycopersicum (Tomato) (Lycopersicon esculentum)	737	zinc ion binding [GO:0008270]		zinc ion binding [GO:0008270]
K4B167	K4B167_SOLLC	unreviewed	Uncharacterized protein	Solyc01g100330.2	Solanum lycopersicum (Tomato) (Lycopersicon esculentum)	202	nucleic acid binding [GO:0003676]; zinc ion binding [GO:0008270]		nucleic acid binding [GO:0003676]; zinc ion binding [GO:0008270]
B2MWN0	B2MWN0_SOLLC	unreviewed	D-cysteine desulfhydrase (Uncharacterized protein)	LOC100191113	Solanum lycopersicum (Tomato) (Lycopersicon esculentum)	425	chloroplast [GO:0009507]; cytosol [GO:0005829]; mitochondrion [GO:0005739]; 1-aminocyclopropane-1-carboxylate deaminase activity [GO:0008660]; cobalt ion binding [GO:0050897]; D-cysteine desulfhydrase activity [GO:0019148]; D-cysteine catabolic process [GO:0019447]; ethylene biosynthetic process [GO:0009693]; gluconeogenesis [GO:0006094]; glucosinolate biosynthetic process [GO:0019761]; glycolyti…	D-cysteine catabolic process [GO:0019447]; ethylene biosynthetic process [GO:0009693]; gluconeogenesis [GO:0006094]; glucosinolate biosynthetic process [GO:0019761]; glycolytic process [GO:0006096]; hydrogen peroxide catabolic process [GO:0042744]; isopentenyl diphosphate biosynthetic process, methylerythritol 4-phosphate pathway [GO:0019288]; regulation of protein localization [GO:0032880]; resp…	1-aminocyclopropane-1-carboxylate deaminase activity [GO:0008660]; cobalt ion binding [GO:0050897]; D-cysteine desulfhydrase activity [GO:0019148]	chloroplast [GO:0009507]; cytosol [GO:0005829]; mitochondrion [GO:0005739]
K4CJP8	K4CJP8_SOLLC	unreviewed	Uncharacterized protein	Solyc08g023280.2	Solanum lycopersicum (Tomato) (Lycopersicon esculentum)	998	nucleus [GO:0005634]; DNA binding [GO:0003677]; ubiquitin-protein transferase activity [GO:0004842]; zinc ion binding [GO:0008270]; DNA recombination [GO:0006310]; double-strand break repair [GO:0006302]	DNA recombination [GO:0006310]; double-strand break repair [GO:0006302]	DNA binding [GO:0003677]; ubiquitin-protein transferase activity [GO:0004842]; zinc ion binding [GO:0008270]	nucleus [GO:0005634]
G8Z283	G8Z283_SOLLC	unreviewed	Hop-interacting protein THI120		Solanum lycopersicum (Tomato) (Lycopersicon esculentum)	206	zinc ion binding [GO:0008270]		zinc ion binding [GO:0008270]
K4C344	K4C344_SOLLC	unreviewed	Uncharacterized protein	Solyc06g005620.2	Solanum lycopersicum (Tomato) (Lycopersicon esculentum)	337	membrane [GO:0016020]; copper ion transmembrane transporter activity [GO:0005375]; cellular response to iron ion starvation [GO:0010106]; iron ion transport [GO:0006826]; nitrate transport [GO:0015706]; response to nitrate [GO:0010167]	cellular response to iron ion starvation [GO:0010106]; iron ion transport [GO:0006826]; nitrate transport [GO:0015706]; response to nitrate [GO:0010167]	copper ion transmembrane transporter activity [GO:0005375]	membrane [GO:0016020]
K4B045	K4B045_SOLLC	unreviewed	Uncharacterized protein	Solyc01g096570.2	Solanum lycopersicum (Tomato) (Lycopersicon esculentum)	412	exonuclease activity [GO:0004527]; nucleic acid binding [GO:0003676]; zinc ion binding [GO:0008270]		exonuclease activity [GO:0004527]; nucleic acid binding [GO:0003676]; zinc ion binding [GO:0008270]
K4CM31	K4CM31_SOLLC	unreviewed	Uncharacterized protein	Solyc08g068070.2	Solanum lycopersicum (Tomato) (Lycopersicon esculentum)	169	heme binding [GO:0020037]; iron ion binding [GO:0005506]; oxygen binding [GO:0019825]; oxygen transport [GO:0015671]	oxygen transport [GO:0015671]	heme binding [GO:0020037]; iron ion binding [GO:0005506]; oxygen binding [GO:0019825]
K4BBS0	K4BBS0_SOLLC	unreviewed	Uncharacterized protein	Solyc02g087640.2	Solanum lycopersicum (Tomato) (Lycopersicon esculentum)	482	zinc ion binding [GO:0008270]; cellular respiration [GO:0045333]; photosynthesis [GO:0015979]	cellular respiration [GO:0045333]; photosynthesis [GO:0015979]	zinc ion binding [GO:0008270]
K4C776	K4C776_SOLLC	unreviewed	Uncharacterized protein	Solyc06g064440.2	Solanum lycopersicum (Tomato) (Lycopersicon esculentum)	287	zinc ion binding [GO:0008270]		zinc ion binding [GO:0008270]
K4BPD6	K4BPD6_SOLLC	unreviewed	Protein pelota homolog (EC 3.1.-.-)	Solyc04g009810.2	Solanum lycopersicum (Tomato) (Lycopersicon esculentum)	378	cytoplasm [GO:0005737]; nucleus [GO:0005634]; endonuclease activity [GO:0004519]; metal ion binding [GO:0046872]; nuclear-transcribed mRNA catabolic process, no-go decay [GO:0070966]; nuclear-transcribed mRNA catabolic process, non-stop decay [GO:0070481]; RNA surveillance [GO:0071025]	nuclear-transcribed mRNA catabolic process, no-go decay [GO:0070966]; nuclear-transcribed mRNA catabolic process, non-stop decay [GO:0070481]; RNA surveillance [GO:0071025]	endonuclease activity [GO:0004519]; metal ion binding [GO:0046872]	cytoplasm [GO:0005737]; nucleus [GO:0005634]
M9TIM9	M9TIM9_SOLLC	unreviewed	Protein pelota homolog (EC 3.1.-.-)		Solanum lycopersicum (Tomato) (Lycopersicon esculentum)	378	cytoplasm [GO:0005737]; nucleus [GO:0005634]; endonuclease activity [GO:0004519]; metal ion binding [GO:0046872]; nuclear-transcribed mRNA catabolic process, no-go decay [GO:0070966]; nuclear-transcribed mRNA catabolic process, non-stop decay [GO:0070481]; RNA surveillance [GO:0071025]	nuclear-transcribed mRNA catabolic process, no-go decay [GO:0070966]; nuclear-transcribed mRNA catabolic process, non-stop decay [GO:0070481]; RNA surveillance [GO:0071025]	endonuclease activity [GO:0004519]; metal ion binding [GO:0046872]	cytoplasm [GO:0005737]; nucleus [GO:0005634]
K4D101	K4D101_SOLLC	unreviewed	Uncharacterized protein	Solyc10g054030.1	Solanum lycopersicum (Tomato) (Lycopersicon esculentum)	416	zinc ion binding [GO:0008270]		zinc ion binding [GO:0008270]
K4D304	K4D304_SOLLC	unreviewed	Uncharacterized protein	Solyc10g081170.1	Solanum lycopersicum (Tomato) (Lycopersicon esculentum)	149	calcium ion binding [GO:0005509]		calcium ion binding [GO:0005509]
O24033	O24033_SOLLC	unreviewed	Calmodulin (Fragment)	N6	Solanum lycopersicum (Tomato) (Lycopersicon esculentum)	118	calcium ion binding [GO:0005509]		calcium ion binding [GO:0005509]
K4BZA6	K4BZA6_SOLLC	unreviewed	NADH-cytochrome b5 reductase (EC 1.6.2.2)	Solyc05g018520.2	Solanum lycopersicum (Tomato) (Lycopersicon esculentum)	323	Golgi apparatus [GO:0005794]; mitochondrial intermembrane space [GO:0005758]; plant-type cell wall [GO:0009505]; copper ion binding [GO:0005507]; cytochrome-b5 reductase activity, acting on NAD(P)H [GO:0004128]; glycolytic process [GO:0006096]; Golgi organization [GO:0007030]; hyperosmotic response [GO:0006972]; response to cadmium ion [GO:0046686]; response to temperature stimulus [GO:0009266]; …	glycolytic process [GO:0006096]; Golgi organization [GO:0007030]; hyperosmotic response [GO:0006972]; response to cadmium ion [GO:0046686]; response to temperature stimulus [GO:0009266]; water transport [GO:0006833]	copper ion binding [GO:0005507]; cytochrome-b5 reductase activity, acting on NAD(P)H [GO:0004128]	Golgi apparatus [GO:0005794]; mitochondrial intermembrane space [GO:0005758]; plant-type cell wall [GO:0009505]
K4CXD3	K4CXD3_SOLLC	unreviewed	Uncharacterized protein	Solyc10g006010.2	Solanum lycopersicum (Tomato) (Lycopersicon esculentum)	349	integral component of membrane [GO:0016021]; potassium channel activity [GO:0005267]		potassium channel activity [GO:0005267]	integral component of membrane [GO:0016021]
K4B1K3	K4B1K3_SOLLC	unreviewed	Uncharacterized protein	Solyc01g102750.2	Solanum lycopersicum (Tomato) (Lycopersicon esculentum)	249	zinc ion binding [GO:0008270]; regulation of transcription, DNA-templated [GO:0006355]	regulation of transcription, DNA-templated [GO:0006355]	zinc ion binding [GO:0008270]
K4C2T5	K4C2T5_SOLLC	unreviewed	Uncharacterized protein	Solyc05g056110.2	Solanum lycopersicum (Tomato) (Lycopersicon esculentum)	321	hydrolase activity [GO:0016787]; manganese ion binding [GO:0030145]; RNA binding [GO:0003723]		hydrolase activity [GO:0016787]; manganese ion binding [GO:0030145]; RNA binding [GO:0003723]
K4BBN1	K4BBN1_SOLLC	unreviewed	Uncharacterized protein	Solyc02g087240.2	Solanum lycopersicum (Tomato) (Lycopersicon esculentum)	487	mitochondrial respiratory chain complex I [GO:0005747]; 4 iron, 4 sulfur cluster binding [GO:0051539]; FMN binding [GO:0010181]; NAD binding [GO:0051287]; NADH dehydrogenase (ubiquinone) activity [GO:0008137]; cell growth [GO:0016049]; cell morphogenesis [GO:0000902]; Golgi vesicle transport [GO:0048193]; N-terminal protein myristoylation [GO:0006499]; photorespiration [GO:0009853]; proteasome co…	cell growth [GO:0016049]; cell morphogenesis [GO:0000902]; Golgi vesicle transport [GO:0048193]; N-terminal protein myristoylation [GO:0006499]; photorespiration [GO:0009853]; proteasome core complex assembly [GO:0080129]; response to misfolded protein [GO:0051788]; ubiquitin-dependent protein catabolic process [GO:0006511]	4 iron, 4 sulfur cluster binding [GO:0051539]; FMN binding [GO:0010181]; NAD binding [GO:0051287]; NADH dehydrogenase (ubiquinone) activity [GO:0008137]	mitochondrial respiratory chain complex I [GO:0005747]
K4C6D5	K4C6D5_SOLLC	unreviewed	Uncharacterized protein	Solyc06g054490.2	Solanum lycopersicum (Tomato) (Lycopersicon esculentum)	295	iron ion binding [GO:0005506]; L-ascorbic acid binding [GO:0031418]; oxidoreductase activity, acting on paired donors, with incorporation or reduction of molecular oxygen, 2-oxoglutarate as one donor, and incorporation of one atom each of oxygen into both donors [GO:0016706]		iron ion binding [GO:0005506]; L-ascorbic acid binding [GO:0031418]; oxidoreductase activity, acting on paired donors, with incorporation or reduction of molecular oxygen, 2-oxoglutarate as one donor, and incorporation of one atom each of oxygen into both donors [GO:0016706]
K4CJ08	K4CJ08_SOLLC	unreviewed	Nodulin26-like intrinsic protein 51 (Uncharacterized protein)	Solyc08g013730.2 NIP5;1	Solanum lycopersicum (Tomato) (Lycopersicon esculentum)	295	integral component of membrane [GO:0016021]; lateral plasma membrane [GO:0016328]; arsenite transmembrane transporter activity [GO:0015105]; borate uptake transmembrane transporter activity [GO:0080138]; water channel activity [GO:0015250]; arsenite transport [GO:0015700]; cellular response to iron ion starvation [GO:0010106]; iron ion transport [GO:0006826]; nitrate transport [GO:0015706]; respo…	arsenite transport [GO:0015700]; cellular response to iron ion starvation [GO:0010106]; iron ion transport [GO:0006826]; nitrate transport [GO:0015706]; response to arsenic-containing substance [GO:0046685]; response to nitrate [GO:0010167]	arsenite transmembrane transporter activity [GO:0015105]; borate uptake transmembrane transporter activity [GO:0080138]; water channel activity [GO:0015250]	integral component of membrane [GO:0016021]; lateral plasma membrane [GO:0016328]
Q8GZP5	Q8GZP5_SOLLC	unreviewed	Cytochrome P450 CYP74C3 (Uncharacterized protein)	Solyc10g007960.1	Solanum lycopersicum (Tomato) (Lycopersicon esculentum)	491	heme binding [GO:0020037]; iron ion binding [GO:0005506]; oxidoreductase activity, acting on paired donors, with incorporation or reduction of molecular oxygen [GO:0016705]		heme binding [GO:0020037]; iron ion binding [GO:0005506]; oxidoreductase activity, acting on paired donors, with incorporation or reduction of molecular oxygen [GO:0016705]
P14831	SODCP_SOLLC	reviewed	Superoxide dismutase [Cu-Zn], chloroplastic (EC 1.15.1.1)	SODCP.2	Solanum lycopersicum (Tomato) (Lycopersicon esculentum)	217	chloroplast [GO:0009507]; metal ion binding [GO:0046872]; superoxide dismutase activity [GO:0004784]		metal ion binding [GO:0046872]; superoxide dismutase activity [GO:0004784]	chloroplast [GO:0009507]
Q7XAV2	Q7XAV2_SOLLC	unreviewed	Superoxide dismutase [Cu-Zn] (EC 1.15.1.1)	SODCP.2	Solanum lycopersicum (Tomato) (Lycopersicon esculentum)	217	apoplast [GO:0048046]; chloroplast stroma [GO:0009570]; thylakoid [GO:0009579]; metal ion binding [GO:0046872]; peroxidase activity [GO:0004601]; superoxide dismutase activity [GO:0004784]; toxin catabolic process [GO:0009407]	toxin catabolic process [GO:0009407]	metal ion binding [GO:0046872]; peroxidase activity [GO:0004601]; superoxide dismutase activity [GO:0004784]	apoplast [GO:0048046]; chloroplast stroma [GO:0009570]; thylakoid [GO:0009579]
Q2VY10	Q2VY10_SOLLC	unreviewed	CONSTANS 1 (Uncharacterized protein)	CO1	Solanum lycopersicum (Tomato) (Lycopersicon esculentum)	391	intracellular [GO:0005622]; zinc ion binding [GO:0008270]		zinc ion binding [GO:0008270]	intracellular [GO:0005622]
Q941P9	HBL2_SOLLC	reviewed	Non-symbiotic hemoglobin 2 (Hb2) (SOLly GLB2)	HB2 GLB2	Solanum lycopersicum (Tomato) (Lycopersicon esculentum)	156	heme binding [GO:0020037]; iron ion binding [GO:0005506]; oxygen binding [GO:0019825]; oxygen transporter activity [GO:0005344]; fatty acid metabolic process [GO:0006631]; triglyceride biosynthetic process [GO:0019432]	fatty acid metabolic process [GO:0006631]; triglyceride biosynthetic process [GO:0019432]	heme binding [GO:0020037]; iron ion binding [GO:0005506]; oxygen binding [GO:0019825]; oxygen transporter activity [GO:0005344]
Q588D6	Q588D6_SOLLC	unreviewed	Phytochromobilin synthase (EC 1.3.7.4)	AUREA	Solanum lycopersicum (Tomato) (Lycopersicon esculentum)	342	cobalt ion binding [GO:0050897]; phytochromobilin:ferredoxin oxidoreductase activity [GO:0050619]; phytochromobilin biosynthetic process [GO:0010024]	phytochromobilin biosynthetic process [GO:0010024]	cobalt ion binding [GO:0050897]; phytochromobilin:ferredoxin oxidoreductase activity [GO:0050619]
K4CR29	K4CR29_SOLLC	unreviewed	Uncharacterized protein	Solyc09g010000.2	Solanum lycopersicum (Tomato) (Lycopersicon esculentum)	370	metal ion binding [GO:0046872]; oxidoreductase activity, acting on paired donors, with incorporation or reduction of molecular oxygen, 2-oxoglutarate as one donor, and incorporation of one atom each of oxygen into both donors [GO:0016706]		metal ion binding [GO:0046872]; oxidoreductase activity, acting on paired donors, with incorporation or reduction of molecular oxygen, 2-oxoglutarate as one donor, and incorporation of one atom each of oxygen into both donors [GO:0016706]
K4D4B4	K4D4B4_SOLLC	unreviewed	Uncharacterized protein	Solyc11g005010.1	Solanum lycopersicum (Tomato) (Lycopersicon esculentum)	447	response to cadmium ion [GO:0046686]	response to cadmium ion [GO:0046686]
K4BF47	K4BF47_SOLLC	unreviewed	Uncharacterized protein	Solyc03g025740.2	Solanum lycopersicum (Tomato) (Lycopersicon esculentum)	261	nucleic acid binding [GO:0003676]; zinc ion binding [GO:0008270]; embryo sac egg cell differentiation [GO:0009560]	embryo sac egg cell differentiation [GO:0009560]	nucleic acid binding [GO:0003676]; zinc ion binding [GO:0008270]
K4BIZ4	K4BIZ4_SOLLC	unreviewed	Alpha-amylase (EC 3.2.1.1)	Solyc03g095710.2	Solanum lycopersicum (Tomato) (Lycopersicon esculentum)	453	alpha-amylase activity [GO:0004556]; calcium ion binding [GO:0005509]; carbohydrate metabolic process [GO:0005975]	carbohydrate metabolic process [GO:0005975]	alpha-amylase activity [GO:0004556]; calcium ion binding [GO:0005509]
K4DH77	K4DH77_SOLLC	unreviewed	Uncharacterized protein	Solyc12g096040.1	Solanum lycopersicum (Tomato) (Lycopersicon esculentum)	254	zinc ion binding [GO:0008270]; regulation of transcription, DNA-templated [GO:0006355]	regulation of transcription, DNA-templated [GO:0006355]	zinc ion binding [GO:0008270]
K4BUL5	K4BUL5_SOLLC	unreviewed	Uncharacterized protein	Solyc04g077780.2	Solanum lycopersicum (Tomato) (Lycopersicon esculentum)	193	zinc ion binding [GO:0008270]		zinc ion binding [GO:0008270]
Q53U41	Q53U41_SOLLC	unreviewed	U1 small nuclear ribonucleoprotein C (U1 snRNP C) (U1-C) (U1C)	LOC778316	Solanum lycopersicum (Tomato) (Lycopersicon esculentum)	197	commitment complex [GO:0000243]; U1 snRNP [GO:0005685]; U2-type prespliceosome [GO:0071004]; viral nucleocapsid [GO:0019013]; mRNA binding [GO:0003729]; U1 snRNA binding [GO:0030619]; zinc ion binding [GO:0008270]; mRNA 5'-splice site recognition [GO:0000395]; spliceosomal snRNP assembly [GO:0000387]	mRNA 5'-splice site recognition [GO:0000395]; spliceosomal snRNP assembly [GO:0000387]	mRNA binding [GO:0003729]; U1 snRNA binding [GO:0030619]; zinc ion binding [GO:0008270]	commitment complex [GO:0000243]; U1 snRNP [GO:0005685]; U2-type prespliceosome [GO:0071004]; viral nucleocapsid [GO:0019013]
K4DCY9	K4DCY9_SOLLC	unreviewed	Uncharacterized protein	Solyc12g014540.1	Solanum lycopersicum (Tomato) (Lycopersicon esculentum)	817	chromatin binding [GO:0003682]; zinc ion binding [GO:0008270]		chromatin binding [GO:0003682]; zinc ion binding [GO:0008270]
K4CTJ2	K4CTJ2_SOLLC	unreviewed	Uncharacterized protein	Solyc09g059030.2	Solanum lycopersicum (Tomato) (Lycopersicon esculentum)	329	oxidoreductase activity [GO:0016491]; zinc ion binding [GO:0008270]		oxidoreductase activity [GO:0016491]; zinc ion binding [GO:0008270]
K4B524	K4B524_SOLLC	unreviewed	Uncharacterized protein	Solyc02g021760.2	Solanum lycopersicum (Tomato) (Lycopersicon esculentum)	689	metal ion binding [GO:0046872]		metal ion binding [GO:0046872]
Q40131	Q40131_SOLLC	unreviewed	Uncharacterized protein	LOC544002	Solanum lycopersicum (Tomato) (Lycopersicon esculentum)	342	metal ion binding [GO:0046872]; oxidoreductase activity, acting on paired donors, with incorporation or reduction of molecular oxygen, 2-oxoglutarate as one donor, and incorporation of one atom each of oxygen into both donors [GO:0016706]		metal ion binding [GO:0046872]; oxidoreductase activity, acting on paired donors, with incorporation or reduction of molecular oxygen, 2-oxoglutarate as one donor, and incorporation of one atom each of oxygen into both donors [GO:0016706]
K4BSR4	K4BSR4_SOLLC	unreviewed	Annexin	AN35	Solanum lycopersicum (Tomato) (Lycopersicon esculentum)	316	calcium ion binding [GO:0005509]; calcium-dependent phospholipid binding [GO:0005544]		calcium-dependent phospholipid binding [GO:0005544]; calcium ion binding [GO:0005509]
O81535	O81535_SOLLC	unreviewed	Annexin	AN35	Solanum lycopersicum (Tomato) (Lycopersicon esculentum)	315	calcium ion binding [GO:0005509]; calcium-dependent phospholipid binding [GO:0005544]		calcium-dependent phospholipid binding [GO:0005544]; calcium ion binding [GO:0005509]
K4DA04	K4DA04_SOLLC	unreviewed	Uncharacterized protein	Solyc11g068460.1	Solanum lycopersicum (Tomato) (Lycopersicon esculentum)	249	calcium ion binding [GO:0005509]		calcium ion binding [GO:0005509]
K4BV89	K4BV89_SOLLC	unreviewed	Uncharacterized protein	Solyc04g080100.2	Solanum lycopersicum (Tomato) (Lycopersicon esculentum)	496	heme binding [GO:0020037]; iron ion binding [GO:0005506]; monooxygenase activity [GO:0004497]; oxidoreductase activity, acting on paired donors, with incorporation or reduction of molecular oxygen [GO:0016705]		heme binding [GO:0020037]; iron ion binding [GO:0005506]; monooxygenase activity [GO:0004497]; oxidoreductase activity, acting on paired donors, with incorporation or reduction of molecular oxygen [GO:0016705]
Q0KFV0	Q0KFV0_SOLLC	unreviewed	Putative endonuclease	tbn1	Solanum lycopersicum (Tomato) (Lycopersicon esculentum)	302	endonuclease activity [GO:0004519]; metal ion binding [GO:0046872]; nucleic acid binding [GO:0003676]; DNA catabolic process [GO:0006308]	DNA catabolic process [GO:0006308]	endonuclease activity [GO:0004519]; metal ion binding [GO:0046872]; nucleic acid binding [GO:0003676]
K4D211	K4D211_SOLLC	unreviewed	Uncharacterized protein	Solyc10g076690.1	Solanum lycopersicum (Tomato) (Lycopersicon esculentum)	240	zinc ion binding [GO:0008270]; regulation of transcription, DNA-templated [GO:0006355]	regulation of transcription, DNA-templated [GO:0006355]	zinc ion binding [GO:0008270]
K4D131	K4D131_SOLLC	unreviewed	Uncharacterized protein	Solyc10g054330.1	Solanum lycopersicum (Tomato) (Lycopersicon esculentum)	261	nucleic acid binding [GO:0003676]; zinc ion binding [GO:0008270]; protein folding [GO:0006457]; response to endoplasmic reticulum stress [GO:0034976]; response to heat [GO:0009408]; response to high light intensity [GO:0009644]; response to hydrogen peroxide [GO:0042542]	protein folding [GO:0006457]; response to endoplasmic reticulum stress [GO:0034976]; response to heat [GO:0009408]; response to high light intensity [GO:0009644]; response to hydrogen peroxide [GO:0042542]	nucleic acid binding [GO:0003676]; zinc ion binding [GO:0008270]
K4C2X8	K4C2X8_SOLLC	unreviewed	Uncharacterized protein	Solyc05g056540.2	Solanum lycopersicum (Tomato) (Lycopersicon esculentum)	432	cobalt ion binding [GO:0050897]; oxidoreductase activity [GO:0016491]; zinc ion binding [GO:0008270]		cobalt ion binding [GO:0050897]; oxidoreductase activity [GO:0016491]; zinc ion binding [GO:0008270]
K4DBA1	K4DBA1_SOLLC	unreviewed	Cytochrome b6-f complex iron-sulfur subunit (EC 1.10.9.1)	Solyc12g005630.1	Solanum lycopersicum (Tomato) (Lycopersicon esculentum)	231	chloroplast envelope [GO:0009941]; chloroplast thylakoid [GO:0009534]; cytochrome b6f complex [GO:0009512]; integral component of membrane [GO:0016021]; plasma membrane [GO:0005886]; thylakoid membrane [GO:0042651]; 2 iron, 2 sulfur cluster binding [GO:0051537]; electron transporter, transferring electrons from cytochrome b6/f complex of photosystem II activity [GO:0046028]; electron transporter,…	defense response to fungus [GO:0050832]; detection of biotic stimulus [GO:0009595]; jasmonic acid mediated signaling pathway [GO:0009867]; MAPK cascade [GO:0000165]; negative regulation of defense response [GO:0031348]; nonphotochemical quenching [GO:0010196]; pentose-phosphate shunt [GO:0006098]; photosynthetic electron transport chain [GO:0009767]; photosystem II assembly [GO:0010207]; plastid …	2 iron, 2 sulfur cluster binding [GO:0051537]; electron transporter, transferring electrons from cytochrome b6/f complex of photosystem II activity [GO:0046028]; electron transporter, transferring electrons within cytochrome b6/f complex of photosystem II activity [GO:0045158]; metal ion binding [GO:0046872]; plastoquinol--plastocyanin reductase activity [GO:0009496]; ubiquinol-cytochrome-c reduc…	chloroplast envelope [GO:0009941]; chloroplast thylakoid [GO:0009534]; cytochrome b6f complex [GO:0009512]; integral component of membrane [GO:0016021]; plasma membrane [GO:0005886]; thylakoid membrane [GO:0042651]
C6K2L2	C6K2L2_SOLLC	unreviewed	Myo-inositol oxygenase (EC 1.13.99.1) (Uncharacterized protein)	MIOX	Solanum lycopersicum (Tomato) (Lycopersicon esculentum)	317	cytoplasm [GO:0005737]; inositol oxygenase activity [GO:0050113]; iron ion binding [GO:0005506]; inositol catabolic process [GO:0019310]	inositol catabolic process [GO:0019310]	inositol oxygenase activity [GO:0050113]; iron ion binding [GO:0005506]	cytoplasm [GO:0005737]
G3LY22	G3LY22_SOLLC	unreviewed	Calcium-transporting ATPase (EC 3.6.3.8)		Solanum lycopersicum (Tomato) (Lycopersicon esculentum)	1081	integral component of membrane [GO:0016021]; ATP binding [GO:0005524]; calcium-transporting ATPase activity [GO:0005388]; metal ion binding [GO:0046872]		ATP binding [GO:0005524]; calcium-transporting ATPase activity [GO:0005388]; metal ion binding [GO:0046872]	integral component of membrane [GO:0016021]
K4CBV1	K4CBV1_SOLLC	unreviewed	Calcium-transporting ATPase (EC 3.6.3.8)	ACA10	Solanum lycopersicum (Tomato) (Lycopersicon esculentum)	1081	integral component of membrane [GO:0016021]; ATP binding [GO:0005524]; calcium-transporting ATPase activity [GO:0005388]; metal ion binding [GO:0046872]		ATP binding [GO:0005524]; calcium-transporting ATPase activity [GO:0005388]; metal ion binding [GO:0046872]	integral component of membrane [GO:0016021]
K4DBI3	K4DBI3_SOLLC	unreviewed	Uncharacterized protein	Solyc12g006460.1	Solanum lycopersicum (Tomato) (Lycopersicon esculentum)	487	heme binding [GO:0020037]; iron ion binding [GO:0005506]; monooxygenase activity [GO:0004497]; oxidoreductase activity, acting on paired donors, with incorporation or reduction of molecular oxygen [GO:0016705]		heme binding [GO:0020037]; iron ion binding [GO:0005506]; monooxygenase activity [GO:0004497]; oxidoreductase activity, acting on paired donors, with incorporation or reduction of molecular oxygen [GO:0016705]
K4B9S4	K4B9S4_SOLLC	unreviewed	Peroxidase (EC 1.11.1.7)	Solyc02g080530.2	Solanum lycopersicum (Tomato) (Lycopersicon esculentum)	326	heme binding [GO:0020037]; metal ion binding [GO:0046872]; peroxidase activity [GO:0004601]; response to oxidative stress [GO:0006979]	response to oxidative stress [GO:0006979]	heme binding [GO:0020037]; metal ion binding [GO:0046872]; peroxidase activity [GO:0004601]
K4DCU6	K4DCU6_SOLLC	unreviewed	Uncharacterized protein	Solyc12g014110.1	Solanum lycopersicum (Tomato) (Lycopersicon esculentum)	578	integral component of membrane [GO:0016021]; calcium ion binding [GO:0005509]; transmembrane transport [GO:0055085]	transmembrane transport [GO:0055085]	calcium ion binding [GO:0005509]	integral component of membrane [GO:0016021]
Q9AWA9	Q9AWA9_SOLLC	unreviewed	Non-symbiotic hemoglobin class 1 (Uncharacterized protein)	Glb1	Solanum lycopersicum (Tomato) (Lycopersicon esculentum)	152	cell wall [GO:0005618]; cytosol [GO:0005829]; plasma membrane [GO:0005886]; plasmodesma [GO:0009506]; heme binding [GO:0020037]; iron ion binding [GO:0005506]; oxygen binding [GO:0019825]; oxygen transport [GO:0015671]; regulation of hydrogen peroxide metabolic process [GO:0010310]; response to hypoxia [GO:0001666]; systemic acquired resistance, salicylic acid mediated signaling pathway [GO:00098…	oxygen transport [GO:0015671]; regulation of hydrogen peroxide metabolic process [GO:0010310]; response to hypoxia [GO:0001666]; systemic acquired resistance, salicylic acid mediated signaling pathway [GO:0009862]	heme binding [GO:0020037]; iron ion binding [GO:0005506]; oxygen binding [GO:0019825]	cell wall [GO:0005618]; cytosol [GO:0005829]; plasma membrane [GO:0005886]; plasmodesma [GO:0009506]
K4BT58	K4BT58_SOLLC	unreviewed	Uncharacterized protein	Solyc04g064670.2	Solanum lycopersicum (Tomato) (Lycopersicon esculentum)	276	chloroplast stroma [GO:0009570]; chloroplast thylakoid [GO:0009534]; extrinsic component of membrane [GO:0019898]; photosystem II oxygen evolving complex [GO:0009654]; thylakoid lumen [GO:0031977]; calcium ion binding [GO:0005509]; glucosinolate metabolic process [GO:0019760]; isopentenyl diphosphate biosynthetic process, methylerythritol 4-phosphate pathway [GO:0019288]; maltose metabolic proces…	glucosinolate metabolic process [GO:0019760]; isopentenyl diphosphate biosynthetic process, methylerythritol 4-phosphate pathway [GO:0019288]; maltose metabolic process [GO:0000023]; pentose-phosphate shunt [GO:0006098]; photosynthesis [GO:0015979]; positive regulation of catalytic activity [GO:0043085]; starch biosynthetic process [GO:0019252]	calcium ion binding [GO:0005509]	chloroplast stroma [GO:0009570]; chloroplast thylakoid [GO:0009534]; extrinsic component of membrane [GO:0019898]; photosystem II oxygen evolving complex [GO:0009654]; thylakoid lumen [GO:0031977]
K4AZ02	K4AZ02_SOLLC	unreviewed	Uncharacterized protein	Solyc01g090610.2	Solanum lycopersicum (Tomato) (Lycopersicon esculentum)	315	metal ion binding [GO:0046872]; oxidoreductase activity, acting on paired donors, with incorporation or reduction of molecular oxygen, 2-oxoglutarate as one donor, and incorporation of one atom each of oxygen into both donors [GO:0016706]		metal ion binding [GO:0046872]; oxidoreductase activity, acting on paired donors, with incorporation or reduction of molecular oxygen, 2-oxoglutarate as one donor, and incorporation of one atom each of oxygen into both donors [GO:0016706]
K4CXU8	K4CXU8_SOLLC	unreviewed	Uncharacterized protein	Solyc10g007690.2	Solanum lycopersicum (Tomato) (Lycopersicon esculentum)	273	chloroplast [GO:0009507]; integral component of membrane [GO:0016021]; photosystem I [GO:0009522]; photosystem II [GO:0009523]; chlorophyll binding [GO:0016168]; metal ion binding [GO:0046872]; photosynthesis, light harvesting [GO:0009765]; protein-chromophore linkage [GO:0018298]	photosynthesis, light harvesting [GO:0009765]; protein-chromophore linkage [GO:0018298]	chlorophyll binding [GO:0016168]; metal ion binding [GO:0046872]	chloroplast [GO:0009507]; integral component of membrane [GO:0016021]; photosystem I [GO:0009522]; photosystem II [GO:0009523]
Q9FR61	Q9FR61_SOLLC	unreviewed	Phospholipase D (EC 3.1.4.4)	TPLD	Solanum lycopersicum (Tomato) (Lycopersicon esculentum)	807	membrane [GO:0016020]; calcium ion binding [GO:0005509]; N-acylphosphatidylethanolamine-specific phospholipase D activity [GO:0070290]; phospholipase D activity [GO:0004630]; lipid catabolic process [GO:0016042]; phosphatidylcholine metabolic process [GO:0046470]	lipid catabolic process [GO:0016042]; phosphatidylcholine metabolic process [GO:0046470]	calcium ion binding [GO:0005509]; N-acylphosphatidylethanolamine-specific phospholipase D activity [GO:0070290]; phospholipase D activity [GO:0004630]	membrane [GO:0016020]
P12360	CB11_SOLLC	reviewed	Chlorophyll a-b binding protein 6A, chloroplastic (LHCI type I CAB-6A) (Light-harvesting complex I 26 kDa protein)	CAB6A	Solanum lycopersicum (Tomato) (Lycopersicon esculentum)	246	chloroplast thylakoid membrane [GO:0009535]; integral component of membrane [GO:0016021]; photosystem I [GO:0009522]; photosystem II [GO:0009523]; chlorophyll binding [GO:0016168]; metal ion binding [GO:0046872]; photosynthesis, light harvesting [GO:0009765]; protein-chromophore linkage [GO:0018298]	photosynthesis, light harvesting [GO:0009765]; protein-chromophore linkage [GO:0018298]	chlorophyll binding [GO:0016168]; metal ion binding [GO:0046872]	chloroplast thylakoid membrane [GO:0009535]; integral component of membrane [GO:0016021]; photosystem I [GO:0009522]; photosystem II [GO:0009523]
P27161	CALM_SOLLC	reviewed	Calmodulin (CaM)	CALM1	Solanum lycopersicum (Tomato) (Lycopersicon esculentum)	149	calcium ion binding [GO:0005509]		calcium ion binding [GO:0005509]
P28032	ADH2_SOLLC	reviewed	Alcohol dehydrogenase 2 (EC 1.1.1.1)	ADH2	Solanum lycopersicum (Tomato) (Lycopersicon esculentum)	380	cytoplasm [GO:0005737]; alcohol dehydrogenase (NAD) activity [GO:0004022]; zinc ion binding [GO:0008270]		alcohol dehydrogenase (NAD) activity [GO:0004022]; zinc ion binding [GO:0008270]	cytoplasm [GO:0005737]
Q40132	Q40132_SOLLC	unreviewed	2-oxoglutarate-dependent dioxygenase homolog (Fragment)	GAD2	Solanum lycopersicum (Tomato) (Lycopersicon esculentum)	227	metal ion binding [GO:0046872]; oxidoreductase activity, acting on paired donors, with incorporation or reduction of molecular oxygen, 2-oxoglutarate as one donor, and incorporation of one atom each of oxygen into both donors [GO:0016706]		metal ion binding [GO:0046872]; oxidoreductase activity, acting on paired donors, with incorporation or reduction of molecular oxygen, 2-oxoglutarate as one donor, and incorporation of one atom each of oxygen into both donors [GO:0016706]
K4BKE3	K4BKE3_SOLLC	unreviewed	Uncharacterized protein	Solyc03g112900.2	Solanum lycopersicum (Tomato) (Lycopersicon esculentum)	166	iron ion binding [GO:0005506]; iron-sulfur cluster binding [GO:0051536]; iron-sulfur cluster assembly [GO:0016226]	iron-sulfur cluster assembly [GO:0016226]	iron ion binding [GO:0005506]; iron-sulfur cluster binding [GO:0051536]
K4BPE1	K4BPE1_SOLLC	unreviewed	Uncharacterized protein	Solyc04g009860.2	Solanum lycopersicum (Tomato) (Lycopersicon esculentum)	364	metal ion binding [GO:0046872]; oxidoreductase activity, acting on paired donors, with incorporation or reduction of molecular oxygen, 2-oxoglutarate as one donor, and incorporation of one atom each of oxygen into both donors [GO:0016706]		metal ion binding [GO:0046872]; oxidoreductase activity, acting on paired donors, with incorporation or reduction of molecular oxygen, 2-oxoglutarate as one donor, and incorporation of one atom each of oxygen into both donors [GO:0016706]
D2KQI9	D2KQI9_SOLLC	unreviewed	Succinate dehydrogenase [ubiquinone] iron-sulfur subunit, mitochondrial (EC 1.3.5.1)	LOC100736507	Solanum lycopersicum (Tomato) (Lycopersicon esculentum)	274	mitochondrial inner membrane [GO:0005743]; 2 iron, 2 sulfur cluster binding [GO:0051537]; 3 iron, 4 sulfur cluster binding [GO:0051538]; 4 iron, 4 sulfur cluster binding [GO:0051539]; electron carrier activity [GO:0009055]; metal ion binding [GO:0046872]; succinate dehydrogenase (ubiquinone) activity [GO:0008177]; tricarboxylic acid cycle [GO:0006099]	tricarboxylic acid cycle [GO:0006099]	2 iron, 2 sulfur cluster binding [GO:0051537]; 3 iron, 4 sulfur cluster binding [GO:0051538]; 4 iron, 4 sulfur cluster binding [GO:0051539]; electron carrier activity [GO:0009055]; metal ion binding [GO:0046872]; succinate dehydrogenase (ubiquinone) activity [GO:0008177]	mitochondrial inner membrane [GO:0005743]
O04936	O04936_SOLLC	unreviewed	Malic enzyme	LeME2	Solanum lycopersicum (Tomato) (Lycopersicon esculentum)	579	malate dehydrogenase (decarboxylating) (NAD+) activity [GO:0004471]; metal ion binding [GO:0046872]; NAD binding [GO:0051287]; malate metabolic process [GO:0006108]	malate metabolic process [GO:0006108]	malate dehydrogenase (decarboxylating) (NAD+) activity [GO:0004471]; metal ion binding [GO:0046872]; NAD binding [GO:0051287]
K4CEP2	K4CEP2_SOLLC	unreviewed	Uncharacterized protein	Solyc07g044840.2	Solanum lycopersicum (Tomato) (Lycopersicon esculentum)	559	cytoplasm [GO:0005737]; manganese ion binding [GO:0030145]; phosphoglycerate mutase activity [GO:0004619]; glucose catabolic process [GO:0006007]	glucose catabolic process [GO:0006007]	manganese ion binding [GO:0030145]; phosphoglycerate mutase activity [GO:0004619]	cytoplasm [GO:0005737]
A4GVL8	A4GVL8_SOLLC	unreviewed	Gibberellin 2-oxidase (Uncharacterized protein)	SlGA2ox4 GA2ox4	Solanum lycopersicum (Tomato) (Lycopersicon esculentum)	331	iron ion binding [GO:0005506]; oxidoreductase activity, acting on paired donors, with incorporation or reduction of molecular oxygen, 2-oxoglutarate as one donor, and incorporation of one atom each of oxygen into both donors [GO:0016706]		iron ion binding [GO:0005506]; oxidoreductase activity, acting on paired donors, with incorporation or reduction of molecular oxygen, 2-oxoglutarate as one donor, and incorporation of one atom each of oxygen into both donors [GO:0016706]
K4CQN5	K4CQN5_SOLLC	unreviewed	Uncharacterized protein	Solyc09g008470.2	Solanum lycopersicum (Tomato) (Lycopersicon esculentum)	345	nucleus [GO:0005634]; nucleic acid binding [GO:0003676]; zinc ion binding [GO:0008270]; protein maturation [GO:0051604]	protein maturation [GO:0051604]	nucleic acid binding [GO:0003676]; zinc ion binding [GO:0008270]	nucleus [GO:0005634]
H6WYS2	H6WYS2_SOLLC	unreviewed	Sulfite reductase (EC 1.8.7.1) (Uncharacterized protein)	sir Solyc11g065620.1	Solanum lycopersicum (Tomato) (Lycopersicon esculentum)	691	apoplast [GO:0048046]; chloroplast envelope [GO:0009941]; chloroplast nucleoid [GO:0042644]; membrane [GO:0016020]; stromule [GO:0010319]; 4 iron, 4 sulfur cluster binding [GO:0051539]; copper ion binding [GO:0005507]; DNA binding [GO:0003677]; heme binding [GO:0020037]; sulfite reductase (ferredoxin) activity [GO:0050311]; sulfite reductase activity [GO:0016002]; cysteine biosynthetic process [G…	cysteine biosynthetic process [GO:0019344]; DNA packaging [GO:0006323]; glucosinolate biosynthetic process [GO:0019761]; glycolytic process [GO:0006096]; Golgi organization [GO:0007030]; hyperosmotic response [GO:0006972]; indoleacetic acid biosynthetic process [GO:0009684]; negative regulation of transcription, DNA-templated [GO:0045892]; regulation of DNA replication [GO:0006275]; response to c…	4 iron, 4 sulfur cluster binding [GO:0051539]; copper ion binding [GO:0005507]; DNA binding [GO:0003677]; heme binding [GO:0020037]; sulfite reductase (ferredoxin) activity [GO:0050311]; sulfite reductase activity [GO:0016002]	apoplast [GO:0048046]; chloroplast envelope [GO:0009941]; chloroplast nucleoid [GO:0042644]; membrane [GO:0016020]; stromule [GO:0010319]
K4DC71	K4DC71_SOLLC	unreviewed	Uncharacterized protein	Solyc12g009830.1	Solanum lycopersicum (Tomato) (Lycopersicon esculentum)	222	zinc ion binding [GO:0008270]		zinc ion binding [GO:0008270]
K4D226	K4D226_SOLLC	unreviewed	Uncharacterized protein	Solyc10g076840.1	Solanum lycopersicum (Tomato) (Lycopersicon esculentum)	347	metal ion binding [GO:0046872]; oxidoreductase activity, acting on paired donors, with incorporation or reduction of molecular oxygen, 2-oxoglutarate as one donor, and incorporation of one atom each of oxygen into both donors [GO:0016706]		metal ion binding [GO:0046872]; oxidoreductase activity, acting on paired donors, with incorporation or reduction of molecular oxygen, 2-oxoglutarate as one donor, and incorporation of one atom each of oxygen into both donors [GO:0016706]
K4BB06	K4BB06_SOLLC	unreviewed	Proteasome subunit beta type (EC 3.4.25.1)	Solyc02g084920.2	Solanum lycopersicum (Tomato) (Lycopersicon esculentum)	223	apoplast [GO:0048046]; chloroplast [GO:0009507]; cytosol [GO:0005829]; nucleus [GO:0005634]; plasma membrane [GO:0005886]; proteasome core complex [GO:0005839]; threonine-type endopeptidase activity [GO:0004298]; defense response to fungus, incompatible interaction [GO:0009817]; fatty acid beta-oxidation [GO:0006635]; gluconeogenesis [GO:0006094]; glycolytic process [GO:0006096]; proteasome core …	defense response to fungus, incompatible interaction [GO:0009817]; fatty acid beta-oxidation [GO:0006635]; gluconeogenesis [GO:0006094]; glycolytic process [GO:0006096]; proteasome core complex assembly [GO:0080129]; proteasome-mediated ubiquitin-dependent protein catabolic process [GO:0043161]; response to cadmium ion [GO:0046686]; response to misfolded protein [GO:0051788]; response to salt str…	threonine-type endopeptidase activity [GO:0004298]	apoplast [GO:0048046]; chloroplast [GO:0009507]; cytosol [GO:0005829]; nucleus [GO:0005634]; plasma membrane [GO:0005886]; proteasome core complex [GO:0005839]
K4BBN0	K4BBN0_SOLLC	unreviewed	Uncharacterized protein	Solyc02g087230.2	Solanum lycopersicum (Tomato) (Lycopersicon esculentum)	149	chloroplast envelope [GO:0009941]; chloroplast stroma [GO:0009570]; 4 iron, 4 sulfur cluster binding [GO:0051539]; electron carrier activity [GO:0009055]; ferredoxin:thioredoxin reductase activity [GO:0030385]; maltose metabolic process [GO:0000023]; positive regulation of catalytic activity [GO:0043085]; starch biosynthetic process [GO:0019252]	maltose metabolic process [GO:0000023]; positive regulation of catalytic activity [GO:0043085]; starch biosynthetic process [GO:0019252]	4 iron, 4 sulfur cluster binding [GO:0051539]; electron carrier activity [GO:0009055]; ferredoxin:thioredoxin reductase activity [GO:0030385]	chloroplast envelope [GO:0009941]; chloroplast stroma [GO:0009570]
Q07445	Q07445_SOLLC	unreviewed	Peroxidase (EC 1.11.1.7)	TPX2	Solanum lycopersicum (Tomato) (Lycopersicon esculentum)	329	extracellular region [GO:0005576]; heme binding [GO:0020037]; metal ion binding [GO:0046872]; peroxidase activity [GO:0004601]; response to oxidative stress [GO:0006979]	response to oxidative stress [GO:0006979]	heme binding [GO:0020037]; metal ion binding [GO:0046872]; peroxidase activity [GO:0004601]	extracellular region [GO:0005576]
K4CNA1	K4CNA1_SOLLC	unreviewed	Uncharacterized protein	Solyc08g077420.2	Solanum lycopersicum (Tomato) (Lycopersicon esculentum)	1274	cytoplasm [GO:0005737]; ATP binding [GO:0005524]; DNA binding [GO:0003677]; helicase activity [GO:0004386]; zinc ion binding [GO:0008270]; nuclear-transcribed mRNA catabolic process, nonsense-mediated decay [GO:0000184]	nuclear-transcribed mRNA catabolic process, nonsense-mediated decay [GO:0000184]	ATP binding [GO:0005524]; DNA binding [GO:0003677]; helicase activity [GO:0004386]; zinc ion binding [GO:0008270]	cytoplasm [GO:0005737]
K4BDL2	K4BDL2_SOLLC	unreviewed	Uncharacterized protein	Solyc02g094170.2	Solanum lycopersicum (Tomato) (Lycopersicon esculentum)	254	metal ion binding [GO:0046872]		metal ion binding [GO:0046872]
K4B2X5	K4B2X5_SOLLC	unreviewed	Uncharacterized protein	Solyc01g107590.2	Solanum lycopersicum (Tomato) (Lycopersicon esculentum)	357	oxidoreductase activity [GO:0016491]; zinc ion binding [GO:0008270]		oxidoreductase activity [GO:0016491]; zinc ion binding [GO:0008270]
K4C5F4	K4C5F4_SOLLC	unreviewed	Superoxide dismutase (EC 1.15.1.1)	Solyc06g049080.2	Solanum lycopersicum (Tomato) (Lycopersicon esculentum)	228	metal ion binding [GO:0046872]; superoxide dismutase activity [GO:0004784]		metal ion binding [GO:0046872]; superoxide dismutase activity [GO:0004784]
K4BX19	K4BX19_SOLLC	unreviewed	Uncharacterized protein	Solyc05g008450.2	Solanum lycopersicum (Tomato) (Lycopersicon esculentum)	302	chloroplast envelope [GO:0009941]; chloroplast stroma [GO:0009570]; thylakoid [GO:0009579]; copper ion binding [GO:0005507]; oxidoreductase activity [GO:0016491]		copper ion binding [GO:0005507]; oxidoreductase activity [GO:0016491]	chloroplast envelope [GO:0009941]; chloroplast stroma [GO:0009570]; thylakoid [GO:0009579]
Q9SDZ6	Q9SDZ6_SOLLC	unreviewed	Phospholipase D alpha (Uncharacterized protein) (Fragment)	PLDa1	Solanum lycopersicum (Tomato) (Lycopersicon esculentum)	809	membrane [GO:0016020]; calcium ion binding [GO:0005509]; phospholipase D activity [GO:0004630]; phosphatidylcholine metabolic process [GO:0046470]	phosphatidylcholine metabolic process [GO:0046470]	calcium ion binding [GO:0005509]; phospholipase D activity [GO:0004630]	membrane [GO:0016020]
K4BKT0	K4BKT0_SOLLC	unreviewed	Uncharacterized protein	Solyc03g114280.2	Solanum lycopersicum (Tomato) (Lycopersicon esculentum)	377	zinc ion binding [GO:0008270]		zinc ion binding [GO:0008270]
D2SLU7	D2SLU7_SOLLC	unreviewed	Chloroplast stromal ascorbate peroxidase		Solanum lycopersicum (Tomato) (Lycopersicon esculentum)	319	heme binding [GO:0020037]; peroxidase activity [GO:0004601]; response to oxidative stress [GO:0006979]	response to oxidative stress [GO:0006979]	heme binding [GO:0020037]; peroxidase activity [GO:0004601]
K4C6K7	K4C6K7_SOLLC	unreviewed	Uncharacterized protein	Solyc06g060260.2	Solanum lycopersicum (Tomato) (Lycopersicon esculentum)	345	heme binding [GO:0020037]; peroxidase activity [GO:0004601]; response to oxidative stress [GO:0006979]	response to oxidative stress [GO:0006979]	heme binding [GO:0020037]; peroxidase activity [GO:0004601]
K4CNY3	K4CNY3_SOLLC	unreviewed	Uncharacterized protein	Solyc08g079830.2	Solanum lycopersicum (Tomato) (Lycopersicon esculentum)	311	chloroplast stroma [GO:0009570]; superoxide dismutase copper chaperone activity [GO:0016532]; cellular copper ion homeostasis [GO:0006878]; metal ion transport [GO:0030001]; oxidation-reduction process [GO:0055114]; superoxide metabolic process [GO:0006801]	cellular copper ion homeostasis [GO:0006878]; metal ion transport [GO:0030001]; oxidation-reduction process [GO:0055114]; superoxide metabolic process [GO:0006801]	superoxide dismutase copper chaperone activity [GO:0016532]	chloroplast stroma [GO:0009570]
Q9ZSC1	Q9ZSC1_SOLLC	unreviewed	Putative copper/zinc superoxide dismutase copper chaperone (Fragment)	CCS	Solanum lycopersicum (Tomato) (Lycopersicon esculentum)	310	metal ion binding [GO:0046872]; metal ion transport [GO:0030001]; oxidation-reduction process [GO:0055114]; superoxide metabolic process [GO:0006801]	metal ion transport [GO:0030001]; oxidation-reduction process [GO:0055114]; superoxide metabolic process [GO:0006801]	metal ion binding [GO:0046872]
K4B1V0	K4B1V0_SOLLC	unreviewed	Uncharacterized protein	Solyc01g103750.2	Solanum lycopersicum (Tomato) (Lycopersicon esculentum)	394	cytoplasm [GO:0005737]; ATP phosphoribosyltransferase activity [GO:0003879]; magnesium ion binding [GO:0000287]; histidine biosynthetic process [GO:0000105]	histidine biosynthetic process [GO:0000105]	ATP phosphoribosyltransferase activity [GO:0003879]; magnesium ion binding [GO:0000287]	cytoplasm [GO:0005737]
Q43515	MT2Z_SOLLC	reviewed	Metallothionein-like protein type 2		Solanum lycopersicum (Tomato) (Lycopersicon esculentum)	84	metal ion binding [GO:0046872]		metal ion binding [GO:0046872]
K4CDZ3	K4CDZ3_SOLLC	unreviewed	Uncharacterized protein	Solyc07g041190.2	Solanum lycopersicum (Tomato) (Lycopersicon esculentum)	246	zinc ion binding [GO:0008270]; regulation of transcription, DNA-templated [GO:0006355]	regulation of transcription, DNA-templated [GO:0006355]	zinc ion binding [GO:0008270]
K4BVU1	K4BVU1_SOLLC	unreviewed	Uncharacterized protein	Solyc04g082140.2	Solanum lycopersicum (Tomato) (Lycopersicon esculentum)	540	copper ion binding [GO:0005507]; oxidoreductase activity [GO:0016491]		copper ion binding [GO:0005507]; oxidoreductase activity [GO:0016491]
Q42895	Q42895_SOLLC	unreviewed	Trans-cinnamate 4-monooxygenase (EC 1.14.13.11) (Fragment)		Solanum lycopersicum (Tomato) (Lycopersicon esculentum)	67	heme binding [GO:0020037]; iron ion binding [GO:0005506]; trans-cinnamate 4-monooxygenase activity [GO:0016710]		heme binding [GO:0020037]; iron ion binding [GO:0005506]; trans-cinnamate 4-monooxygenase activity [GO:0016710]
K4BYR6	K4BYR6_SOLLC	unreviewed	Uncharacterized protein	Solyc05g015500.2	Solanum lycopersicum (Tomato) (Lycopersicon esculentum)	281	zinc ion binding [GO:0008270]		zinc ion binding [GO:0008270]
Q7Y0R7	Q7Y0R7_SOLLC	unreviewed	Putative urease accessory protein D	ureD	Solanum lycopersicum (Tomato) (Lycopersicon esculentum)	210	nickel cation binding [GO:0016151]; nitrogen compound metabolic process [GO:0006807]	nitrogen compound metabolic process [GO:0006807]	nickel cation binding [GO:0016151]
Q7Y0R8	Q7Y0R8_SOLLC	unreviewed	Putative urease accessory protein D (Uncharacterized protein)	ureD	Solanum lycopersicum (Tomato) (Lycopersicon esculentum)	297	nickel cation binding [GO:0016151]; nitrogen compound metabolic process [GO:0006807]; positive regulation of metalloenzyme activity [GO:0048554]	nitrogen compound metabolic process [GO:0006807]; positive regulation of metalloenzyme activity [GO:0048554]	nickel cation binding [GO:0016151]
B1Q3F8	B1Q3F8_SOLLC	unreviewed	Succinic semialdehyde dehydrogenase (Uncharacterized protein)	LeSSADH SSADH	Solanum lycopersicum (Tomato) (Lycopersicon esculentum)	522	chloroplast stroma [GO:0009570]; copper ion binding [GO:0005507]; NAD binding [GO:0051287]; succinate-semialdehyde dehydrogenase [NAD(P)+] activity [GO:0009013]; chromatin assembly or disassembly [GO:0006333]; gamma-aminobutyric acid catabolic process [GO:0009450]; glutamate decarboxylation to succinate [GO:0006540]; reactive oxygen species metabolic process [GO:0072593]; response to heat [GO:000…	chromatin assembly or disassembly [GO:0006333]; gamma-aminobutyric acid catabolic process [GO:0009450]; glutamate decarboxylation to succinate [GO:0006540]; reactive oxygen species metabolic process [GO:0072593]; response to heat [GO:0009408]; response to light stimulus [GO:0009416]	copper ion binding [GO:0005507]; NAD binding [GO:0051287]; succinate-semialdehyde dehydrogenase [NAD(P)+] activity [GO:0009013]	chloroplast stroma [GO:0009570]
K4B381	K4B381_SOLLC	unreviewed	N-acetyl-gamma-glutamyl-phosphate reductase (EC 1.2.1.38)	Solyc01g108660.2	Solanum lycopersicum (Tomato) (Lycopersicon esculentum)	403	chloroplast stroma [GO:0009570]; membrane [GO:0016020]; nucleolus [GO:0005730]; copper ion binding [GO:0005507]; N-acetyl-gamma-glutamyl-phosphate reductase activity [GO:0003942]; NAD binding [GO:0051287]; arginine biosynthetic process [GO:0006526]; ovule development [GO:0048481]	arginine biosynthetic process [GO:0006526]; ovule development [GO:0048481]	copper ion binding [GO:0005507]; N-acetyl-gamma-glutamyl-phosphate reductase activity [GO:0003942]; NAD binding [GO:0051287]	chloroplast stroma [GO:0009570]; membrane [GO:0016020]; nucleolus [GO:0005730]
K4DFR4	K4DFR4_SOLLC	unreviewed	Uncharacterized protein	Solyc12g055830.1	Solanum lycopersicum (Tomato) (Lycopersicon esculentum)	213	cytoplasm [GO:0005737]; inorganic diphosphatase activity [GO:0004427]; magnesium ion binding [GO:0000287]; phosphate-containing compound metabolic process [GO:0006796]	phosphate-containing compound metabolic process [GO:0006796]	inorganic diphosphatase activity [GO:0004427]; magnesium ion binding [GO:0000287]	cytoplasm [GO:0005737]
P43280	METK1_SOLLC	reviewed	S-adenosylmethionine synthase 1 (AdoMet synthase 1) (EC 2.5.1.6) (Methionine adenosyltransferase 1) (MAT 1)	SAM1	Solanum lycopersicum (Tomato) (Lycopersicon esculentum)	393	cytoplasm [GO:0005737]; ATP binding [GO:0005524]; metal ion binding [GO:0046872]; methionine adenosyltransferase activity [GO:0004478]; one-carbon metabolic process [GO:0006730]; S-adenosylmethionine biosynthetic process [GO:0006556]	one-carbon metabolic process [GO:0006730]; S-adenosylmethionine biosynthetic process [GO:0006556]	ATP binding [GO:0005524]; metal ion binding [GO:0046872]; methionine adenosyltransferase activity [GO:0004478]	cytoplasm [GO:0005737]
K4BA30	K4BA30_SOLLC	unreviewed	Uncharacterized protein	Solyc02g081600.2	Solanum lycopersicum (Tomato) (Lycopersicon esculentum)	352	integral component of membrane [GO:0016021]; zinc ion transmembrane transporter activity [GO:0005385]		zinc ion transmembrane transporter activity [GO:0005385]	integral component of membrane [GO:0016021]
K4CCK2	K4CCK2_SOLLC	unreviewed	Peroxidase (EC 1.11.1.7)	Solyc07g017880.2	Solanum lycopersicum (Tomato) (Lycopersicon esculentum)	329	extracellular region [GO:0005576]; heme binding [GO:0020037]; metal ion binding [GO:0046872]; peroxidase activity [GO:0004601]; response to oxidative stress [GO:0006979]	response to oxidative stress [GO:0006979]	heme binding [GO:0020037]; metal ion binding [GO:0046872]; peroxidase activity [GO:0004601]	extracellular region [GO:0005576]
G3CKB9	G3CKB9_SOLLC	unreviewed	Flavanone 3 beta-hydroxylase (Fragment)	F3H	Solanum lycopersicum (Tomato) (Lycopersicon esculentum)	346	metal ion binding [GO:0046872]; oxidoreductase activity, acting on paired donors, with incorporation or reduction of molecular oxygen, 2-oxoglutarate as one donor, and incorporation of one atom each of oxygen into both donors [GO:0016706]		metal ion binding [GO:0046872]; oxidoreductase activity, acting on paired donors, with incorporation or reduction of molecular oxygen, 2-oxoglutarate as one donor, and incorporation of one atom each of oxygen into both donors [GO:0016706]
K4BAQ4	K4BAQ4_SOLLC	unreviewed	Uncharacterized protein	Solyc02g083860.2	Solanum lycopersicum (Tomato) (Lycopersicon esculentum)	362	metal ion binding [GO:0046872]; oxidoreductase activity, acting on paired donors, with incorporation or reduction of molecular oxygen, 2-oxoglutarate as one donor, and incorporation of one atom each of oxygen into both donors [GO:0016706]; anthocyanin-containing compound biosynthetic process [GO:0009718]; response to sucrose [GO:0009744]; response to UV-B [GO:0010224]	anthocyanin-containing compound biosynthetic process [GO:0009718]; response to sucrose [GO:0009744]; response to UV-B [GO:0010224]	metal ion binding [GO:0046872]; oxidoreductase activity, acting on paired donors, with incorporation or reduction of molecular oxygen, 2-oxoglutarate as one donor, and incorporation of one atom each of oxygen into both donors [GO:0016706]
K4BZH9	K4BZH9_SOLLC	unreviewed	Uncharacterized protein	Solyc05g021390.2	Solanum lycopersicum (Tomato) (Lycopersicon esculentum)	476	heme binding [GO:0020037]; iron ion binding [GO:0005506]; monooxygenase activity [GO:0004497]; oxidoreductase activity, acting on paired donors, with incorporation or reduction of molecular oxygen [GO:0016705]		heme binding [GO:0020037]; iron ion binding [GO:0005506]; monooxygenase activity [GO:0004497]; oxidoreductase activity, acting on paired donors, with incorporation or reduction of molecular oxygen [GO:0016705]
K4D186	K4D186_SOLLC	unreviewed	Uncharacterized protein	Solyc10g054930.1	Solanum lycopersicum (Tomato) (Lycopersicon esculentum)	340	integral component of membrane [GO:0016021]; magnesium ion transmembrane transporter activity [GO:0015095]		magnesium ion transmembrane transporter activity [GO:0015095]	integral component of membrane [GO:0016021]
K4D3F8	K4D3F8_SOLLC	unreviewed	Pyruvate kinase (EC 2.7.1.40)	Solyc10g083720.1	Solanum lycopersicum (Tomato) (Lycopersicon esculentum)	527	magnesium ion binding [GO:0000287]; potassium ion binding [GO:0030955]; pyruvate kinase activity [GO:0004743]; glycolytic process [GO:0006096]	glycolytic process [GO:0006096]	magnesium ion binding [GO:0000287]; potassium ion binding [GO:0030955]; pyruvate kinase activity [GO:0004743]
P14278	CB24_SOLLC	reviewed	Chlorophyll a-b binding protein 4, chloroplastic (LHCII type I CAB-4) (LHCP)	CAB4	Solanum lycopersicum (Tomato) (Lycopersicon esculentum)	265	chloroplast thylakoid membrane [GO:0009535]; integral component of membrane [GO:0016021]; photosystem I [GO:0009522]; photosystem II [GO:0009523]; chlorophyll binding [GO:0016168]; metal ion binding [GO:0046872]; photosynthesis, light harvesting [GO:0009765]; protein-chromophore linkage [GO:0018298]	photosynthesis, light harvesting [GO:0009765]; protein-chromophore linkage [GO:0018298]	chlorophyll binding [GO:0016168]; metal ion binding [GO:0046872]	chloroplast thylakoid membrane [GO:0009535]; integral component of membrane [GO:0016021]; photosystem I [GO:0009522]; photosystem II [GO:0009523]
K4BLQ3	K4BLQ3_SOLLC	unreviewed	Uncharacterized protein	Solyc03g117510.2	Solanum lycopersicum (Tomato) (Lycopersicon esculentum)	446	damaged DNA binding [GO:0003684]; oxidized purine nucleobase lesion DNA N-glycosylase activity [GO:0008534]; zinc ion binding [GO:0008270]; base-excision repair [GO:0006284]; embryo sac egg cell differentiation [GO:0009560]; karyogamy [GO:0000741]; mitotic recombination [GO:0006312]; nucleotide-excision repair [GO:0006289]; response to oxidative stress [GO:0006979]	base-excision repair [GO:0006284]; embryo sac egg cell differentiation [GO:0009560]; karyogamy [GO:0000741]; mitotic recombination [GO:0006312]; nucleotide-excision repair [GO:0006289]; response to oxidative stress [GO:0006979]	damaged DNA binding [GO:0003684]; oxidized purine nucleobase lesion DNA N-glycosylase activity [GO:0008534]; zinc ion binding [GO:0008270]
K4BAL7	K4BAL7_SOLLC	unreviewed	Peroxidase (EC 1.11.1.7)	Solyc02g083490.2	Solanum lycopersicum (Tomato) (Lycopersicon esculentum)	317	heme binding [GO:0020037]; metal ion binding [GO:0046872]; peroxidase activity [GO:0004601]; response to oxidative stress [GO:0006979]	response to oxidative stress [GO:0006979]	heme binding [GO:0020037]; metal ion binding [GO:0046872]; peroxidase activity [GO:0004601]
K4D0P3	K4D0P3_SOLLC	unreviewed	Uncharacterized protein	Solyc10g050890.1	Solanum lycopersicum (Tomato) (Lycopersicon esculentum)	584	heme binding [GO:0020037]; iron-sulfur cluster binding [GO:0051536]; oxidoreductase activity [GO:0016491]		heme binding [GO:0020037]; iron-sulfur cluster binding [GO:0051536]; oxidoreductase activity [GO:0016491]
Q3LG50	Q3LG50_SOLLC	unreviewed	Nitrite reductase (Fragment)	nii2	Solanum lycopersicum (Tomato) (Lycopersicon esculentum)	234	heme binding [GO:0020037]; iron-sulfur cluster binding [GO:0051536]; oxidoreductase activity [GO:0016491]		heme binding [GO:0020037]; iron-sulfur cluster binding [GO:0051536]; oxidoreductase activity [GO:0016491]
K4C299	K4C299_SOLLC	unreviewed	Uncharacterized protein	Solyc05g054200.2	Solanum lycopersicum (Tomato) (Lycopersicon esculentum)	543	nucleus [GO:0005634]; chromatin binding [GO:0003682]; DNA binding [GO:0003677]; transcription coactivator activity [GO:0003713]; zinc ion binding [GO:0008270]; cold acclimation [GO:0009631]; histone acetylation [GO:0016573]; methylation-dependent chromatin silencing [GO:0006346]; mitotic cell cycle [GO:0000278]; nuclear-transcribed mRNA catabolic process [GO:0000956]; positive regulation of cell …	cold acclimation [GO:0009631]; histone acetylation [GO:0016573]; methylation-dependent chromatin silencing [GO:0006346]; mitotic cell cycle [GO:0000278]; nuclear-transcribed mRNA catabolic process [GO:0000956]; positive regulation of cell proliferation [GO:0008284]; regulation of transcription from RNA polymerase II promoter [GO:0006357]; response to auxin [GO:0009733]; response to cytokinin [GO:…	chromatin binding [GO:0003682]; DNA binding [GO:0003677]; transcription coactivator activity [GO:0003713]; zinc ion binding [GO:0008270]	nucleus [GO:0005634]
K4AUE2	K4AUE2_SOLLC	unreviewed	Peroxidase (EC 1.11.1.7)	Solyc01g015080.2	Solanum lycopersicum (Tomato) (Lycopersicon esculentum)	330	extracellular region [GO:0005576]; heme binding [GO:0020037]; metal ion binding [GO:0046872]; peroxidase activity [GO:0004601]; response to oxidative stress [GO:0006979]	response to oxidative stress [GO:0006979]	heme binding [GO:0020037]; metal ion binding [GO:0046872]; peroxidase activity [GO:0004601]	extracellular region [GO:0005576]
K4C7U1	K4C7U1_SOLLC	unreviewed	Ribosomal protein L37	Solyc06g066660.2	Solanum lycopersicum (Tomato) (Lycopersicon esculentum)	94	ribosome [GO:0005840]; metal ion binding [GO:0046872]; rRNA binding [GO:0019843]; structural constituent of ribosome [GO:0003735]; translation [GO:0006412]	translation [GO:0006412]	metal ion binding [GO:0046872]; rRNA binding [GO:0019843]; structural constituent of ribosome [GO:0003735]	ribosome [GO:0005840]
K4BD67	K4BD67_SOLLC	unreviewed	Uncharacterized protein	Solyc02g092710.2	Solanum lycopersicum (Tomato) (Lycopersicon esculentum)	290	iron ion binding [GO:0005506]; L-ascorbic acid binding [GO:0031418]; oxidoreductase activity, acting on paired donors, with incorporation or reduction of molecular oxygen, 2-oxoglutarate as one donor, and incorporation of one atom each of oxygen into both donors [GO:0016706]		iron ion binding [GO:0005506]; L-ascorbic acid binding [GO:0031418]; oxidoreductase activity, acting on paired donors, with incorporation or reduction of molecular oxygen, 2-oxoglutarate as one donor, and incorporation of one atom each of oxygen into both donors [GO:0016706]
K4DC00	K4DC00_SOLLC	unreviewed	Uncharacterized protein	Solyc12g009120.1	Solanum lycopersicum (Tomato) (Lycopersicon esculentum)	116	zinc ion binding [GO:0008270]		zinc ion binding [GO:0008270]
O04935	O04935_SOLLC	unreviewed	Malic enzyme	LeME1	Solanum lycopersicum (Tomato) (Lycopersicon esculentum)	640	malate dehydrogenase (decarboxylating) (NAD+) activity [GO:0004471]; metal ion binding [GO:0046872]; NAD binding [GO:0051287]; malate metabolic process [GO:0006108]	malate metabolic process [GO:0006108]	malate dehydrogenase (decarboxylating) (NAD+) activity [GO:0004471]; metal ion binding [GO:0046872]; NAD binding [GO:0051287]
Q41337	Q41337_SOLLC	unreviewed	Feebly protein	feebly	Solanum lycopersicum (Tomato) (Lycopersicon esculentum)	445	heme binding [GO:0020037]; peroxidase activity [GO:0004601]; response to oxidative stress [GO:0006979]	response to oxidative stress [GO:0006979]	heme binding [GO:0020037]; peroxidase activity [GO:0004601]
Q566C4	Q566C4_SOLLC	unreviewed	Alpha-dioxygenase 3		Solanum lycopersicum (Tomato) (Lycopersicon esculentum)	632	dioxygenase activity [GO:0051213]; heme binding [GO:0020037]; peroxidase activity [GO:0004601]; response to oxidative stress [GO:0006979]	response to oxidative stress [GO:0006979]	dioxygenase activity [GO:0051213]; heme binding [GO:0020037]; peroxidase activity [GO:0004601]
Q5WM33	Q5WM33_SOLLC	unreviewed	Alpha-dioxygenase 2 (Alpha-dioxygenase 2 enzyme) (Uncharacterized protein)	alpha-DOX2	Solanum lycopersicum (Tomato) (Lycopersicon esculentum)	632	dioxygenase activity [GO:0051213]; heme binding [GO:0020037]; peroxidase activity [GO:0004601]; response to oxidative stress [GO:0006979]	response to oxidative stress [GO:0006979]	dioxygenase activity [GO:0051213]; heme binding [GO:0020037]; peroxidase activity [GO:0004601]
Q69EY6	Q69EY6_SOLLC	unreviewed	Feebly protein (Fragment)		Solanum lycopersicum (Tomato) (Lycopersicon esculentum)	25	heme binding [GO:0020037]; peroxidase activity [GO:0004601]; response to oxidative stress [GO:0006979]	response to oxidative stress [GO:0006979]	heme binding [GO:0020037]; peroxidase activity [GO:0004601]
K4B348	K4B348_SOLLC	unreviewed	Peroxidase (EC 1.11.1.7)	Solyc01g108320.2	Solanum lycopersicum (Tomato) (Lycopersicon esculentum)	330	extracellular region [GO:0005576]; heme binding [GO:0020037]; metal ion binding [GO:0046872]; peroxidase activity [GO:0004601]; response to oxidative stress [GO:0006979]	response to oxidative stress [GO:0006979]	heme binding [GO:0020037]; metal ion binding [GO:0046872]; peroxidase activity [GO:0004601]	extracellular region [GO:0005576]
Q84LR0	Q84LR0_SOLLC	unreviewed	Metal transporter (Uncharacterized protein)	NRAMP3	Solanum lycopersicum (Tomato) (Lycopersicon esculentum)	509	membrane [GO:0016020]; transporter activity [GO:0005215]		transporter activity [GO:0005215]	membrane [GO:0016020]
Q9XEG2	Q9XEG2_SOLLC	unreviewed	NADPH oxidase	RBOH1	Solanum lycopersicum (Tomato) (Lycopersicon esculentum)	989	integral component of membrane [GO:0016021]; calcium ion binding [GO:0005509]; oxidoreductase activity, acting on NAD(P)H, oxygen as acceptor [GO:0050664]; peroxidase activity [GO:0004601]		calcium ion binding [GO:0005509]; oxidoreductase activity, acting on NAD(P)H, oxygen as acceptor [GO:0050664]; peroxidase activity [GO:0004601]	integral component of membrane [GO:0016021]
Q84KJ2	Q84KJ2_SOLLC	unreviewed	Copper chaperone (Uncharacterized protein)	LeCCH CCH	Solanum lycopersicum (Tomato) (Lycopersicon esculentum)	81	metal ion binding [GO:0046872]; metal ion transport [GO:0030001]	metal ion transport [GO:0030001]	metal ion binding [GO:0046872]
K4D5F0	K4D5F0_SOLLC	unreviewed	Uncharacterized protein	Solyc11g008900.1	Solanum lycopersicum (Tomato) (Lycopersicon esculentum)	433	metal ion binding [GO:0046872]		metal ion binding [GO:0046872]
K4BT41	K4BT41_SOLLC	unreviewed	Uncharacterized protein	Solyc04g064500.2	Solanum lycopersicum (Tomato) (Lycopersicon esculentum)	353	metal ion binding [GO:0046872]; protein serine/threonine phosphatase activity [GO:0004722]; protein dephosphorylation [GO:0006470]	protein dephosphorylation [GO:0006470]	metal ion binding [GO:0046872]; protein serine/threonine phosphatase activity [GO:0004722]
K4CQL2	K4CQL2_SOLLC	unreviewed	Uncharacterized protein	Solyc09g008230.2	Solanum lycopersicum (Tomato) (Lycopersicon esculentum)	120	nucleic acid binding [GO:0003676]; zinc ion binding [GO:0008270]; protein maturation [GO:0051604]	protein maturation [GO:0051604]	nucleic acid binding [GO:0003676]; zinc ion binding [GO:0008270]
K4CGJ5	K4CGJ5_SOLLC	unreviewed	Uncharacterized protein	Solyc07g056630.2	Solanum lycopersicum (Tomato) (Lycopersicon esculentum)	422	zinc ion binding [GO:0008270]		zinc ion binding [GO:0008270]
Q9ST35	Q9ST35_SOLLC	unreviewed	Copalyl diphosphate synthase	CPS	Solanum lycopersicum (Tomato) (Lycopersicon esculentum)	800	magnesium ion binding [GO:0000287]; terpene synthase activity [GO:0010333]		magnesium ion binding [GO:0000287]; terpene synthase activity [GO:0010333]
K4D5V2	K4D5V2_SOLLC	unreviewed	Uncharacterized protein	Solyc11g011470.1	Solanum lycopersicum (Tomato) (Lycopersicon esculentum)	739	chloroplast [GO:0009507]; mitochondrial respiratory chain complex I [GO:0005747]; electron carrier activity [GO:0009055]; iron-sulfur cluster binding [GO:0051536]; NADH dehydrogenase (ubiquinone) activity [GO:0008137]; ATP synthesis coupled electron transport [GO:0042773]; gravitropism [GO:0009630]; photorespiration [GO:0009853]; proteasome core complex assembly [GO:0080129]; response to misfolde…	ATP synthesis coupled electron transport [GO:0042773]; gravitropism [GO:0009630]; photorespiration [GO:0009853]; proteasome core complex assembly [GO:0080129]; response to misfolded protein [GO:0051788]; response to oxidative stress [GO:0006979]; ubiquitin-dependent protein catabolic process [GO:0006511]	electron carrier activity [GO:0009055]; iron-sulfur cluster binding [GO:0051536]; NADH dehydrogenase (ubiquinone) activity [GO:0008137]	chloroplast [GO:0009507]; mitochondrial respiratory chain complex I [GO:0005747]
K4BRG8	K4BRG8_SOLLC	unreviewed	Uncharacterized protein	Solyc04g045340.2	Solanum lycopersicum (Tomato) (Lycopersicon esculentum)	583	intramolecular transferase activity, phosphotransferases [GO:0016868]; magnesium ion binding [GO:0000287]; carbohydrate metabolic process [GO:0005975]	carbohydrate metabolic process [GO:0005975]	intramolecular transferase activity, phosphotransferases [GO:0016868]; magnesium ion binding [GO:0000287]
G5EM33	G5EM33_SOLLC	unreviewed	Calcineurin B-like molecule (Calcineurin B-like protein 1) (Uncharacterized protein)	SlCBL1 CBL1	Solanum lycopersicum (Tomato) (Lycopersicon esculentum)	213	calcium ion binding [GO:0005509]		calcium ion binding [GO:0005509]
K4DFQ5	K4DFQ5_SOLLC	unreviewed	Uncharacterized protein	Solyc12g055740.1	Solanum lycopersicum (Tomato) (Lycopersicon esculentum)	530	endosome [GO:0005768]; trans-Golgi network [GO:0005802]; hydrolase activity [GO:0016787]; calcium ion transport [GO:0006816]; cellular zinc ion homeostasis [GO:0006882]; response to nematode [GO:0009624]	calcium ion transport [GO:0006816]; cellular zinc ion homeostasis [GO:0006882]; response to nematode [GO:0009624]	hydrolase activity [GO:0016787]	endosome [GO:0005768]; trans-Golgi network [GO:0005802]
P49297	ACEA_SOLLC	reviewed	Isocitrate lyase (ICL) (EC 4.1.3.1) (Isocitrase) (Isocitratsysase)		Solanum lycopersicum (Tomato) (Lycopersicon esculentum)	575	glyoxysome [GO:0009514]; isocitrate lyase activity [GO:0004451]; metal ion binding [GO:0046872]; glyoxylate cycle [GO:0006097]; tricarboxylic acid cycle [GO:0006099]	glyoxylate cycle [GO:0006097]; tricarboxylic acid cycle [GO:0006099]	isocitrate lyase activity [GO:0004451]; metal ion binding [GO:0046872]	glyoxysome [GO:0009514]
K4C1X8	K4C1X8_SOLLC	unreviewed	Uncharacterized protein	Solyc05g052980.2	Solanum lycopersicum (Tomato) (Lycopersicon esculentum)	409	metal ion binding [GO:0046872]; protein serine/threonine phosphatase activity [GO:0004722]; protein dephosphorylation [GO:0006470]	protein dephosphorylation [GO:0006470]	metal ion binding [GO:0046872]; protein serine/threonine phosphatase activity [GO:0004722]
B6JU38	B6JU38_SOLLC	unreviewed	Stress-associated protein 1 (Uncharacterized protein)	SAP1 Solyc01g086960.2	Solanum lycopersicum (Tomato) (Lycopersicon esculentum)	188	nucleus [GO:0005634]; DNA binding [GO:0003677]; ubiquitin-protein transferase activity [GO:0004842]; zinc ion binding [GO:0008270]; glucose catabolic process [GO:0006007]; protein autoubiquitination [GO:0051865]; response to water deprivation [GO:0009414]	glucose catabolic process [GO:0006007]; protein autoubiquitination [GO:0051865]; response to water deprivation [GO:0009414]	DNA binding [GO:0003677]; ubiquitin-protein transferase activity [GO:0004842]; zinc ion binding [GO:0008270]	nucleus [GO:0005634]
Q43499	Q43499_SOLLC	unreviewed	Peroxidase (EC 1.11.1.7)	cevi16	Solanum lycopersicum (Tomato) (Lycopersicon esculentum)	332	extracellular region [GO:0005576]; heme binding [GO:0020037]; metal ion binding [GO:0046872]; peroxidase activity [GO:0004601]; response to oxidative stress [GO:0006979]	response to oxidative stress [GO:0006979]	heme binding [GO:0020037]; metal ion binding [GO:0046872]; peroxidase activity [GO:0004601]	extracellular region [GO:0005576]
G8Z256	G8Z256_SOLLC	unreviewed	Hop-interacting protein THI026		Solanum lycopersicum (Tomato) (Lycopersicon esculentum)	214	calcium ion binding [GO:0005509]		calcium ion binding [GO:0005509]
K4BA90	K4BA90_SOLLC	unreviewed	Uncharacterized protein	Solyc02g082200.2	Solanum lycopersicum (Tomato) (Lycopersicon esculentum)	176	chloroplast envelope [GO:0009941]; chloroplast stroma [GO:0009570]; antiporter activity [GO:0015297]; electron carrier activity [GO:0009055]; glutathione disulfide oxidoreductase activity [GO:0015038]; protein disulfide oxidoreductase activity [GO:0015035]; anther development [GO:0048653]; cell redox homeostasis [GO:0045454]; cellular cation homeostasis [GO:0030003]; divalent metal ion transport …	anther development [GO:0048653]; cell redox homeostasis [GO:0045454]; cellular cation homeostasis [GO:0030003]; divalent metal ion transport [GO:0070838]; glucosinolate biosynthetic process [GO:0019761]	antiporter activity [GO:0015297]; electron carrier activity [GO:0009055]; glutathione disulfide oxidoreductase activity [GO:0015038]; protein disulfide oxidoreductase activity [GO:0015035]	chloroplast envelope [GO:0009941]; chloroplast stroma [GO:0009570]
Q9FUZ0	DEF1A_SOLLC	reviewed	Peptide deformylase 1A, chloroplastic (PDF 1A) (EC 3.5.1.88) (Polypeptide deformylase)	PDF1A	Solanum lycopersicum (Tomato) (Lycopersicon esculentum)	277	chloroplast stroma [GO:0009570]; plant-type cell wall [GO:0009505]; iron ion binding [GO:0005506]; peptide deformylase activity [GO:0042586]; co-translational protein modification [GO:0043686]; translation [GO:0006412]	co-translational protein modification [GO:0043686]; translation [GO:0006412]	iron ion binding [GO:0005506]; peptide deformylase activity [GO:0042586]	chloroplast stroma [GO:0009570]; plant-type cell wall [GO:0009505]
K4BCI4	K4BCI4_SOLLC	unreviewed	Uncharacterized protein	Solyc02g090350.2	Solanum lycopersicum (Tomato) (Lycopersicon esculentum)	498	heme binding [GO:0020037]; iron ion binding [GO:0005506]; monooxygenase activity [GO:0004497]; oxidoreductase activity, acting on paired donors, with incorporation or reduction of molecular oxygen [GO:0016705]		heme binding [GO:0020037]; iron ion binding [GO:0005506]; monooxygenase activity [GO:0004497]; oxidoreductase activity, acting on paired donors, with incorporation or reduction of molecular oxygen [GO:0016705]
K4CY51	K4CY51_SOLLC	unreviewed	Uncharacterized protein	Solyc10g008740.2	Solanum lycopersicum (Tomato) (Lycopersicon esculentum)	427	ATP binding [GO:0005524]; magnesium chelatase activity [GO:0016851]; chlorophyll biosynthetic process [GO:0015995]; photosynthesis [GO:0015979]	chlorophyll biosynthetic process [GO:0015995]; photosynthesis [GO:0015979]	ATP binding [GO:0005524]; magnesium chelatase activity [GO:0016851]
K4DHL5	K4DHL5_SOLLC	unreviewed	Uncharacterized protein	Solyc12g098420.1	Solanum lycopersicum (Tomato) (Lycopersicon esculentum)	417	metal ion binding [GO:0046872]		metal ion binding [GO:0046872]
Q6X1D0	Q6X1D0_SOLLC	unreviewed	Superoxide dismutase (EC 1.15.1.1)	FESOD	Solanum lycopersicum (Tomato) (Lycopersicon esculentum)	249	metal ion binding [GO:0046872]; superoxide dismutase activity [GO:0004784]		metal ion binding [GO:0046872]; superoxide dismutase activity [GO:0004784]
Q7YK44	Q7YK44_SOLLC	unreviewed	Superoxide dismutase (EC 1.15.1.1)	sodb FESOD	Solanum lycopersicum (Tomato) (Lycopersicon esculentum)	249	plastid [GO:0009536]; metal ion binding [GO:0046872]; superoxide dismutase activity [GO:0004784]		metal ion binding [GO:0046872]; superoxide dismutase activity [GO:0004784]	plastid [GO:0009536]
K4CH43	K4CH43_SOLLC	unreviewed	Uncharacterized protein	Solyc07g063600.2	Solanum lycopersicum (Tomato) (Lycopersicon esculentum)	262	chloroplast [GO:0009507]; integral component of membrane [GO:0016021]; photosystem I [GO:0009522]; photosystem II [GO:0009523]; chlorophyll binding [GO:0016168]; metal ion binding [GO:0046872]; photosynthesis, light harvesting [GO:0009765]; protein-chromophore linkage [GO:0018298]	photosynthesis, light harvesting [GO:0009765]; protein-chromophore linkage [GO:0018298]	chlorophyll binding [GO:0016168]; metal ion binding [GO:0046872]	chloroplast [GO:0009507]; integral component of membrane [GO:0016021]; photosystem I [GO:0009522]; photosystem II [GO:0009523]
K4CL50	K4CL50_SOLLC	unreviewed	Uncharacterized protein	Solyc08g062630.2	Solanum lycopersicum (Tomato) (Lycopersicon esculentum)	875	cytosol [GO:0005829]; plasma membrane [GO:0005886]; metallopeptidase activity [GO:0008237]; zinc ion binding [GO:0008270]; auxin polar transport [GO:0009926]; cytoskeleton organization [GO:0007010]; gluconeogenesis [GO:0006094]; proteasomal protein catabolic process [GO:0010498]; regulation of anion channel activity [GO:0010359]	auxin polar transport [GO:0009926]; cytoskeleton organization [GO:0007010]; gluconeogenesis [GO:0006094]; proteasomal protein catabolic process [GO:0010498]; regulation of anion channel activity [GO:0010359]	metallopeptidase activity [GO:0008237]; zinc ion binding [GO:0008270]	cytosol [GO:0005829]; plasma membrane [GO:0005886]
K4B1P8	K4B1P8_SOLLC	unreviewed	Uncharacterized protein	Solyc01g103220.2	Solanum lycopersicum (Tomato) (Lycopersicon esculentum)	112	mitochondrion [GO:0005739]; respiratory chain [GO:0070469]; electron carrier activity [GO:0009055]; heme binding [GO:0020037]; metal ion binding [GO:0046872]; oxidation-reduction process [GO:0055114]	oxidation-reduction process [GO:0055114]	electron carrier activity [GO:0009055]; heme binding [GO:0020037]; metal ion binding [GO:0046872]	mitochondrion [GO:0005739]; respiratory chain [GO:0070469]
K4C2C7	K4C2C7_SOLLC	unreviewed	Uncharacterized protein	Solyc05g054490.2	Solanum lycopersicum (Tomato) (Lycopersicon esculentum)	310	fatty acid elongase complex [GO:0009923]; integral component of membrane [GO:0016021]; plasma membrane [GO:0005886]; fatty acid elongase activity [GO:0009922]; trans-2-enoyl-CoA reductase (NADPH) activity [GO:0019166]; calcium ion transport [GO:0006816]; Golgi organization [GO:0007030]; response to salt stress [GO:0009651]; sphingoid biosynthetic process [GO:0046520]; sterol biosynthetic process …	calcium ion transport [GO:0006816]; Golgi organization [GO:0007030]; response to salt stress [GO:0009651]; sphingoid biosynthetic process [GO:0046520]; sterol biosynthetic process [GO:0016126]; wax biosynthetic process [GO:0010025]	fatty acid elongase activity [GO:0009922]; trans-2-enoyl-CoA reductase (NADPH) activity [GO:0019166]	fatty acid elongase complex [GO:0009923]; integral component of membrane [GO:0016021]; plasma membrane [GO:0005886]
D0VNY3	D0VNY3_SOLLC	unreviewed	ISPH protein (Uncharacterized protein)	LOC100316901	Solanum lycopersicum (Tomato) (Lycopersicon esculentum)	461	4-hydroxy-3-methylbut-2-en-1-yl diphosphate reductase activity [GO:0051745]; 4-hydroxy-3-methylbut-2-en-1-yl diphosphate synthase activity [GO:0046429]; metal ion binding [GO:0046872]; dimethylallyl diphosphate biosynthetic process [GO:0050992]; isopentenyl diphosphate biosynthetic process, methylerythritol 4-phosphate pathway [GO:0019288]	dimethylallyl diphosphate biosynthetic process [GO:0050992]; isopentenyl diphosphate biosynthetic process, methylerythritol 4-phosphate pathway [GO:0019288]	4-hydroxy-3-methylbut-2-en-1-yl diphosphate reductase activity [GO:0051745]; 4-hydroxy-3-methylbut-2-en-1-yl diphosphate synthase activity [GO:0046429]; metal ion binding [GO:0046872]
K4CAJ1	K4CAJ1_SOLLC	unreviewed	Uncharacterized protein	Solyc06g083360.2	Solanum lycopersicum (Tomato) (Lycopersicon esculentum)	71	DNA binding [GO:0003677]; DNA-directed RNA polymerase activity [GO:0003899]; zinc ion binding [GO:0008270]; transcription, DNA-templated [GO:0006351]	transcription, DNA-templated [GO:0006351]	DNA binding [GO:0003677]; DNA-directed RNA polymerase activity [GO:0003899]; zinc ion binding [GO:0008270]
Q42876	AMPL2_SOLLC	reviewed	Leucine aminopeptidase 2, chloroplastic (EC 3.4.11.1) (Leucyl aminopeptidase 2) (LAP 2) (Proline aminopeptidase 2) (EC 3.4.11.5) (Prolyl aminopeptidase 2)	LAPA2	Solanum lycopersicum (Tomato) (Lycopersicon esculentum)	569	chloroplast [GO:0009507]; aminopeptidase activity [GO:0004177]; manganese ion binding [GO:0030145]; metalloexopeptidase activity [GO:0008235]		aminopeptidase activity [GO:0004177]; manganese ion binding [GO:0030145]; metalloexopeptidase activity [GO:0008235]	chloroplast [GO:0009507]
Q8GZD8	Q8GZD8_SOLLC	unreviewed	Leucine aminopeptidase 2, chloroplastic (Neutral leucine aminopeptidase preprotein) (EC 3.4.11.1)	LapN LAPA2	Solanum lycopersicum (Tomato) (Lycopersicon esculentum)	577	cytoplasm [GO:0005737]; aminopeptidase activity [GO:0004177]; manganese ion binding [GO:0030145]; metalloexopeptidase activity [GO:0008235]		aminopeptidase activity [GO:0004177]; manganese ion binding [GO:0030145]; metalloexopeptidase activity [GO:0008235]	cytoplasm [GO:0005737]
D9J0A9	D9J0A9_SOLLC	unreviewed	Obtusifoliol 14alpha-demethylase	CYP51	Solanum lycopersicum (Tomato) (Lycopersicon esculentum)	487	heme binding [GO:0020037]; iron ion binding [GO:0005506]; methyltransferase activity [GO:0008168]; monooxygenase activity [GO:0004497]; oxidoreductase activity, acting on paired donors, with incorporation or reduction of molecular oxygen [GO:0016705]		heme binding [GO:0020037]; iron ion binding [GO:0005506]; methyltransferase activity [GO:0008168]; monooxygenase activity [GO:0004497]; oxidoreductase activity, acting on paired donors, with incorporation or reduction of molecular oxygen [GO:0016705]
K4D4Y1	K4D4Y1_SOLLC	unreviewed	Uncharacterized protein	Solyc11g007200.1	Solanum lycopersicum (Tomato) (Lycopersicon esculentum)	113	apoplast [GO:0048046]; chloroplast [GO:0009507]; copper chaperone activity [GO:0016531]; calcium ion transport [GO:0006816]; cellular copper ion homeostasis [GO:0006878]; cellular modified amino acid biosynthetic process [GO:0042398]; coumarin biosynthetic process [GO:0009805]; Golgi organization [GO:0007030]; polyamine catabolic process [GO:0006598]; positive regulation of flavonoid biosynthetic…	calcium ion transport [GO:0006816]; cellular copper ion homeostasis [GO:0006878]; cellular modified amino acid biosynthetic process [GO:0042398]; coumarin biosynthetic process [GO:0009805]; Golgi organization [GO:0007030]; polyamine catabolic process [GO:0006598]; positive regulation of flavonoid biosynthetic process [GO:0009963]; protein targeting to membrane [GO:0006612]; regulation of plant-ty…	copper chaperone activity [GO:0016531]	apoplast [GO:0048046]; chloroplast [GO:0009507]
P30264	CATA1_SOLLC	reviewed	Catalase isozyme 1 (EC 1.11.1.6)	CAT1	Solanum lycopersicum (Tomato) (Lycopersicon esculentum)	492	peroxisome [GO:0005777]; catalase activity [GO:0004096]; heme binding [GO:0020037]; metal ion binding [GO:0046872]; hydrogen peroxide catabolic process [GO:0042744]; response to oxidative stress [GO:0006979]	hydrogen peroxide catabolic process [GO:0042744]; response to oxidative stress [GO:0006979]	catalase activity [GO:0004096]; heme binding [GO:0020037]; metal ion binding [GO:0046872]	peroxisome [GO:0005777]
C8KHU3	C8KHU3_SOLLC	unreviewed	Protein phosphatase 2C ABI2 homolog	SlPP2C-1	Solanum lycopersicum (Tomato) (Lycopersicon esculentum)	544	metal ion binding [GO:0046872]; protein serine/threonine phosphatase activity [GO:0004722]; protein dephosphorylation [GO:0006470]	protein dephosphorylation [GO:0006470]	metal ion binding [GO:0046872]; protein serine/threonine phosphatase activity [GO:0004722]
K4BP30	K4BP30_SOLLC	unreviewed	Pyruvate kinase (EC 2.7.1.40)	Solyc04g008740.2	Solanum lycopersicum (Tomato) (Lycopersicon esculentum)	510	magnesium ion binding [GO:0000287]; potassium ion binding [GO:0030955]; pyruvate kinase activity [GO:0004743]; glycolytic process [GO:0006096]	glycolytic process [GO:0006096]	magnesium ion binding [GO:0000287]; potassium ion binding [GO:0030955]; pyruvate kinase activity [GO:0004743]
K4C5W4	K4C5W4_SOLLC	unreviewed	Uncharacterized protein	Solyc06g051750.2	Solanum lycopersicum (Tomato) (Lycopersicon esculentum)	487	heme binding [GO:0020037]; iron ion binding [GO:0005506]; monooxygenase activity [GO:0004497]; oxidoreductase activity, acting on paired donors, with incorporation or reduction of molecular oxygen [GO:0016705]; anther wall tapetum cell differentiation [GO:0048657]; anthocyanin accumulation in tissues in response to UV light [GO:0043481]; brassinosteroid biosynthetic process [GO:0016132]; cell tip…	anther wall tapetum cell differentiation [GO:0048657]; anthocyanin accumulation in tissues in response to UV light [GO:0043481]; brassinosteroid biosynthetic process [GO:0016132]; cell tip growth [GO:0009932]; cell wall organization [GO:0071555]; multidimensional cell growth [GO:0009825]; pollen exine formation [GO:0010584]; polysaccharide biosynthetic process [GO:0000271]; positive regulation of…	heme binding [GO:0020037]; iron ion binding [GO:0005506]; monooxygenase activity [GO:0004497]; oxidoreductase activity, acting on paired donors, with incorporation or reduction of molecular oxygen [GO:0016705]
K4BKU7	K4BKU7_SOLLC	unreviewed	Uncharacterized protein	Solyc03g114450.2	Solanum lycopersicum (Tomato) (Lycopersicon esculentum)	392	chloroplast thylakoid [GO:0009534]; mitochondrion [GO:0005739]; cellular response to calcium ion [GO:0071277]; chlorophyll metabolic process [GO:0015994]; cysteine biosynthetic process [GO:0019344]; de-etiolation [GO:0009704]; isopentenyl diphosphate biosynthetic process, methylerythritol 4-phosphate pathway [GO:0019288]; maltose metabolic process [GO:0000023]; oxylipin biosynthetic process [GO:0…	cellular response to calcium ion [GO:0071277]; chlorophyll metabolic process [GO:0015994]; cysteine biosynthetic process [GO:0019344]; de-etiolation [GO:0009704]; isopentenyl diphosphate biosynthetic process, methylerythritol 4-phosphate pathway [GO:0019288]; maltose metabolic process [GO:0000023]; oxylipin biosynthetic process [GO:0031408]; pentose-phosphate shunt [GO:0006098]; photosynthetic el…		chloroplast thylakoid [GO:0009534]; mitochondrion [GO:0005739]
Q07446	Q07446_SOLLC	unreviewed	Peroxidase (EC 1.11.1.7)	TPX1	Solanum lycopersicum (Tomato) (Lycopersicon esculentum)	328	extracellular region [GO:0005576]; heme binding [GO:0020037]; metal ion binding [GO:0046872]; peroxidase activity [GO:0004601]; response to oxidative stress [GO:0006979]	response to oxidative stress [GO:0006979]	heme binding [GO:0020037]; metal ion binding [GO:0046872]; peroxidase activity [GO:0004601]	extracellular region [GO:0005576]
K4BI72	K4BI72_SOLLC	unreviewed	Uncharacterized protein	Solyc03g082960.2	Solanum lycopersicum (Tomato) (Lycopersicon esculentum)	395	chloroplast stroma [GO:0009570]; nucleolus [GO:0005730]; thylakoid [GO:0009579]; metal ion binding [GO:0046872]; protein serine/threonine phosphatase activity [GO:0004722]; photosynthetic electron transport chain [GO:0009767]; photosystem stoichiometry adjustment [GO:0080005]; protein dephosphorylation [GO:0006470]	photosynthetic electron transport chain [GO:0009767]; photosystem stoichiometry adjustment [GO:0080005]; protein dephosphorylation [GO:0006470]	metal ion binding [GO:0046872]; protein serine/threonine phosphatase activity [GO:0004722]	chloroplast stroma [GO:0009570]; nucleolus [GO:0005730]; thylakoid [GO:0009579]
Q5UNS1	Q5UNS1_SOLLC	unreviewed	Arginase 2 (Uncharacterized protein)	ARG2	Solanum lycopersicum (Tomato) (Lycopersicon esculentum)	338	hydrolase activity, acting on carbon-nitrogen (but not peptide) bonds, in linear amidines [GO:0016813]; metal ion binding [GO:0046872]		hydrolase activity, acting on carbon-nitrogen (but not peptide) bonds, in linear amidines [GO:0016813]; metal ion binding [GO:0046872]
O81536	O81536_SOLLC	unreviewed	Annexin	AN34	Solanum lycopersicum (Tomato) (Lycopersicon esculentum)	314	apoplast [GO:0048046]; cell wall [GO:0005618]; chloroplast stroma [GO:0009570]; cytosol [GO:0005829]; mitochondrion [GO:0005739]; plasma membrane [GO:0005886]; plasmodesma [GO:0009506]; thylakoid [GO:0009579]; vacuolar membrane [GO:0005774]; ATP binding [GO:0005524]; calcium ion binding [GO:0005509]; calcium-dependent phospholipid binding [GO:0005544]; copper ion binding [GO:0005507]; peroxidase …	calcium ion transmembrane transport [GO:0070588]; cellular cation homeostasis [GO:0030003]; chromatin assembly or disassembly [GO:0006333]; cysteine biosynthetic process [GO:0019344]; Golgi organization [GO:0007030]; potassium ion export [GO:0071435]; response to desiccation [GO:0009269]; response to oxidative stress [GO:0006979]; sterol biosynthetic process [GO:0016126]	ATP binding [GO:0005524]; calcium-dependent phospholipid binding [GO:0005544]; calcium ion binding [GO:0005509]; copper ion binding [GO:0005507]; peroxidase activity [GO:0004601]; zinc ion binding [GO:0008270]	apoplast [GO:0048046]; cell wall [GO:0005618]; chloroplast stroma [GO:0009570]; cytosol [GO:0005829]; mitochondrion [GO:0005739]; plasma membrane [GO:0005886]; plasmodesma [GO:0009506]; thylakoid [GO:0009579]; vacuolar membrane [GO:0005774]
P38416	LOXB_SOLLC	reviewed	Linoleate 9S-lipoxygenase B (EC 1.13.11.58) (Lipoxygenase B)	LOX1.2 LOXB	Solanum lycopersicum (Tomato) (Lycopersicon esculentum)	859	cytoplasm [GO:0005737]; metal ion binding [GO:0046872]; oxidoreductase activity, acting on single donors with incorporation of molecular oxygen, incorporation of two atoms of oxygen [GO:0016702]; oxylipin biosynthetic process [GO:0031408]	oxylipin biosynthetic process [GO:0031408]	metal ion binding [GO:0046872]; oxidoreductase activity, acting on single donors with incorporation of molecular oxygen, incorporation of two atoms of oxygen [GO:0016702]	cytoplasm [GO:0005737]
Q42873	Q42873_SOLLC	unreviewed	Lipoxygenase (EC 1.13.11.-)	LOX	Solanum lycopersicum (Tomato) (Lycopersicon esculentum)	859	metal ion binding [GO:0046872]; oxidoreductase activity, acting on single donors with incorporation of molecular oxygen, incorporation of two atoms of oxygen [GO:0016702]; oxylipin biosynthetic process [GO:0031408]	oxylipin biosynthetic process [GO:0031408]	metal ion binding [GO:0046872]; oxidoreductase activity, acting on single donors with incorporation of molecular oxygen, incorporation of two atoms of oxygen [GO:0016702]
K4ASC2	K4ASC2_SOLLC	unreviewed	Isocitrate dehydrogenase [NADP] (EC 1.1.1.42)	Solyc01g005560.2	Solanum lycopersicum (Tomato) (Lycopersicon esculentum)	415	isocitrate dehydrogenase (NADP+) activity [GO:0004450]; magnesium ion binding [GO:0000287]; NAD binding [GO:0051287]; isocitrate metabolic process [GO:0006102]; tricarboxylic acid cycle [GO:0006099]	isocitrate metabolic process [GO:0006102]; tricarboxylic acid cycle [GO:0006099]	isocitrate dehydrogenase (NADP+) activity [GO:0004450]; magnesium ion binding [GO:0000287]; NAD binding [GO:0051287]
K4B964	K4B964_SOLLC	unreviewed	Uncharacterized protein	Solyc02g078400.2	Solanum lycopersicum (Tomato) (Lycopersicon esculentum)	503	endoplasmic reticulum [GO:0005783]; allantoinase activity [GO:0004038]; cobalt ion binding [GO:0050897]; zinc ion binding [GO:0008270]; allantoin catabolic process [GO:0000256]; ureide catabolic process [GO:0010136]	allantoin catabolic process [GO:0000256]; ureide catabolic process [GO:0010136]	allantoinase activity [GO:0004038]; cobalt ion binding [GO:0050897]; zinc ion binding [GO:0008270]	endoplasmic reticulum [GO:0005783]
K4B2L1	K4B2L1_SOLLC	unreviewed	Uncharacterized protein	Solyc01g106430.2	Solanum lycopersicum (Tomato) (Lycopersicon esculentum)	290	cytoplasm [GO:0005737]; inorganic diphosphatase activity [GO:0004427]; magnesium ion binding [GO:0000287]; phosphate-containing compound metabolic process [GO:0006796]	phosphate-containing compound metabolic process [GO:0006796]	inorganic diphosphatase activity [GO:0004427]; magnesium ion binding [GO:0000287]	cytoplasm [GO:0005737]
Q9LDD7	Q9LDD7_SOLLC	unreviewed	Whitefly-induced gp91-phox	Wfi1	Solanum lycopersicum (Tomato) (Lycopersicon esculentum)	938	integral component of membrane [GO:0016021]; calcium ion binding [GO:0005509]; oxidoreductase activity, acting on NAD(P)H, oxygen as acceptor [GO:0050664]; peroxidase activity [GO:0004601]		calcium ion binding [GO:0005509]; oxidoreductase activity, acting on NAD(P)H, oxygen as acceptor [GO:0050664]; peroxidase activity [GO:0004601]	integral component of membrane [GO:0016021]
K4CBN7	K4CBN7_SOLLC	unreviewed	Uncharacterized protein	Solyc07g007670.2	Solanum lycopersicum (Tomato) (Lycopersicon esculentum)	477	acid phosphatase activity [GO:0003993]; metal ion binding [GO:0046872]		acid phosphatase activity [GO:0003993]; metal ion binding [GO:0046872]
Q42883	ECAP_SOLLC	reviewed	Calcium-transporting ATPase, endoplasmic reticulum-type (EC 3.6.3.8)	LCA1	Solanum lycopersicum (Tomato) (Lycopersicon esculentum)	1048	integral component of endoplasmic reticulum membrane [GO:0030176]; ATP binding [GO:0005524]; calcium-transporting ATPase activity [GO:0005388]; metal ion binding [GO:0046872]; calcium ion transmembrane transport [GO:0070588]; calcium ion transport [GO:0006816]	calcium ion transmembrane transport [GO:0070588]; calcium ion transport [GO:0006816]	ATP binding [GO:0005524]; calcium-transporting ATPase activity [GO:0005388]; metal ion binding [GO:0046872]	integral component of endoplasmic reticulum membrane [GO:0030176]
K4B172	K4B172_SOLLC	unreviewed	Uncharacterized protein	Solyc01g100380.2	Solanum lycopersicum (Tomato) (Lycopersicon esculentum)	417	endoplasmic reticulum [GO:0005783]; calcium ion binding [GO:0005509]; protein folding [GO:0006457]	protein folding [GO:0006457]	calcium ion binding [GO:0005509]	endoplasmic reticulum [GO:0005783]
E1U7P9	E1U7P9_SOLLC	unreviewed	Glutathione synthetase (GSH-S) (EC 6.3.2.3)	GSH2	Solanum lycopersicum (Tomato) (Lycopersicon esculentum)	546	cytosol [GO:0005829]; ATP binding [GO:0005524]; glutathione binding [GO:0043295]; glutathione synthase activity [GO:0004363]; magnesium ion binding [GO:0000287]; response to ethylene [GO:0009723]; toxin catabolic process [GO:0009407]	response to ethylene [GO:0009723]; toxin catabolic process [GO:0009407]	ATP binding [GO:0005524]; glutathione binding [GO:0043295]; glutathione synthase activity [GO:0004363]; magnesium ion binding [GO:0000287]	cytosol [GO:0005829]
O22494	GSHB_SOLLC	reviewed	Glutathione synthetase, chloroplastic (GSH synthetase) (GSH-S) (Glutathione synthase) (EC 6.3.2.3)	GSH2	Solanum lycopersicum (Tomato) (Lycopersicon esculentum)	546	chloroplast [GO:0009507]; ATP binding [GO:0005524]; glutathione binding [GO:0043295]; glutathione synthase activity [GO:0004363]; magnesium ion binding [GO:0000287]; protein homodimerization activity [GO:0042803]		ATP binding [GO:0005524]; glutathione binding [GO:0043295]; glutathione synthase activity [GO:0004363]; magnesium ion binding [GO:0000287]; protein homodimerization activity [GO:0042803]	chloroplast [GO:0009507]
Q8VYU3	GCH1_SOLLC	reviewed	GTP cyclohydrolase 1 (EC 3.5.4.16) (GTP cyclohydrolase I)	GCH1 GCHI Solyc06g083230 LOC543831	Solanum lycopersicum (Tomato) (Lycopersicon esculentum)	456	cytoplasm [GO:0005737]; GTP binding [GO:0005525]; GTP cyclohydrolase I activity [GO:0003934]; metal ion binding [GO:0046872]; protein homodimerization activity [GO:0042803]; 7,8-dihydroneopterin 3'-triphosphate biosynthetic process [GO:0035998]; tetrahydrobiopterin biosynthetic process [GO:0006729]; tetrahydrofolate biosynthetic process [GO:0046654]	7,8-dihydroneopterin 3'-triphosphate biosynthetic process [GO:0035998]; tetrahydrobiopterin biosynthetic process [GO:0006729]; tetrahydrofolate biosynthetic process [GO:0046654]	GTP binding [GO:0005525]; GTP cyclohydrolase I activity [GO:0003934]; metal ion binding [GO:0046872]; protein homodimerization activity [GO:0042803]	cytoplasm [GO:0005737]
Q8LGM7	MOCOS_SOLLC	reviewed	Molybdenum cofactor sulfurase (MCS) (MOS) (MoCo sulfurase) (EC 2.8.1.9) (Molybdenum cofactor sulfurtransferase)	FLACCA	Solanum lycopersicum (Tomato) (Lycopersicon esculentum)	816	intracellular [GO:0005622]; Mo-molybdopterin cofactor sulfurase activity [GO:0008265]; molybdenum ion binding [GO:0030151]; pyridoxal phosphate binding [GO:0030170]; selenocysteine lyase activity [GO:0009000]; transferase activity [GO:0016740]; abscisic acid biosynthetic process [GO:0009688]; abscisic acid-activated signaling pathway [GO:0009738]; auxin-activated signaling pathway [GO:0009734]; c…	abscisic acid-activated signaling pathway [GO:0009738]; abscisic acid biosynthetic process [GO:0009688]; auxin-activated signaling pathway [GO:0009734]; cell death [GO:0008219]; defense response to bacterium [GO:0042742]; defense response to fungus [GO:0050832]; endoplasmic reticulum unfolded protein response [GO:0030968]; ethylene-activated signaling pathway [GO:0009873]; hyperosmotic salinity r…	molybdenum ion binding [GO:0030151]; Mo-molybdopterin cofactor sulfurase activity [GO:0008265]; pyridoxal phosphate binding [GO:0030170]; selenocysteine lyase activity [GO:0009000]; transferase activity [GO:0016740]	intracellular [GO:0005622]
Q8RW36	Q8RW36_SOLLC	unreviewed	Calcium-dependent protein kinase (Uncharacterized protein)	cpk1	Solanum lycopersicum (Tomato) (Lycopersicon esculentum)	553	ATP binding [GO:0005524]; calcium ion binding [GO:0005509]; protein kinase activity [GO:0004672]		ATP binding [GO:0005524]; calcium ion binding [GO:0005509]; protein kinase activity [GO:0004672]
Q8S4C5	Q8S4C5_SOLLC	unreviewed	Cytochrome P450 CYP74C4		Solanum lycopersicum (Tomato) (Lycopersicon esculentum)	494	heme binding [GO:0020037]; iron ion binding [GO:0005506]; monooxygenase activity [GO:0004497]; oxidoreductase activity, acting on paired donors, with incorporation or reduction of molecular oxygen [GO:0016705]		heme binding [GO:0020037]; iron ion binding [GO:0005506]; monooxygenase activity [GO:0004497]; oxidoreductase activity, acting on paired donors, with incorporation or reduction of molecular oxygen [GO:0016705]
Q9LLA9	Q9LLA9_SOLLC	unreviewed	Fatty acid hydroperoxide lyase	HPL	Solanum lycopersicum (Tomato) (Lycopersicon esculentum)	476	heme binding [GO:0020037]; iron ion binding [GO:0005506]; lyase activity [GO:0016829]; monooxygenase activity [GO:0004497]; oxidoreductase activity, acting on paired donors, with incorporation or reduction of molecular oxygen [GO:0016705]		heme binding [GO:0020037]; iron ion binding [GO:0005506]; lyase activity [GO:0016829]; monooxygenase activity [GO:0004497]; oxidoreductase activity, acting on paired donors, with incorporation or reduction of molecular oxygen [GO:0016705]
Q8W5A3	Q8W5A3_SOLLC	unreviewed	Lethal leaf spot 1-like protein		Solanum lycopersicum (Tomato) (Lycopersicon esculentum)	537	2 iron, 2 sulfur cluster binding [GO:0051537]; chlorophyllide a oxygenase [overall] activity [GO:0010277]; metal ion binding [GO:0046872]		2 iron, 2 sulfur cluster binding [GO:0051537]; chlorophyllide a oxygenase [overall] activity [GO:0010277]; metal ion binding [GO:0046872]
Q93YH1	Q93YH1_SOLLC	unreviewed	Sodium/hydrogen exchanger	NHX2	Solanum lycopersicum (Tomato) (Lycopersicon esculentum)	531	integral component of membrane [GO:0016021]; sodium:proton antiporter activity [GO:0015385]; regulation of pH [GO:0006885]	regulation of pH [GO:0006885]	sodium:proton antiporter activity [GO:0015385]	integral component of membrane [GO:0016021]
K4C3R2	K4C3R2_SOLLC	unreviewed	Sodium/hydrogen exchanger	NHX1	Solanum lycopersicum (Tomato) (Lycopersicon esculentum)	534	integral component of membrane [GO:0016021]; plasma membrane [GO:0005886]; vacuolar membrane [GO:0005774]; sodium:proton antiporter activity [GO:0015385]; potassium ion homeostasis [GO:0055075]; regulation of pH [GO:0006885]; response to salt stress [GO:0009651]	potassium ion homeostasis [GO:0055075]; regulation of pH [GO:0006885]; response to salt stress [GO:0009651]	sodium:proton antiporter activity [GO:0015385]	integral component of membrane [GO:0016021]; plasma membrane [GO:0005886]; vacuolar membrane [GO:0005774]
Q93YH2	Q93YH2_SOLLC	unreviewed	Sodium/hydrogen exchanger	NHX1	Solanum lycopersicum (Tomato) (Lycopersicon esculentum)	534	integral component of membrane [GO:0016021]; plasma membrane [GO:0005886]; vacuolar membrane [GO:0005774]; sodium:proton antiporter activity [GO:0015385]; potassium ion homeostasis [GO:0055075]; regulation of pH [GO:0006885]; response to salt stress [GO:0009651]	potassium ion homeostasis [GO:0055075]; regulation of pH [GO:0006885]; response to salt stress [GO:0009651]	sodium:proton antiporter activity [GO:0015385]	integral component of membrane [GO:0016021]; plasma membrane [GO:0005886]; vacuolar membrane [GO:0005774]
Q947C3	Q947C3_SOLLC	unreviewed	1-deoxy-D-xylulose-5-phosphate reductoisomerase	DXR	Solanum lycopersicum (Tomato) (Lycopersicon esculentum)	475	1-deoxy-D-xylulose-5-phosphate reductoisomerase activity [GO:0030604]; isomerase activity [GO:0016853]; metal ion binding [GO:0046872]; NADPH binding [GO:0070402]; isoprenoid biosynthetic process [GO:0008299]	isoprenoid biosynthetic process [GO:0008299]	1-deoxy-D-xylulose-5-phosphate reductoisomerase activity [GO:0030604]; isomerase activity [GO:0016853]; metal ion binding [GO:0046872]; NADPH binding [GO:0070402]
Q93X46	Q93X46_SOLLC	unreviewed	Uncharacterized protein (Xaa-Pro aminopeptidase 1)	app1	Solanum lycopersicum (Tomato) (Lycopersicon esculentum)	655	aminopeptidase activity [GO:0004177]; metal ion binding [GO:0046872]		aminopeptidase activity [GO:0004177]; metal ion binding [GO:0046872]
Q9AWB6	Q9AWB6_SOLLC	unreviewed	Phospholipase D (EC 3.1.4.4)	PLDb2	Solanum lycopersicum (Tomato) (Lycopersicon esculentum)	895	membrane [GO:0016020]; calcium ion binding [GO:0005509]; N-acylphosphatidylethanolamine-specific phospholipase D activity [GO:0070290]; phospholipase D activity [GO:0004630]; lipid catabolic process [GO:0016042]; phosphatidylcholine metabolic process [GO:0046470]	lipid catabolic process [GO:0016042]; phosphatidylcholine metabolic process [GO:0046470]	calcium ion binding [GO:0005509]; N-acylphosphatidylethanolamine-specific phospholipase D activity [GO:0070290]; phospholipase D activity [GO:0004630]	membrane [GO:0016020]
K4CP13	K4CP13_SOLLC	unreviewed	Phospholipase D (EC 3.1.4.4)	PLDb1	Solanum lycopersicum (Tomato) (Lycopersicon esculentum)	846	membrane [GO:0016020]; calcium ion binding [GO:0005509]; N-acylphosphatidylethanolamine-specific phospholipase D activity [GO:0070290]; phospholipase D activity [GO:0004630]; lipid catabolic process [GO:0016042]; phosphatidylcholine metabolic process [GO:0046470]	lipid catabolic process [GO:0016042]; phosphatidylcholine metabolic process [GO:0046470]	calcium ion binding [GO:0005509]; N-acylphosphatidylethanolamine-specific phospholipase D activity [GO:0070290]; phospholipase D activity [GO:0004630]	membrane [GO:0016020]
Q9AWB7	Q9AWB7_SOLLC	unreviewed	Phospholipase D (EC 3.1.4.4)	PLDb1	Solanum lycopersicum (Tomato) (Lycopersicon esculentum)	847	membrane [GO:0016020]; calcium ion binding [GO:0005509]; N-acylphosphatidylethanolamine-specific phospholipase D activity [GO:0070290]; phospholipase D activity [GO:0004630]; lipid catabolic process [GO:0016042]; phosphatidylcholine metabolic process [GO:0046470]	lipid catabolic process [GO:0016042]; phosphatidylcholine metabolic process [GO:0046470]	calcium ion binding [GO:0005509]; N-acylphosphatidylethanolamine-specific phospholipase D activity [GO:0070290]; phospholipase D activity [GO:0004630]	membrane [GO:0016020]
Q9AWB9	Q9AWB9_SOLLC	unreviewed	Phospholipase D (EC 3.1.4.4)	PLDa2	Solanum lycopersicum (Tomato) (Lycopersicon esculentum)	806	membrane [GO:0016020]; calcium ion binding [GO:0005509]; N-acylphosphatidylethanolamine-specific phospholipase D activity [GO:0070290]; phospholipase D activity [GO:0004630]; lipid catabolic process [GO:0016042]; phosphatidylcholine metabolic process [GO:0046470]	lipid catabolic process [GO:0016042]; phosphatidylcholine metabolic process [GO:0046470]	calcium ion binding [GO:0005509]; N-acylphosphatidylethanolamine-specific phospholipase D activity [GO:0070290]; phospholipase D activity [GO:0004630]	membrane [GO:0016020]
Q9XFB3	Q9XFB3_SOLLC	unreviewed	Iron-regulated transporter 2 (Uncharacterized protein)	LeIRT2 LOC543598	Solanum lycopersicum (Tomato) (Lycopersicon esculentum)	352	integral component of membrane [GO:0016021]; zinc ion transmembrane transporter activity [GO:0005385]		zinc ion transmembrane transporter activity [GO:0005385]	integral component of membrane [GO:0016021]
Q9XFB2	Q9XFB2_SOLLC	unreviewed	Iron-regulated transporter 1 (Uncharacterized protein)	LeIRT1 LOC543597	Solanum lycopersicum (Tomato) (Lycopersicon esculentum)	350	integral component of membrane [GO:0016021]; zinc ion transmembrane transporter activity [GO:0005385]		zinc ion transmembrane transporter activity [GO:0005385]	integral component of membrane [GO:0016021]
K4B0V5	K4B0V5_SOLLC	unreviewed	Lipoxygenase (EC 1.13.11.-)	Solyc01g099180.2	Solanum lycopersicum (Tomato) (Lycopersicon esculentum)	854	metal ion binding [GO:0046872]; oxidoreductase activity, acting on single donors with incorporation of molecular oxygen, incorporation of two atoms of oxygen [GO:0016702]; oxylipin biosynthetic process [GO:0031408]	oxylipin biosynthetic process [GO:0031408]	metal ion binding [GO:0046872]; oxidoreductase activity, acting on single donors with incorporation of molecular oxygen, incorporation of two atoms of oxygen [GO:0016702]
Q9FT17	Q9FT17_SOLLC	unreviewed	Lipoxygenase (EC 1.13.11.-)	LOC543818	Solanum lycopersicum (Tomato) (Lycopersicon esculentum)	862	metal ion binding [GO:0046872]; oxidoreductase activity, acting on single donors with incorporation of molecular oxygen, incorporation of two atoms of oxygen [GO:0016702]; oxylipin biosynthetic process [GO:0031408]	oxylipin biosynthetic process [GO:0031408]	metal ion binding [GO:0046872]; oxidoreductase activity, acting on single donors with incorporation of molecular oxygen, incorporation of two atoms of oxygen [GO:0016702]
Q9FV24	Q9FV24_SOLLC	unreviewed	Aldehyde oxidase (EC 1.2.3.1) (Aldehyde oxidase TAO2) (EC 1.2.3.1) (Uncharacterized protein)	AO2	Solanum lycopersicum (Tomato) (Lycopersicon esculentum)	1367	2 iron, 2 sulfur cluster binding [GO:0051537]; aldehyde oxidase activity [GO:0004031]; electron carrier activity [GO:0009055]; flavin adenine dinucleotide binding [GO:0050660]; iron ion binding [GO:0005506]; oxidoreductase activity, acting on CH-OH group of donors [GO:0016614]		2 iron, 2 sulfur cluster binding [GO:0051537]; aldehyde oxidase activity [GO:0004031]; electron carrier activity [GO:0009055]; flavin adenine dinucleotide binding [GO:0050660]; iron ion binding [GO:0005506]; oxidoreductase activity, acting on CH-OH group of donors [GO:0016614]
K4DAL9	K4DAL9_SOLLC	unreviewed	Uncharacterized protein	AO1	Solanum lycopersicum (Tomato) (Lycopersicon esculentum)	1361	2 iron, 2 sulfur cluster binding [GO:0051537]; electron carrier activity [GO:0009055]; flavin adenine dinucleotide binding [GO:0050660]; iron ion binding [GO:0005506]; oxidoreductase activity, acting on CH-OH group of donors [GO:0016614]		2 iron, 2 sulfur cluster binding [GO:0051537]; electron carrier activity [GO:0009055]; flavin adenine dinucleotide binding [GO:0050660]; iron ion binding [GO:0005506]; oxidoreductase activity, acting on CH-OH group of donors [GO:0016614]
Q9FV25	Q9FV25_SOLLC	unreviewed	Aldehyde oxidase (EC 1.2.3.1)	AO1	Solanum lycopersicum (Tomato) (Lycopersicon esculentum)	1361	2 iron, 2 sulfur cluster binding [GO:0051537]; aldehyde oxidase activity [GO:0004031]; electron carrier activity [GO:0009055]; flavin adenine dinucleotide binding [GO:0050660]; iron ion binding [GO:0005506]; oxidoreductase activity, acting on CH-OH group of donors [GO:0016614]		2 iron, 2 sulfur cluster binding [GO:0051537]; aldehyde oxidase activity [GO:0004031]; electron carrier activity [GO:0009055]; flavin adenine dinucleotide binding [GO:0050660]; iron ion binding [GO:0005506]; oxidoreductase activity, acting on CH-OH group of donors [GO:0016614]
K4BUS3	K4BUS3_SOLLC	unreviewed	Uncharacterized protein	Solyc04g078370.2	Solanum lycopersicum (Tomato) (Lycopersicon esculentum)	507	heme binding [GO:0020037]; iron ion binding [GO:0005506]; monooxygenase activity [GO:0004497]; oxidoreductase activity, acting on paired donors, with incorporation or reduction of molecular oxygen [GO:0016705]		heme binding [GO:0020037]; iron ion binding [GO:0005506]; monooxygenase activity [GO:0004497]; oxidoreductase activity, acting on paired donors, with incorporation or reduction of molecular oxygen [GO:0016705]
Q9SCA5	Q9SCA5_SOLLC	unreviewed	Putative cytochrome P450 (Fragment)	cytochrome P450	Solanum lycopersicum (Tomato) (Lycopersicon esculentum)	105	heme binding [GO:0020037]; iron ion binding [GO:0005506]; oxidoreductase activity, acting on paired donors, with incorporation or reduction of molecular oxygen [GO:0016705]		heme binding [GO:0020037]; iron ion binding [GO:0005506]; oxidoreductase activity, acting on paired donors, with incorporation or reduction of molecular oxygen [GO:0016705]
Q0GGX1	Q0GGX1_SOLLC	unreviewed	Carotene beta-hydroxylase (Uncharacterized protein)	CrtR-b2 Solyc03g007960.2	Solanum lycopersicum (Tomato) (Lycopersicon esculentum)	314	integral component of membrane [GO:0016021]; iron ion binding [GO:0005506]; oxidoreductase activity [GO:0016491]; fatty acid biosynthetic process [GO:0006633]	fatty acid biosynthetic process [GO:0006633]	iron ion binding [GO:0005506]; oxidoreductase activity [GO:0016491]	integral component of membrane [GO:0016021]
Q9S6Y0	Q9S6Y0_SOLLC	unreviewed	Beta-carotene hydroxylase (Fragment)	CrtR-b2	Solanum lycopersicum (Tomato) (Lycopersicon esculentum)	314	integral component of membrane [GO:0016021]; iron ion binding [GO:0005506]; oxidoreductase activity [GO:0016491]; fatty acid biosynthetic process [GO:0006633]	fatty acid biosynthetic process [GO:0006633]	iron ion binding [GO:0005506]; oxidoreductase activity [GO:0016491]	integral component of membrane [GO:0016021]
Q9S6Y1	Q9S6Y1_SOLLC	unreviewed	Beta-carotene hydroxylase (Uncharacterized protein)	CrtR-b1	Solanum lycopersicum (Tomato) (Lycopersicon esculentum)	309	integral component of membrane [GO:0016021]; iron ion binding [GO:0005506]; oxidoreductase activity [GO:0016491]; fatty acid biosynthetic process [GO:0006633]	fatty acid biosynthetic process [GO:0006633]	iron ion binding [GO:0005506]; oxidoreductase activity [GO:0016491]	integral component of membrane [GO:0016021]
Q42463	DCL_SOLLC	reviewed	Protein DCL, chloroplastic (Defective chloroplasts and leaves protein)	DCL	Solanum lycopersicum (Tomato) (Lycopersicon esculentum)	224	chloroplast [GO:0009507]; copper ion binding [GO:0005507]; quinone binding [GO:0048038]; amine metabolic process [GO:0009308]	amine metabolic process [GO:0009308]	copper ion binding [GO:0005507]; quinone binding [GO:0048038]	chloroplast [GO:0009507]
O64439	O64439_SOLLC	unreviewed	Germin-like protein (Uncharacterized protein)	Mdip1	Solanum lycopersicum (Tomato) (Lycopersicon esculentum)	224	extracellular region [GO:0005576]; manganese ion binding [GO:0030145]; nutrient reservoir activity [GO:0045735]		manganese ion binding [GO:0030145]; nutrient reservoir activity [GO:0045735]	extracellular region [GO:0005576]
P47921	NDK_SOLLC	reviewed	Nucleoside diphosphate kinase (NDK) (NDP kinase) (EC 2.7.4.6) (Fragment)		Solanum lycopersicum (Tomato) (Lycopersicon esculentum)	144	ATP binding [GO:0005524]; metal ion binding [GO:0046872]; nucleoside diphosphate kinase activity [GO:0004550]; CTP biosynthetic process [GO:0006241]; GTP biosynthetic process [GO:0006183]; UTP biosynthetic process [GO:0006228]	CTP biosynthetic process [GO:0006241]; GTP biosynthetic process [GO:0006183]; UTP biosynthetic process [GO:0006228]	ATP binding [GO:0005524]; metal ion binding [GO:0046872]; nucleoside diphosphate kinase activity [GO:0004550]
P32518	DUT_SOLLC	reviewed	Deoxyuridine 5'-triphosphate nucleotidohydrolase (dUTPase) (EC 3.6.1.23) (P18) (dUTP pyrophosphatase)		Solanum lycopersicum (Tomato) (Lycopersicon esculentum)	169	dUTP diphosphatase activity [GO:0004170]; metal ion binding [GO:0046872]; dUMP biosynthetic process [GO:0006226]; dUTP metabolic process [GO:0046080]	dUMP biosynthetic process [GO:0006226]; dUTP metabolic process [GO:0046080]	dUTP diphosphatase activity [GO:0004170]; metal ion binding [GO:0046872]
P54928	IMP3_SOLLC	reviewed	Inositol monophosphatase 3 (IMP 3) (IMPase 3) (LeIMP3) (EC 3.1.3.25) (Inositol-1(or 4)-monophosphatase 3)	IMP3	Solanum lycopersicum (Tomato) (Lycopersicon esculentum)	268	inositol monophosphate 1-phosphatase activity [GO:0008934]; inositol monophosphate 3-phosphatase activity [GO:0052832]; inositol monophosphate 4-phosphatase activity [GO:0052833]; inositol monophosphate phosphatase activity [GO:0052834]; magnesium ion binding [GO:0000287]; dephosphorylation [GO:0016311]; inositol biosynthetic process [GO:0006021]; phosphatidylinositol phosphorylation [GO:0046854]	dephosphorylation [GO:0016311]; inositol biosynthetic process [GO:0006021]; phosphatidylinositol phosphorylation [GO:0046854]	inositol monophosphate 1-phosphatase activity [GO:0008934]; inositol monophosphate 3-phosphatase activity [GO:0052832]; inositol monophosphate 4-phosphatase activity [GO:0052833]; inositol monophosphate phosphatase activity [GO:0052834]; magnesium ion binding [GO:0000287]
P54926	IMP1_SOLLC	reviewed	Inositol monophosphatase 1 (IMP 1) (IMPase 1) (LeIMP1) (EC 3.1.3.25) (Inositol-1(or 4)-monophosphatase 1)	IMP1 IMP-1	Solanum lycopersicum (Tomato) (Lycopersicon esculentum)	273	inositol monophosphate 1-phosphatase activity [GO:0008934]; inositol monophosphate 3-phosphatase activity [GO:0052832]; inositol monophosphate 4-phosphatase activity [GO:0052833]; inositol monophosphate phosphatase activity [GO:0052834]; magnesium ion binding [GO:0000287]; dephosphorylation [GO:0016311]; inositol biosynthetic process [GO:0006021]; phosphatidylinositol phosphorylation [GO:0046854]	dephosphorylation [GO:0016311]; inositol biosynthetic process [GO:0006021]; phosphatidylinositol phosphorylation [GO:0046854]	inositol monophosphate 1-phosphatase activity [GO:0008934]; inositol monophosphate 3-phosphatase activity [GO:0052832]; inositol monophosphate 4-phosphatase activity [GO:0052833]; inositol monophosphate phosphatase activity [GO:0052834]; magnesium ion binding [GO:0000287]
P54927	IMP2_SOLLC	reviewed	Inositol monophosphatase 2 (IMP 2) (IMPase 2) (LeIMP2) (EC 3.1.3.25) (Inositol-1(or 4)-monophosphatase 2)	IMP2 IMP-2	Solanum lycopersicum (Tomato) (Lycopersicon esculentum)	265	inositol monophosphate 1-phosphatase activity [GO:0008934]; inositol monophosphate 3-phosphatase activity [GO:0052832]; inositol monophosphate 4-phosphatase activity [GO:0052833]; inositol monophosphate phosphatase activity [GO:0052834]; magnesium ion binding [GO:0000287]; dephosphorylation [GO:0016311]; inositol biosynthetic process [GO:0006021]; phosphatidylinositol phosphorylation [GO:0046854]	dephosphorylation [GO:0016311]; inositol biosynthetic process [GO:0006021]; phosphatidylinositol phosphorylation [GO:0046854]	inositol monophosphate 1-phosphatase activity [GO:0008934]; inositol monophosphate 3-phosphatase activity [GO:0052832]; inositol monophosphate 4-phosphatase activity [GO:0052833]; inositol monophosphate phosphatase activity [GO:0052834]; magnesium ion binding [GO:0000287]
Q43774	Q43774_SOLLC	unreviewed	Peroxidase (EC 1.11.1.7)	CEVI-1	Solanum lycopersicum (Tomato) (Lycopersicon esculentum)	325	extracellular region [GO:0005576]; heme binding [GO:0020037]; metal ion binding [GO:0046872]; peroxidase activity [GO:0004601]; response to oxidative stress [GO:0006979]	response to oxidative stress [GO:0006979]	heme binding [GO:0020037]; metal ion binding [GO:0046872]; peroxidase activity [GO:0004601]	extracellular region [GO:0005576]
K4CUI0	K4CUI0_SOLLC	unreviewed	Uncharacterized protein	Solyc09g065540.2	Solanum lycopersicum (Tomato) (Lycopersicon esculentum)	734	cytosolic ribosome [GO:0022626]; ATP binding [GO:0005524]; biotin carboxylase activity [GO:0004075]; cobalt ion binding [GO:0050897]; response to fructose [GO:0009750]; response to sucrose [GO:0009744]	response to fructose [GO:0009750]; response to sucrose [GO:0009744]	ATP binding [GO:0005524]; biotin carboxylase activity [GO:0004075]; cobalt ion binding [GO:0050897]	cytosolic ribosome [GO:0022626]
Q40121	Q40121_SOLLC	unreviewed	Biotin-containing subunit of methylcrotonyl-CoA carboxylase (Fragment)		Solanum lycopersicum (Tomato) (Lycopersicon esculentum)	436	ATP binding [GO:0005524]; biotin carboxylase activity [GO:0004075]; metal ion binding [GO:0046872]		ATP binding [GO:0005524]; biotin carboxylase activity [GO:0004075]; metal ion binding [GO:0046872]
K4CTJ3	K4CTJ3_SOLLC	unreviewed	Uncharacterized protein	Solyc09g059040.2	Solanum lycopersicum (Tomato) (Lycopersicon esculentum)	329	oxidoreductase activity [GO:0016491]; zinc ion binding [GO:0008270]		oxidoreductase activity [GO:0016491]; zinc ion binding [GO:0008270]
K4BJ12	K4BJ12_SOLLC	unreviewed	Uncharacterized protein	E8-6	Solanum lycopersicum (Tomato) (Lycopersicon esculentum)	371	metal ion binding [GO:0046872]; oxidoreductase activity, acting on paired donors, with incorporation or reduction of molecular oxygen, 2-oxoglutarate as one donor, and incorporation of one atom each of oxygen into both donors [GO:0016706]		metal ion binding [GO:0046872]; oxidoreductase activity, acting on paired donors, with incorporation or reduction of molecular oxygen, 2-oxoglutarate as one donor, and incorporation of one atom each of oxygen into both donors [GO:0016706]
O24018	O24018_SOLLC	unreviewed	E8 protein homolog	E8-6	Solanum lycopersicum (Tomato) (Lycopersicon esculentum)	364	metal ion binding [GO:0046872]; oxidoreductase activity, acting on paired donors, with incorporation or reduction of molecular oxygen, 2-oxoglutarate as one donor, and incorporation of one atom each of oxygen into both donors [GO:0016706]		metal ion binding [GO:0046872]; oxidoreductase activity, acting on paired donors, with incorporation or reduction of molecular oxygen, 2-oxoglutarate as one donor, and incorporation of one atom each of oxygen into both donors [GO:0016706]
K4BN32	K4BN32_SOLLC	unreviewed	Lipoxygenase (EC 1.13.11.-)	Solyc03g122340.2	Solanum lycopersicum (Tomato) (Lycopersicon esculentum)	908	metal ion binding [GO:0046872]; oxidoreductase activity, acting on single donors with incorporation of molecular oxygen, incorporation of two atoms of oxygen [GO:0016702]; oxylipin biosynthetic process [GO:0031408]	oxylipin biosynthetic process [GO:0031408]	metal ion binding [GO:0046872]; oxidoreductase activity, acting on single donors with incorporation of molecular oxygen, incorporation of two atoms of oxygen [GO:0016702]
Q96574	Q96574_SOLLC	unreviewed	Lipoxygenase (EC 1.13.11.-)	loxD	Solanum lycopersicum (Tomato) (Lycopersicon esculentum)	908	metal ion binding [GO:0046872]; oxidoreductase activity, acting on single donors with incorporation of molecular oxygen, incorporation of two atoms of oxygen [GO:0016702]; oxylipin biosynthetic process [GO:0031408]	oxylipin biosynthetic process [GO:0031408]	metal ion binding [GO:0046872]; oxidoreductase activity, acting on single donors with incorporation of molecular oxygen, incorporation of two atoms of oxygen [GO:0016702]
P93231	VPS41_SOLLC	reviewed	Vacuolar protein sorting-associated protein 41 homolog	VPS41	Solanum lycopersicum (Tomato) (Lycopersicon esculentum)	960	intracellular [GO:0005622]; zinc ion binding [GO:0008270]; intracellular protein transport [GO:0006886]; vesicle-mediated transport [GO:0016192]	intracellular protein transport [GO:0006886]; vesicle-mediated transport [GO:0016192]	zinc ion binding [GO:0008270]	intracellular [GO:0005622]
K4AYK0	K4AYK0_SOLLC	unreviewed	Uncharacterized protein	Solyc01g088100.2	Solanum lycopersicum (Tomato) (Lycopersicon esculentum)	731	metal ion binding [GO:0046872]; nucleotide binding [GO:0000166]; RNA binding [GO:0003723]		metal ion binding [GO:0046872]; nucleotide binding [GO:0000166]; RNA binding [GO:0003723]
P43282	METK3_SOLLC	reviewed	S-adenosylmethionine synthase 3 (AdoMet synthase 3) (EC 2.5.1.6) (Methionine adenosyltransferase 3) (MAT 3)	SAM3	Solanum lycopersicum (Tomato) (Lycopersicon esculentum)	390	cytoplasm [GO:0005737]; ATP binding [GO:0005524]; metal ion binding [GO:0046872]; methionine adenosyltransferase activity [GO:0004478]; one-carbon metabolic process [GO:0006730]; S-adenosylmethionine biosynthetic process [GO:0006556]	one-carbon metabolic process [GO:0006730]; S-adenosylmethionine biosynthetic process [GO:0006556]	ATP binding [GO:0005524]; metal ion binding [GO:0046872]; methionine adenosyltransferase activity [GO:0004478]	cytoplasm [GO:0005737]
P38415	LOXA_SOLLC	reviewed	Linoleate 9S-lipoxygenase A (EC 1.13.11.58) (Lipoxygenase A)	LOX1.1 LOXA	Solanum lycopersicum (Tomato) (Lycopersicon esculentum)	860	cytoplasm [GO:0005737]; metal ion binding [GO:0046872]; oxidoreductase activity, acting on single donors with incorporation of molecular oxygen, incorporation of two atoms of oxygen [GO:0016702]; oxylipin biosynthetic process [GO:0031408]	oxylipin biosynthetic process [GO:0031408]	metal ion binding [GO:0046872]; oxidoreductase activity, acting on single donors with incorporation of molecular oxygen, incorporation of two atoms of oxygen [GO:0016702]	cytoplasm [GO:0005737]
P22180	PMA1_SOLLC	reviewed	Plasma membrane ATPase 1 (EC 3.6.3.6) (Proton pump 1)	LHA1	Solanum lycopersicum (Tomato) (Lycopersicon esculentum)	956	integral component of membrane [GO:0016021]; plasma membrane [GO:0005886]; ATP binding [GO:0005524]; hydrogen-exporting ATPase activity, phosphorylative mechanism [GO:0008553]; metal ion binding [GO:0046872]; ATP biosynthetic process [GO:0006754]	ATP biosynthetic process [GO:0006754]	ATP binding [GO:0005524]; hydrogen-exporting ATPase activity, phosphorylative mechanism [GO:0008553]; metal ion binding [GO:0046872]	integral component of membrane [GO:0016021]; plasma membrane [GO:0005886]
Q9FV54	DEF1B_SOLLC	reviewed	Peptide deformylase 1B, chloroplastic (PDF 1B) (EC 3.5.1.88) (Polypeptide deformylase)	PDF1B	Solanum lycopersicum (Tomato) (Lycopersicon esculentum)	279	chloroplast [GO:0009507]; iron ion binding [GO:0005506]; peptide deformylase activity [GO:0042586]; isopentenyl diphosphate biosynthetic process, methylerythritol 4-phosphate pathway [GO:0019288]; thylakoid membrane organization [GO:0010027]; translation [GO:0006412]	isopentenyl diphosphate biosynthetic process, methylerythritol 4-phosphate pathway [GO:0019288]; thylakoid membrane organization [GO:0010027]; translation [GO:0006412]	iron ion binding [GO:0005506]; peptide deformylase activity [GO:0042586]	chloroplast [GO:0009507]
K4D3B5	K4D3B5_SOLLC	unreviewed	Uncharacterized protein	Solyc10g083280.1 Solyc09g010100.2	Solanum lycopersicum (Tomato) (Lycopersicon esculentum)	150	ribosome [GO:0005840]; structural constituent of ribosome [GO:0003735]; translation [GO:0006412]	translation [GO:0006412]	structural constituent of ribosome [GO:0003735]	ribosome [GO:0005840]
K4D5T9	K4D5T9_SOLLC	unreviewed	Uncharacterized protein	Solyc11g011340.1	Solanum lycopersicum (Tomato) (Lycopersicon esculentum)	359	oxidoreductase activity [GO:0016491]; zinc ion binding [GO:0008270]		oxidoreductase activity [GO:0016491]; zinc ion binding [GO:0008270]
Q9M722	Q9M722_SOLLC	unreviewed	ELI3 (Fragment)	Eli3	Solanum lycopersicum (Tomato) (Lycopersicon esculentum)	289	oxidoreductase activity [GO:0016491]; zinc ion binding [GO:0008270]		oxidoreductase activity [GO:0016491]; zinc ion binding [GO:0008270]
Q93YG9	Q93YG9_SOLLC	unreviewed	Insulin degrading enzyme	ide	Solanum lycopersicum (Tomato) (Lycopersicon esculentum)	971	metal ion binding [GO:0046872]; metalloendopeptidase activity [GO:0004222]		metal ion binding [GO:0046872]; metalloendopeptidase activity [GO:0004222]
Q9M4X2	Q9M4X2_SOLLC	unreviewed	Putative cytochrome P450		Solanum lycopersicum (Tomato) (Lycopersicon esculentum)	498	heme binding [GO:0020037]; iron ion binding [GO:0005506]; monooxygenase activity [GO:0004497]; oxidoreductase activity, acting on paired donors, with incorporation or reduction of molecular oxygen [GO:0016705]		heme binding [GO:0020037]; iron ion binding [GO:0005506]; monooxygenase activity [GO:0004497]; oxidoreductase activity, acting on paired donors, with incorporation or reduction of molecular oxygen [GO:0016705]
Q9FV23	Q9FV23_SOLLC	unreviewed	Aldehyde oxidase (EC 1.2.3.1) (Aldehyde oxidase TAO3) (EC 1.2.3.1) (Uncharacterized protein)	AO3	Solanum lycopersicum (Tomato) (Lycopersicon esculentum)	1364	2 iron, 2 sulfur cluster binding [GO:0051537]; aldehyde oxidase activity [GO:0004031]; electron carrier activity [GO:0009055]; flavin adenine dinucleotide binding [GO:0050660]; iron ion binding [GO:0005506]; oxidoreductase activity, acting on CH-OH group of donors [GO:0016614]		2 iron, 2 sulfur cluster binding [GO:0051537]; aldehyde oxidase activity [GO:0004031]; electron carrier activity [GO:0009055]; flavin adenine dinucleotide binding [GO:0050660]; iron ion binding [GO:0005506]; oxidoreductase activity, acting on CH-OH group of donors [GO:0016614]
K4CA67	K4CA67_SOLLC	unreviewed	Uncharacterized protein	Solyc06g082080.2	Solanum lycopersicum (Tomato) (Lycopersicon esculentum)	379	metal ion binding [GO:0046872]; protein serine/threonine phosphatase activity [GO:0004722]; protein dephosphorylation [GO:0006470]	protein dephosphorylation [GO:0006470]	metal ion binding [GO:0046872]; protein serine/threonine phosphatase activity [GO:0004722]
K4D3Y9	K4D3Y9_SOLLC	unreviewed	Uncharacterized protein	Solyc10g085550.1	Solanum lycopersicum (Tomato) (Lycopersicon esculentum)	444	phosphopyruvate hydratase complex [GO:0000015]; magnesium ion binding [GO:0000287]; phosphopyruvate hydratase activity [GO:0004634]; glycolytic process [GO:0006096]	glycolytic process [GO:0006096]	magnesium ion binding [GO:0000287]; phosphopyruvate hydratase activity [GO:0004634]	phosphopyruvate hydratase complex [GO:0000015]
P26300	ENO_SOLLC	reviewed	Enolase (EC 4.2.1.11) (2-phospho-D-glycerate hydro-lyase) (2-phosphoglycerate dehydratase)	PGH1	Solanum lycopersicum (Tomato) (Lycopersicon esculentum)	444	phosphopyruvate hydratase complex [GO:0000015]; magnesium ion binding [GO:0000287]; phosphopyruvate hydratase activity [GO:0004634]; glycolytic process [GO:0006096]	glycolytic process [GO:0006096]	magnesium ion binding [GO:0000287]; phosphopyruvate hydratase activity [GO:0004634]	phosphopyruvate hydratase complex [GO:0000015]
K4B0H5	K4B0H5_SOLLC	unreviewed	Uncharacterized protein	Solyc01g097880.2	Solanum lycopersicum (Tomato) (Lycopersicon esculentum)	186	hydrolase activity [GO:0016787]; zinc ion binding [GO:0008270]		hydrolase activity [GO:0016787]; zinc ion binding [GO:0008270]
Q84K11	PPP5_SOLLC	reviewed	Serine/threonine-protein phosphatase 5 (EC 3.1.3.16) (LePP5)	PP5	Solanum lycopersicum (Tomato) (Lycopersicon esculentum)	556	endoplasmic reticulum membrane [GO:0005789]; integral component of membrane [GO:0016021]; nuclear membrane [GO:0031965]; nuclear speck [GO:0016607]; metal ion binding [GO:0046872]; phosphoprotein phosphatase activity [GO:0004721]; protein dephosphorylation [GO:0006470]	protein dephosphorylation [GO:0006470]	metal ion binding [GO:0046872]; phosphoprotein phosphatase activity [GO:0004721]	endoplasmic reticulum membrane [GO:0005789]; integral component of membrane [GO:0016021]; nuclear membrane [GO:0031965]; nuclear speck [GO:0016607]
Q9LEG6	Q9LEG6_SOLLC	unreviewed	Potassium channel	LKT1	Solanum lycopersicum (Tomato) (Lycopersicon esculentum)	883	integral component of membrane [GO:0016021]; voltage-gated potassium channel activity [GO:0005249]		voltage-gated potassium channel activity [GO:0005249]	integral component of membrane [GO:0016021]
Q42891	LGUL_SOLLC	reviewed	Lactoylglutathione lyase (EC 4.4.1.5) (Aldoketomutase) (Glyoxalase I) (Glx I) (Ketone-aldehyde mutase) (Methylglyoxalase) (S-D-lactoylglutathione methylglyoxal lyase)	GLX1	Solanum lycopersicum (Tomato) (Lycopersicon esculentum)	185	chloroplast [GO:0009507]; cytosol [GO:0005829]; lactoylglutathione lyase activity [GO:0004462]; metal ion binding [GO:0046872]; gluconeogenesis [GO:0006094]; glycolytic process [GO:0006096]; response to salt stress [GO:0009651]	gluconeogenesis [GO:0006094]; glycolytic process [GO:0006096]; response to salt stress [GO:0009651]	lactoylglutathione lyase activity [GO:0004462]; metal ion binding [GO:0046872]	chloroplast [GO:0009507]; cytosol [GO:0005829]
K4BCF4	K4BCF4_SOLLC	unreviewed	Uncharacterized protein	Solyc02g090030.2	Solanum lycopersicum (Tomato) (Lycopersicon esculentum)	333	extrinsic component of membrane [GO:0019898]; integral component of membrane [GO:0016021]; photosystem II oxygen evolving complex [GO:0009654]; calcium ion binding [GO:0005509]; photosynthesis [GO:0015979]; photosystem II stabilization [GO:0042549]	photosynthesis [GO:0015979]; photosystem II stabilization [GO:0042549]	calcium ion binding [GO:0005509]	extrinsic component of membrane [GO:0019898]; integral component of membrane [GO:0016021]; photosystem II oxygen evolving complex [GO:0009654]
K4CAN4	K4CAN4_SOLLC	unreviewed	Succinyl-CoA ligase subunit beta (EC 6.2.1.-)	LOC543863	Solanum lycopersicum (Tomato) (Lycopersicon esculentum)	421	ATP binding [GO:0005524]; copper ion binding [GO:0005507]; ligase activity [GO:0016874]; gluconeogenesis [GO:0006094]; glycolytic process [GO:0006096]; methylglyoxal catabolic process to D-lactate [GO:0019243]; photorespiration [GO:0009853]; proteasome core complex assembly [GO:0080129]; response to misfolded protein [GO:0051788]; response to salt stress [GO:0009651]; ubiquitin-dependent protein …	gluconeogenesis [GO:0006094]; glycolytic process [GO:0006096]; methylglyoxal catabolic process to D-lactate [GO:0019243]; photorespiration [GO:0009853]; proteasome core complex assembly [GO:0080129]; response to misfolded protein [GO:0051788]; response to salt stress [GO:0009651]; ubiquitin-dependent protein catabolic process [GO:0006511]	ATP binding [GO:0005524]; copper ion binding [GO:0005507]; ligase activity [GO:0016874]
Q84LB6	SUCB_SOLLC	reviewed	Succinyl-CoA ligase [ADP-forming] subunit beta, mitochondrial (SlSCoALbeta) (EC 6.2.1.5)		Solanum lycopersicum (Tomato) (Lycopersicon esculentum)	417	mitochondrion [GO:0005739]; ATP binding [GO:0005524]; metal ion binding [GO:0046872]; succinate-CoA ligase (ADP-forming) activity [GO:0004775]; succinate metabolic process [GO:0006105]; succinyl-CoA metabolic process [GO:0006104]; tricarboxylic acid cycle [GO:0006099]	succinate metabolic process [GO:0006105]; succinyl-CoA metabolic process [GO:0006104]; tricarboxylic acid cycle [GO:0006099]	ATP binding [GO:0005524]; metal ion binding [GO:0046872]; succinate-CoA ligase (ADP-forming) activity [GO:0004775]	mitochondrion [GO:0005739]
K4CMC3	K4CMC3_SOLLC	unreviewed	Delta-aminolevulinic acid dehydratase (EC 4.2.1.24)	Solyc08g069030.2	Solanum lycopersicum (Tomato) (Lycopersicon esculentum)	430	metal ion binding [GO:0046872]; porphobilinogen synthase activity [GO:0004655]; porphyrin-containing compound biosynthetic process [GO:0006779]	porphyrin-containing compound biosynthetic process [GO:0006779]	metal ion binding [GO:0046872]; porphobilinogen synthase activity [GO:0004655]
K4CQ45	K4CQ45_SOLLC	unreviewed	Uncharacterized protein	Solyc09g005550.2	Solanum lycopersicum (Tomato) (Lycopersicon esculentum)	529	ATP binding [GO:0005524]; calcium ion binding [GO:0005509]; protein kinase activity [GO:0004672]; protein autophosphorylation [GO:0046777]	protein autophosphorylation [GO:0046777]	ATP binding [GO:0005524]; calcium ion binding [GO:0005509]; protein kinase activity [GO:0004672]
C1K5M2	NDPS_SOLLC	reviewed	Dimethylallylcistransferase, chloroplastic (EC 2.5.1.28) (Neryl-diphosphate synthase)	NDPS1	Solanum lycopersicum (Tomato) (Lycopersicon esculentum)	303	chloroplast [GO:0009507]; dimethylallylcistransferase activity [GO:0047863]; metal ion binding [GO:0046872]		dimethylallylcistransferase activity [GO:0047863]; metal ion binding [GO:0046872]	chloroplast [GO:0009507]
K4B1U6	K4B1U6_SOLLC	unreviewed	Uncharacterized protein	Solyc01g103710.2	Solanum lycopersicum (Tomato) (Lycopersicon esculentum)	252	iron ion binding [GO:0005506]; iron-sulfur cluster binding [GO:0051536]; structural molecule activity [GO:0005198]; chloroplast organization [GO:0009658]; iron-sulfur cluster assembly [GO:0016226]	chloroplast organization [GO:0009658]; iron-sulfur cluster assembly [GO:0016226]	iron ion binding [GO:0005506]; iron-sulfur cluster binding [GO:0051536]; structural molecule activity [GO:0005198]
Q84V46	Q84V46_SOLLC	unreviewed	Ubiquinol oxidase (EC 1.10.3.11)	LOC543825	Solanum lycopersicum (Tomato) (Lycopersicon esculentum)	318	integral component of membrane [GO:0016021]; intracellular [GO:0005622]; respiratory chain [GO:0070469]; alternative oxidase activity [GO:0009916]; metal ion binding [GO:0046872]; abscisic acid-activated signaling pathway [GO:0009738]; intracellular signal transduction [GO:0035556]; response to ethylene [GO:0009723]	abscisic acid-activated signaling pathway [GO:0009738]; intracellular signal transduction [GO:0035556]; response to ethylene [GO:0009723]	alternative oxidase activity [GO:0009916]; metal ion binding [GO:0046872]	integral component of membrane [GO:0016021]; intracellular [GO:0005622]; respiratory chain [GO:0070469]
Q5F0I2	Q5F0I2_SOLLC	unreviewed	Ubiquinol oxidase (EC 1.10.3.11)		Solanum lycopersicum (Tomato) (Lycopersicon esculentum)	358	integral component of membrane [GO:0016021]; respiratory chain [GO:0070469]; alternative oxidase activity [GO:0009916]; metal ion binding [GO:0046872]		alternative oxidase activity [GO:0009916]; metal ion binding [GO:0046872]	integral component of membrane [GO:0016021]; respiratory chain [GO:0070469]
Q84V47	Q84V47_SOLLC	unreviewed	Ubiquinol oxidase (EC 1.10.3.11)		Solanum lycopersicum (Tomato) (Lycopersicon esculentum)	358	integral component of membrane [GO:0016021]; respiratory chain [GO:0070469]; alternative oxidase activity [GO:0009916]; metal ion binding [GO:0046872]		alternative oxidase activity [GO:0009916]; metal ion binding [GO:0046872]	integral component of membrane [GO:0016021]; respiratory chain [GO:0070469]
K4BM33	K4BM33_SOLLC	unreviewed	Uncharacterized protein	Solyc03g118840.2	Solanum lycopersicum (Tomato) (Lycopersicon esculentum)	387	zinc ion binding [GO:0008270]		zinc ion binding [GO:0008270]
K4D3F1	K4D3F1_SOLLC	unreviewed	Uncharacterized protein	Solyc10g083640.1	Solanum lycopersicum (Tomato) (Lycopersicon esculentum)	350	nucleus [GO:0005634]; metal ion binding [GO:0046872]; nucleotide binding [GO:0000166]; RNA binding [GO:0003723]		metal ion binding [GO:0046872]; nucleotide binding [GO:0000166]; RNA binding [GO:0003723]	nucleus [GO:0005634]
Q9XHH3	CATA2_SOLLC	reviewed	Catalase isozyme 2 (EC 1.11.1.6)	CAT2	Solanum lycopersicum (Tomato) (Lycopersicon esculentum)	492	peroxisome [GO:0005777]; catalase activity [GO:0004096]; heme binding [GO:0020037]; metal ion binding [GO:0046872]; hydrogen peroxide catabolic process [GO:0042744]; response to oxidative stress [GO:0006979]	hydrogen peroxide catabolic process [GO:0042744]; response to oxidative stress [GO:0006979]	catalase activity [GO:0004096]; heme binding [GO:0020037]; metal ion binding [GO:0046872]	peroxisome [GO:0005777]
K4CQR9	K4CQR9_SOLLC	unreviewed	Pyruvate kinase (EC 2.7.1.40)	Solyc09g008840.2	Solanum lycopersicum (Tomato) (Lycopersicon esculentum)	527	magnesium ion binding [GO:0000287]; potassium ion binding [GO:0030955]; pyruvate kinase activity [GO:0004743]; glycolytic process [GO:0006096]	glycolytic process [GO:0006096]	magnesium ion binding [GO:0000287]; potassium ion binding [GO:0030955]; pyruvate kinase activity [GO:0004743]
P17340	PLAS_SOLLC	reviewed	Plastocyanin, chloroplastic	PETE	Solanum lycopersicum (Tomato) (Lycopersicon esculentum)	170	chloroplast thylakoid membrane [GO:0009535]; copper ion binding [GO:0005507]; electron carrier activity [GO:0009055]; oxidation-reduction process [GO:0055114]	oxidation-reduction process [GO:0055114]	copper ion binding [GO:0005507]; electron carrier activity [GO:0009055]	chloroplast thylakoid membrane [GO:0009535]
Q84LR1	Q84LR1_SOLLC	unreviewed	Root-specific metal transporter (Uncharacterized protein)	NRAMP1	Solanum lycopersicum (Tomato) (Lycopersicon esculentum)	530	membrane [GO:0016020]; transporter activity [GO:0005215]		transporter activity [GO:0005215]	membrane [GO:0016020]
Q7Y0R6	Q7Y0R6_SOLLC	unreviewed	Putative urease accessory protein F (Uncharacterized protein)	ureF	Solanum lycopersicum (Tomato) (Lycopersicon esculentum)	242	nickel cation binding [GO:0016151]; nitrogen compound metabolic process [GO:0006807]; phosphatidylinositol biosynthetic process [GO:0006661]; positive regulation of metalloenzyme activity [GO:0048554]	nitrogen compound metabolic process [GO:0006807]; phosphatidylinositol biosynthetic process [GO:0006661]; positive regulation of metalloenzyme activity [GO:0048554]	nickel cation binding [GO:0016151]
K4B292	K4B292_SOLLC	unreviewed	Ubiquinol oxidase (EC 1.10.3.11)	Solyc01g105220.2	Solanum lycopersicum (Tomato) (Lycopersicon esculentum)	348	integral component of membrane [GO:0016021]; respiratory chain [GO:0070469]; alternative oxidase activity [GO:0009916]; metal ion binding [GO:0046872]; alternative respiration [GO:0010230]	alternative respiration [GO:0010230]	alternative oxidase activity [GO:0009916]; metal ion binding [GO:0046872]	integral component of membrane [GO:0016021]; respiratory chain [GO:0070469]
Q7XBG9	Q7XBG9_SOLLC	unreviewed	Ubiquinol oxidase (EC 1.10.3.11) (Fragment)		Solanum lycopersicum (Tomato) (Lycopersicon esculentum)	173	integral component of membrane [GO:0016021]; respiratory chain [GO:0070469]; alternative oxidase activity [GO:0009916]; metal ion binding [GO:0046872]		alternative oxidase activity [GO:0009916]; metal ion binding [GO:0046872]	integral component of membrane [GO:0016021]; respiratory chain [GO:0070469]
Q7XBG8	Q7XBG8_SOLLC	unreviewed	Ubiquinol oxidase (EC 1.10.3.11) (Fragment)		Solanum lycopersicum (Tomato) (Lycopersicon esculentum)	87	integral component of membrane [GO:0016021]; respiratory chain [GO:0070469]; alternative oxidase activity [GO:0009916]; metal ion binding [GO:0046872]		alternative oxidase activity [GO:0009916]; metal ion binding [GO:0046872]	integral component of membrane [GO:0016021]; respiratory chain [GO:0070469]
K4BE00	K4BE00_SOLLC	unreviewed	Uncharacterized protein	Solyc03g005760.1	Solanum lycopersicum (Tomato) (Lycopersicon esculentum)	267	chloroplast [GO:0009507]; integral component of membrane [GO:0016021]; photosystem I [GO:0009522]; photosystem II [GO:0009523]; chlorophyll binding [GO:0016168]; metal ion binding [GO:0046872]; photosynthesis, light harvesting [GO:0009765]; protein-chromophore linkage [GO:0018298]	photosynthesis, light harvesting [GO:0009765]; protein-chromophore linkage [GO:0018298]	chlorophyll binding [GO:0016168]; metal ion binding [GO:0046872]	chloroplast [GO:0009507]; integral component of membrane [GO:0016021]; photosystem I [GO:0009522]; photosystem II [GO:0009523]
K4CM20	K4CM20_SOLLC	unreviewed	Uncharacterized protein	Solyc08g067960.2	Solanum lycopersicum (Tomato) (Lycopersicon esculentum)	311	zinc ion binding [GO:0008270]		zinc ion binding [GO:0008270]
Q43513	MT2Y_SOLLC	reviewed	Metallothionein-like protein type 2		Solanum lycopersicum (Tomato) (Lycopersicon esculentum)	73	metal ion binding [GO:0046872]		metal ion binding [GO:0046872]
Q5NE20	Q5NE20_SOLLC	unreviewed	Carbonic anhydrase (EC 4.2.1.1)	ca2	Solanum lycopersicum (Tomato) (Lycopersicon esculentum)	321	carbonate dehydratase activity [GO:0004089]; zinc ion binding [GO:0008270]; carbon utilization [GO:0015976]	carbon utilization [GO:0015976]	carbonate dehydratase activity [GO:0004089]; zinc ion binding [GO:0008270]
Q0NZY6	Q0NZY6_SOLLC	unreviewed	6-deoxocastasterone oxidase	Dwarf	Solanum lycopersicum (Tomato) (Lycopersicon esculentum)	464	heme binding [GO:0020037]; iron ion binding [GO:0005506]; monooxygenase activity [GO:0004497]; oxidoreductase activity, acting on paired donors, with incorporation or reduction of molecular oxygen [GO:0016705]		heme binding [GO:0020037]; iron ion binding [GO:0005506]; monooxygenase activity [GO:0004497]; oxidoreductase activity, acting on paired donors, with incorporation or reduction of molecular oxygen [GO:0016705]
Q0NZZ0	Q0NZZ0_SOLLC	unreviewed	6-deoxocastasterone oxidase	Dwarf	Solanum lycopersicum (Tomato) (Lycopersicon esculentum)	438	heme binding [GO:0020037]; iron ion binding [GO:0005506]; monooxygenase activity [GO:0004497]; oxidoreductase activity, acting on paired donors, with incorporation or reduction of molecular oxygen [GO:0016705]		heme binding [GO:0020037]; iron ion binding [GO:0005506]; monooxygenase activity [GO:0004497]; oxidoreductase activity, acting on paired donors, with incorporation or reduction of molecular oxygen [GO:0016705]
Q0NZZ1	Q0NZZ1_SOLLC	unreviewed	6-deoxocastasterone oxidase	Dwarf	Solanum lycopersicum (Tomato) (Lycopersicon esculentum)	440	heme binding [GO:0020037]; iron ion binding [GO:0005506]; monooxygenase activity [GO:0004497]; oxidoreductase activity, acting on paired donors, with incorporation or reduction of molecular oxygen [GO:0016705]		heme binding [GO:0020037]; iron ion binding [GO:0005506]; monooxygenase activity [GO:0004497]; oxidoreductase activity, acting on paired donors, with incorporation or reduction of molecular oxygen [GO:0016705]
Q43147	C85A1_SOLLC	reviewed	Cytochrome P450 85A1 (EC 1.14.-.-) (C6-oxidase) (Dwarf protein)	CYP85A1 CYP85 D	Solanum lycopersicum (Tomato) (Lycopersicon esculentum)	464	integral component of membrane [GO:0016021]; heme binding [GO:0020037]; iron ion binding [GO:0005506]; monooxygenase activity [GO:0004497]; oxidoreductase activity, acting on paired donors, with incorporation or reduction of molecular oxygen [GO:0016705]; brassinosteroid biosynthetic process [GO:0016132]	brassinosteroid biosynthetic process [GO:0016132]	heme binding [GO:0020037]; iron ion binding [GO:0005506]; monooxygenase activity [GO:0004497]; oxidoreductase activity, acting on paired donors, with incorporation or reduction of molecular oxygen [GO:0016705]	integral component of membrane [GO:0016021]
G1JUH6	G1JUH6_SOLLC	unreviewed	Germacrene synthase	TPS9	Solanum lycopersicum (Tomato) (Lycopersicon esculentum)	548	magnesium ion binding [GO:0000287]; terpene synthase activity [GO:0010333]		magnesium ion binding [GO:0000287]; terpene synthase activity [GO:0010333]
O64961	TPSGC_SOLLC	reviewed	Germacrene C synthase (EC 4.2.3.60) (Sesquiterpene synthase 1)	SSTLE1	Solanum lycopersicum (Tomato) (Lycopersicon esculentum)	548	cytoplasm [GO:0005737]; magnesium ion binding [GO:0000287]; terpene synthase activity [GO:0010333]; terpenoid biosynthetic process [GO:0016114]	terpenoid biosynthetic process [GO:0016114]	magnesium ion binding [GO:0000287]; terpene synthase activity [GO:0010333]	cytoplasm [GO:0005737]
K4CCJ4	K4CCJ4_SOLLC	unreviewed	Uncharacterized protein	Solyc07g017800.2	Solanum lycopersicum (Tomato) (Lycopersicon esculentum)	187	cell [GO:0005623]; cellular cation homeostasis [GO:0030003]; divalent metal ion transport [GO:0070838]	cellular cation homeostasis [GO:0030003]; divalent metal ion transport [GO:0070838]		cell [GO:0005623]
K4BKZ7	K4BKZ7_SOLLC	unreviewed	Uncharacterized protein	Solyc03g114950.2	Solanum lycopersicum (Tomato) (Lycopersicon esculentum)	638	integral component of membrane [GO:0016021]; plant-type vacuole [GO:0000325]; ATP binding [GO:0005524]; ATPase activity, coupled to transmembrane movement of substances [GO:0042626]; response to aluminum ion [GO:0010044]	response to aluminum ion [GO:0010044]	ATPase activity, coupled to transmembrane movement of substances [GO:0042626]; ATP binding [GO:0005524]	integral component of membrane [GO:0016021]; plant-type vacuole [GO:0000325]
Q6ZYB4	Q6ZYB4_SOLLC	unreviewed	Polyphenol oxidase A (EC 1.10.3.1) (Fragment)	ppo	Solanum lycopersicum (Tomato) (Lycopersicon esculentum)	242	catechol oxidase activity [GO:0004097]		catechol oxidase activity [GO:0004097]
Q6ZYB5	Q6ZYB5_SOLLC	unreviewed	Polyphenol oxidase A (EC 1.10.3.1) (Fragment)	ppo	Solanum lycopersicum (Tomato) (Lycopersicon esculentum)	258	catechol oxidase activity [GO:0004097]; metal ion binding [GO:0046872]		catechol oxidase activity [GO:0004097]; metal ion binding [GO:0046872]
Q6Q3F9	Q6Q3F9_SOLLC	unreviewed	Putative metal transporter Nramp2 (Fragment)		Solanum lycopersicum (Tomato) (Lycopersicon esculentum)	289	membrane [GO:0016020]; transporter activity [GO:0005215]		transporter activity [GO:0005215]	membrane [GO:0016020]
Q6Q7P5	Q6Q7P5_SOLLC	unreviewed	Nucleic acid-binding protein		Solanum lycopersicum (Tomato) (Lycopersicon esculentum)	245	zinc ion binding [GO:0008270]; regulation of transcription, DNA-templated [GO:0006355]	regulation of transcription, DNA-templated [GO:0006355]	zinc ion binding [GO:0008270]
K4BEK3	K4BEK3_SOLLC	unreviewed	Pyruvate kinase (EC 2.7.1.40)	Solyc03g007810.2	Solanum lycopersicum (Tomato) (Lycopersicon esculentum)	578	magnesium ion binding [GO:0000287]; potassium ion binding [GO:0030955]; pyruvate kinase activity [GO:0004743]; fatty acid biosynthetic process [GO:0006633]; glycolytic process [GO:0006096]; seed maturation [GO:0010431]	fatty acid biosynthetic process [GO:0006633]; glycolytic process [GO:0006096]; seed maturation [GO:0010431]	magnesium ion binding [GO:0000287]; potassium ion binding [GO:0030955]; pyruvate kinase activity [GO:0004743]
K4CWK8	K4CWK8_SOLLC	unreviewed	Uncharacterized protein	Solyc09g091820.2	Solanum lycopersicum (Tomato) (Lycopersicon esculentum)	358	endoplasmic reticulum [GO:0005783]; Golgi apparatus [GO:0005794]; integral component of membrane [GO:0016021]; vacuolar membrane [GO:0005774]; receptor activity [GO:0004872]; calcium ion transport [GO:0006816]; cell growth [GO:0016049]; cell morphogenesis [GO:0000902]; Golgi organization [GO:0007030]; Golgi vesicle transport [GO:0048193]; protein targeting to vacuole [GO:0006623]; response to sal…	calcium ion transport [GO:0006816]; cell growth [GO:0016049]; cell morphogenesis [GO:0000902]; Golgi organization [GO:0007030]; Golgi vesicle transport [GO:0048193]; protein targeting to vacuole [GO:0006623]; response to salt stress [GO:0009651]; vacuole organization [GO:0007033]	receptor activity [GO:0004872]	endoplasmic reticulum [GO:0005783]; Golgi apparatus [GO:0005794]; integral component of membrane [GO:0016021]; vacuolar membrane [GO:0005774]
K4BA32	K4BA32_SOLLC	unreviewed	Uncharacterized protein	Solyc02g081620.2	Solanum lycopersicum (Tomato) (Lycopersicon esculentum)	361	DNA binding [GO:0003677]; metal ion binding [GO:0046872]		DNA binding [GO:0003677]; metal ion binding [GO:0046872]
K4C8H3	K4C8H3_SOLLC	unreviewed	Uncharacterized protein	Solyc06g071000.2	Solanum lycopersicum (Tomato) (Lycopersicon esculentum)	554	chloroplast [GO:0009507]; cobalt ion binding [GO:0050897]; oxidoreductase activity, acting on the aldehyde or oxo group of donors, NAD or NADP as acceptor [GO:0016620]; zinc ion binding [GO:0008270]; proline metabolic process [GO:0006560]; reactive oxygen species metabolic process [GO:0072593]	proline metabolic process [GO:0006560]; reactive oxygen species metabolic process [GO:0072593]	cobalt ion binding [GO:0050897]; oxidoreductase activity, acting on the aldehyde or oxo group of donors, NAD or NADP as acceptor [GO:0016620]; zinc ion binding [GO:0008270]	chloroplast [GO:0009507]
K4BB93	K4BB93_SOLLC	unreviewed	NADPH-dependent diflavin oxidoreductase 1 (EC 1.6.-.-) (NADPH-dependent FMN and FAD-containing oxidoreductase)	Solyc02g085820.2	Solanum lycopersicum (Tomato) (Lycopersicon esculentum)	630	cytoplasm [GO:0005737]; flavin adenine dinucleotide binding [GO:0050660]; FMN binding [GO:0010181]; iron ion binding [GO:0005506]; NADP binding [GO:0050661]; NADPH-hemoprotein reductase activity [GO:0003958]; iron-sulfur cluster assembly [GO:0016226]	iron-sulfur cluster assembly [GO:0016226]	flavin adenine dinucleotide binding [GO:0050660]; FMN binding [GO:0010181]; iron ion binding [GO:0005506]; NADP binding [GO:0050661]; NADPH-hemoprotein reductase activity [GO:0003958]	cytoplasm [GO:0005737]
O82004	O82004_SOLLC	unreviewed	NADP-dependent isocitrate dehydrogenase-like protein		Solanum lycopersicum (Tomato) (Lycopersicon esculentum)	393	magnesium ion binding [GO:0000287]; NAD binding [GO:0051287]; oxidoreductase activity, acting on the CH-OH group of donors, NAD or NADP as acceptor [GO:0016616]		magnesium ion binding [GO:0000287]; NAD binding [GO:0051287]; oxidoreductase activity, acting on the CH-OH group of donors, NAD or NADP as acceptor [GO:0016616]
K4DB58	K4DB58_SOLLC	unreviewed	Uncharacterized protein	Solyc12g005200.1	Solanum lycopersicum (Tomato) (Lycopersicon esculentum)	354	copper ion binding [GO:0005507]; electron carrier activity [GO:0009055]; flavin adenine dinucleotide binding [GO:0050660]		copper ion binding [GO:0005507]; electron carrier activity [GO:0009055]; flavin adenine dinucleotide binding [GO:0050660]
K4BA58	K4BA58_SOLLC	unreviewed	Uncharacterized protein	Solyc02g081880.2	Solanum lycopersicum (Tomato) (Lycopersicon esculentum)	310	catalytic activity [GO:0003824]; molybdenum ion binding [GO:0030151]; pyridoxal phosphate binding [GO:0030170]		catalytic activity [GO:0003824]; molybdenum ion binding [GO:0030151]; pyridoxal phosphate binding [GO:0030170]
K4BUV3	K4BUV3_SOLLC	unreviewed	Uncharacterized protein	Solyc04g078680.2	Solanum lycopersicum (Tomato) (Lycopersicon esculentum)	722	zinc ion binding [GO:0008270]		zinc ion binding [GO:0008270]
K4C977	K4C977_SOLLC	unreviewed	Uncharacterized protein	Solyc06g073580.2	Solanum lycopersicum (Tomato) (Lycopersicon esculentum)	353	metal ion binding [GO:0046872]; oxidoreductase activity, acting on paired donors, with incorporation or reduction of molecular oxygen, 2-oxoglutarate as one donor, and incorporation of one atom each of oxygen into both donors [GO:0016706]		metal ion binding [GO:0046872]; oxidoreductase activity, acting on paired donors, with incorporation or reduction of molecular oxygen, 2-oxoglutarate as one donor, and incorporation of one atom each of oxygen into both donors [GO:0016706]
B1N661	B1N661_SOLLC	unreviewed	Putative RNA-binding protein (Uncharacterized protein)	Solyc10g079190.1 LYC_68t000006	Solanum lycopersicum (Tomato) (Lycopersicon esculentum)	479	metal ion binding [GO:0046872]; nucleotide binding [GO:0000166]; RNA binding [GO:0003723]		metal ion binding [GO:0046872]; nucleotide binding [GO:0000166]; RNA binding [GO:0003723]
K4C6Z8	K4C6Z8_SOLLC	unreviewed	Uncharacterized protein	Solyc06g062670.2	Solanum lycopersicum (Tomato) (Lycopersicon esculentum)	503	metal ion binding [GO:0046872]; nucleic acid binding [GO:0003676]		metal ion binding [GO:0046872]; nucleic acid binding [GO:0003676]
K4B2U6	K4B2U6_SOLLC	unreviewed	Uncharacterized protein	Solyc01g107290.2	Solanum lycopersicum (Tomato) (Lycopersicon esculentum)	276	zinc ion binding [GO:0008270]		zinc ion binding [GO:0008270]
K4CBL3	K4CBL3_SOLLC	unreviewed	S-acyltransferase (EC 2.3.1.225) (Palmitoyltransferase)	Solyc07g007430.2	Solanum lycopersicum (Tomato) (Lycopersicon esculentum)	631	endosome [GO:0005768]; integral component of membrane [GO:0016021]; trans-Golgi network [GO:0005802]; acyl binding [GO:0000035]; protein-cysteine S-palmitoyltransferase activity [GO:0019706]; zinc ion binding [GO:0008270]; cell tip growth [GO:0009932]; fatty acid beta-oxidation [GO:0006635]; Golgi vesicle transport [GO:0048193]; protein import into peroxisome matrix [GO:0016558]; protein targetin…	cell tip growth [GO:0009932]; fatty acid beta-oxidation [GO:0006635]; Golgi vesicle transport [GO:0048193]; protein import into peroxisome matrix [GO:0016558]; protein targeting to vacuole [GO:0006623]	acyl binding [GO:0000035]; protein-cysteine S-palmitoyltransferase activity [GO:0019706]; zinc ion binding [GO:0008270]	endosome [GO:0005768]; integral component of membrane [GO:0016021]; trans-Golgi network [GO:0005802]
K4AQ32	K4AQ32_SOLLC	unreviewed	Uncharacterized protein	Solyc00g009020.2	Solanum lycopersicum (Tomato) (Lycopersicon esculentum)	242	chloroplast [GO:0009507]; mitochondrial proton-transporting ATP synthase complex [GO:0005753]; nucleolus [GO:0005730]; cobalt ion binding [GO:0050897]; copper ion binding [GO:0005507]; zinc ion binding [GO:0008270]; photorespiration [GO:0009853]; pollen development [GO:0009555]; proteasome core complex assembly [GO:0080129]; response to misfolded protein [GO:0051788]; ubiquitin-dependent protein …	photorespiration [GO:0009853]; pollen development [GO:0009555]; proteasome core complex assembly [GO:0080129]; response to misfolded protein [GO:0051788]; ubiquitin-dependent protein catabolic process [GO:0006511]	cobalt ion binding [GO:0050897]; copper ion binding [GO:0005507]; zinc ion binding [GO:0008270]	chloroplast [GO:0009507]; mitochondrial proton-transporting ATP synthase complex [GO:0005753]; nucleolus [GO:0005730]
K4BCL6	K4BCL6_SOLLC	unreviewed	Methionine aminopeptidase 1 (MAP 1) (MetAP 1) (EC 3.4.11.18) (Peptidase M 1)	Solyc02g090670.2	Solanum lycopersicum (Tomato) (Lycopersicon esculentum)	344	metal ion binding [GO:0046872]; metalloaminopeptidase activity [GO:0070006]; dolichol biosynthetic process [GO:0019408]; N-terminal protein amino acid modification [GO:0031365]; protein initiator methionine removal [GO:0070084]; response to abscisic acid [GO:0009737]	dolichol biosynthetic process [GO:0019408]; N-terminal protein amino acid modification [GO:0031365]; protein initiator methionine removal [GO:0070084]; response to abscisic acid [GO:0009737]	metal ion binding [GO:0046872]; metalloaminopeptidase activity [GO:0070006]
K4DA09	K4DA09_SOLLC	unreviewed	Uncharacterized protein	Solyc11g068510.1	Solanum lycopersicum (Tomato) (Lycopersicon esculentum)	114	mitochondrial respiratory chain complex I [GO:0005747]; nucleolus [GO:0005730]; vacuole [GO:0005773]; copper ion binding [GO:0005507]; photorespiration [GO:0009853]; proteasome core complex assembly [GO:0080129]; response to misfolded protein [GO:0051788]; ubiquitin-dependent protein catabolic process [GO:0006511]	photorespiration [GO:0009853]; proteasome core complex assembly [GO:0080129]; response to misfolded protein [GO:0051788]; ubiquitin-dependent protein catabolic process [GO:0006511]	copper ion binding [GO:0005507]	mitochondrial respiratory chain complex I [GO:0005747]; nucleolus [GO:0005730]; vacuole [GO:0005773]
K4BDE8	K4BDE8_SOLLC	unreviewed	RING-finger protein (Uncharacterized protein)	Solyc02g093520.2 RFP1	Solanum lycopersicum (Tomato) (Lycopersicon esculentum)	492	zinc ion binding [GO:0008270]		zinc ion binding [GO:0008270]
K4BUE9	K4BUE9_SOLLC	unreviewed	Inositol-tetrakisphosphate 1-kinase (EC 2.7.1.134)	Solyc04g077120.2	Solanum lycopersicum (Tomato) (Lycopersicon esculentum)	333	intracellular [GO:0005622]; ATP binding [GO:0005524]; inositol tetrakisphosphate 1-kinase activity [GO:0047325]; inositol-1,3,4-trisphosphate 5-kinase activity [GO:0052726]; inositol-1,3,4-trisphosphate 6-kinase activity [GO:0052725]; magnesium ion binding [GO:0000287]; inositol trisphosphate metabolic process [GO:0032957]	inositol trisphosphate metabolic process [GO:0032957]	ATP binding [GO:0005524]; inositol-1,3,4-trisphosphate 5-kinase activity [GO:0052726]; inositol-1,3,4-trisphosphate 6-kinase activity [GO:0052725]; inositol tetrakisphosphate 1-kinase activity [GO:0047325]; magnesium ion binding [GO:0000287]	intracellular [GO:0005622]
K4CMC0	K4CMC0_SOLLC	unreviewed	Uncharacterized protein	Solyc08g069000.2	Solanum lycopersicum (Tomato) (Lycopersicon esculentum)	457	membrane [GO:0016020]; metal ion transmembrane transporter activity [GO:0046873]		metal ion transmembrane transporter activity [GO:0046873]	membrane [GO:0016020]
P29795	PSBP_SOLLC	reviewed	Oxygen-evolving enhancer protein 2, chloroplastic (OEE2) (23 kDa subunit of oxygen evolving system of photosystem II) (23 kDa thylakoid membrane protein) (OEC 23 kDa subunit)	PSBP PSBX	Solanum lycopersicum (Tomato) (Lycopersicon esculentum)	258	chloroplast thylakoid membrane [GO:0009535]; extrinsic component of membrane [GO:0019898]; photosystem II oxygen evolving complex [GO:0009654]; calcium ion binding [GO:0005509]; photosynthesis [GO:0015979]	photosynthesis [GO:0015979]	calcium ion binding [GO:0005509]	chloroplast thylakoid membrane [GO:0009535]; extrinsic component of membrane [GO:0019898]; photosystem II oxygen evolving complex [GO:0009654]
K4AXH6	K4AXH6_SOLLC	unreviewed	Uncharacterized protein	Solyc01g079310.2	Solanum lycopersicum (Tomato) (Lycopersicon esculentum)	360	endosome [GO:0005768]; trans-Golgi network [GO:0005802]; heme binding [GO:0020037]		heme binding [GO:0020037]	endosome [GO:0005768]; trans-Golgi network [GO:0005802]
K4DA08	K4DA08_SOLLC	unreviewed	Uncharacterized protein	Solyc11g068500.1	Solanum lycopersicum (Tomato) (Lycopersicon esculentum)	742	COPII vesicle coat [GO:0030127]; zinc ion binding [GO:0008270]; ER to Golgi vesicle-mediated transport [GO:0006888]; intracellular protein transport [GO:0006886]	ER to Golgi vesicle-mediated transport [GO:0006888]; intracellular protein transport [GO:0006886]	zinc ion binding [GO:0008270]	COPII vesicle coat [GO:0030127]
D2CV78	D2CV78_SOLLC	unreviewed	Cytochrome P450-type monooxygenase 97C11	CYP97C11	Solanum lycopersicum (Tomato) (Lycopersicon esculentum)	547	heme binding [GO:0020037]; iron ion binding [GO:0005506]; monooxygenase activity [GO:0004497]; oxidoreductase activity, acting on paired donors, with incorporation or reduction of molecular oxygen [GO:0016705]		heme binding [GO:0020037]; iron ion binding [GO:0005506]; monooxygenase activity [GO:0004497]; oxidoreductase activity, acting on paired donors, with incorporation or reduction of molecular oxygen [GO:0016705]
K4DF81	K4DF81_SOLLC	unreviewed	Uncharacterized protein	Solyc12g042920.1	Solanum lycopersicum (Tomato) (Lycopersicon esculentum)	324	electron carrier activity [GO:0009055]; heme binding [GO:0020037]		electron carrier activity [GO:0009055]; heme binding [GO:0020037]
K4BVF5	K4BVF5_SOLLC	unreviewed	Peroxidase (EC 1.11.1.7)	Solyc04g080760.2	Solanum lycopersicum (Tomato) (Lycopersicon esculentum)	331	extracellular region [GO:0005576]; heme binding [GO:0020037]; metal ion binding [GO:0046872]; peroxidase activity [GO:0004601]; response to oxidative stress [GO:0006979]	response to oxidative stress [GO:0006979]	heme binding [GO:0020037]; metal ion binding [GO:0046872]; peroxidase activity [GO:0004601]	extracellular region [GO:0005576]
K4AZZ1	K4AZZ1_SOLLC	unreviewed	E3 ubiquitin-protein ligase (EC 6.3.2.-)	Solyc01g096020.2	Solanum lycopersicum (Tomato) (Lycopersicon esculentum)	333	nucleus [GO:0005634]; ligase activity [GO:0016874]; ubiquitin-protein transferase activity [GO:0004842]; zinc ion binding [GO:0008270]; multicellular organismal development [GO:0007275]; ubiquitin-dependent protein catabolic process [GO:0006511]	multicellular organismal development [GO:0007275]; ubiquitin-dependent protein catabolic process [GO:0006511]	ligase activity [GO:0016874]; ubiquitin-protein transferase activity [GO:0004842]; zinc ion binding [GO:0008270]	nucleus [GO:0005634]
K4CQE1	K4CQE1_SOLLC	unreviewed	Peroxidase (EC 1.11.1.7)	Solyc09g007520.2	Solanum lycopersicum (Tomato) (Lycopersicon esculentum)	324	heme binding [GO:0020037]; metal ion binding [GO:0046872]; peroxidase activity [GO:0004601]; response to oxidative stress [GO:0006979]	response to oxidative stress [GO:0006979]	heme binding [GO:0020037]; metal ion binding [GO:0046872]; peroxidase activity [GO:0004601]
Q9LLB0	Q9LLB0_SOLLC	unreviewed	Allene oxide synthase (EC 4.2.1.92) (Uncharacterized protein)	AOS Solyc11g069800.1	Solanum lycopersicum (Tomato) (Lycopersicon esculentum)	510	heme binding [GO:0020037]; hydroperoxide dehydratase activity [GO:0047987]; iron ion binding [GO:0005506]; monooxygenase activity [GO:0004497]; oxidoreductase activity, acting on paired donors, with incorporation or reduction of molecular oxygen [GO:0016705]		heme binding [GO:0020037]; hydroperoxide dehydratase activity [GO:0047987]; iron ion binding [GO:0005506]; monooxygenase activity [GO:0004497]; oxidoreductase activity, acting on paired donors, with incorporation or reduction of molecular oxygen [GO:0016705]
K4B6R1	K4B6R1_SOLLC	unreviewed	Uncharacterized protein	Solyc02g064750.2	Solanum lycopersicum (Tomato) (Lycopersicon esculentum)	288	iron ion binding [GO:0005506]; L-ascorbic acid binding [GO:0031418]; oxidoreductase activity, acting on paired donors, with incorporation or reduction of molecular oxygen, 2-oxoglutarate as one donor, and incorporation of one atom each of oxygen into both donors [GO:0016706]		iron ion binding [GO:0005506]; L-ascorbic acid binding [GO:0031418]; oxidoreductase activity, acting on paired donors, with incorporation or reduction of molecular oxygen, 2-oxoglutarate as one donor, and incorporation of one atom each of oxygen into both donors [GO:0016706]
K4B970	K4B970_SOLLC	unreviewed	Uncharacterized protein	Solyc02g078460.2	Solanum lycopersicum (Tomato) (Lycopersicon esculentum)	253	zinc ion binding [GO:0008270]		zinc ion binding [GO:0008270]
B1PXG7	B1PXG7_SOLLC	unreviewed	Laccase (EC 1.10.3.2) (Benzenediol:oxygen oxidoreductase) (Diphenol oxidase) (Urishiol oxidase)		Solanum lycopersicum (Tomato) (Lycopersicon esculentum)	572	apoplast [GO:0048046]; copper ion binding [GO:0005507]; hydroquinone:oxygen oxidoreductase activity [GO:0052716]; lignin catabolic process [GO:0046274]	lignin catabolic process [GO:0046274]	copper ion binding [GO:0005507]; hydroquinone:oxygen oxidoreductase activity [GO:0052716]	apoplast [GO:0048046]
K4D787	K4D787_SOLLC	unreviewed	Uncharacterized protein	Solyc11g022390.1	Solanum lycopersicum (Tomato) (Lycopersicon esculentum)	622	endoplasmic reticulum [GO:0005783]; membrane [GO:0016020]; 4 iron, 4 sulfur cluster binding [GO:0051539]; transferase activity [GO:0016740]; RNA modification [GO:0009451]	RNA modification [GO:0009451]	4 iron, 4 sulfur cluster binding [GO:0051539]; transferase activity [GO:0016740]	endoplasmic reticulum [GO:0005783]; membrane [GO:0016020]
K4BX77	K4BX77_SOLLC	unreviewed	3-isopropylmalate dehydrogenase (EC 1.1.1.85)	Solyc05g009030.2	Solanum lycopersicum (Tomato) (Lycopersicon esculentum)	406	cytoplasm [GO:0005737]; 3-isopropylmalate dehydrogenase activity [GO:0003862]; magnesium ion binding [GO:0000287]; NAD binding [GO:0051287]; leucine biosynthetic process [GO:0009098]	leucine biosynthetic process [GO:0009098]	3-isopropylmalate dehydrogenase activity [GO:0003862]; magnesium ion binding [GO:0000287]; NAD binding [GO:0051287]	cytoplasm [GO:0005737]
K4D7K7	K4D7K7_SOLLC	unreviewed	Uncharacterized protein	Solyc11g030720.1	Solanum lycopersicum (Tomato) (Lycopersicon esculentum)	344	oxidoreductase activity [GO:0016491]; zinc ion binding [GO:0008270]		oxidoreductase activity [GO:0016491]; zinc ion binding [GO:0008270]
Q6DUX2	Q6DUX2_SOLLC	unreviewed	Regulator of gene silencing (Uncharacterized protein)	LOC543942	Solanum lycopersicum (Tomato) (Lycopersicon esculentum)	198	calcium ion binding [GO:0005509]		calcium ion binding [GO:0005509]
Q5UNS2	Q5UNS2_SOLLC	unreviewed	Arginase 1 (Uncharacterized protein)	ARG1	Solanum lycopersicum (Tomato) (Lycopersicon esculentum)	338	hydrolase activity, acting on carbon-nitrogen (but not peptide) bonds, in linear amidines [GO:0016813]; metal ion binding [GO:0046872]		hydrolase activity, acting on carbon-nitrogen (but not peptide) bonds, in linear amidines [GO:0016813]; metal ion binding [GO:0046872]
I3NN78	I3NN78_SOLLC	unreviewed	Uncharacterized protein (ZF2)	ZF2 Solyc01g107170.2	Solanum lycopersicum (Tomato) (Lycopersicon esculentum)	310	metal ion binding [GO:0046872]		metal ion binding [GO:0046872]
K4C1Y4	K4C1Y4_SOLLC	unreviewed	Uncharacterized protein	Solyc05g053040.2	Solanum lycopersicum (Tomato) (Lycopersicon esculentum)	276	ubiquitin-protein transferase activity [GO:0004842]; zinc ion binding [GO:0008270]; methionine biosynthetic process [GO:0009086]; positive regulation of abscisic acid-activated signaling pathway [GO:0009789]; postreplication repair [GO:0006301]; RNA splicing, via endonucleolytic cleavage and ligation [GO:0000394]; ubiquitin-dependent protein catabolic process [GO:0006511]	methionine biosynthetic process [GO:0009086]; positive regulation of abscisic acid-activated signaling pathway [GO:0009789]; postreplication repair [GO:0006301]; RNA splicing, via endonucleolytic cleavage and ligation [GO:0000394]; ubiquitin-dependent protein catabolic process [GO:0006511]	ubiquitin-protein transferase activity [GO:0004842]; zinc ion binding [GO:0008270]
K4DBN1	K4DBN1_SOLLC	unreviewed	Uncharacterized protein	Solyc12g006940.1	Solanum lycopersicum (Tomato) (Lycopersicon esculentum)	419	zinc ion binding [GO:0008270]		zinc ion binding [GO:0008270]
I6ZAC9	I6ZAC9_SOLLC	unreviewed	Lutescent 2 (Uncharacterized protein)	Solyc10g081470.1	Solanum lycopersicum (Tomato) (Lycopersicon esculentum)	547	chloroplast [GO:0009507]; metalloendopeptidase activity [GO:0004222]; chloroplast organization [GO:0009658]; negative gravitropism [GO:0009959]; photosystem I assembly [GO:0048564]; photosystem II assembly [GO:0010207]; response to ammonium ion [GO:0060359]; response to cation stress [GO:0043157]; thylakoid membrane organization [GO:0010027]	chloroplast organization [GO:0009658]; negative gravitropism [GO:0009959]; photosystem I assembly [GO:0048564]; photosystem II assembly [GO:0010207]; response to ammonium ion [GO:0060359]; response to cation stress [GO:0043157]; thylakoid membrane organization [GO:0010027]	metalloendopeptidase activity [GO:0004222]	chloroplast [GO:0009507]
K4BJE3	K4BJE3_SOLLC	unreviewed	Uncharacterized protein	Solyc03g097260.2	Solanum lycopersicum (Tomato) (Lycopersicon esculentum)	1506	nucleic acid binding [GO:0003676]; zinc ion binding [GO:0008270]		nucleic acid binding [GO:0003676]; zinc ion binding [GO:0008270]
K4D1F5	K4D1F5_SOLLC	unreviewed	Uncharacterized protein	Solyc10g055650.1	Solanum lycopersicum (Tomato) (Lycopersicon esculentum)	339	metal ion binding [GO:0046872]; protein serine/threonine phosphatase activity [GO:0004722]; protein dephosphorylation [GO:0006470]	protein dephosphorylation [GO:0006470]	metal ion binding [GO:0046872]; protein serine/threonine phosphatase activity [GO:0004722]
Q00497	SK_SOLLC	reviewed	Shikimate kinase, chloroplastic (EC 2.7.1.71)	SK	Solanum lycopersicum (Tomato) (Lycopersicon esculentum)	300	chloroplast [GO:0009507]; ATP binding [GO:0005524]; metal ion binding [GO:0046872]; shikimate kinase activity [GO:0004765]; aromatic amino acid family biosynthetic process [GO:0009073]; chorismate biosynthetic process [GO:0009423]	aromatic amino acid family biosynthetic process [GO:0009073]; chorismate biosynthetic process [GO:0009423]	ATP binding [GO:0005524]; metal ion binding [GO:0046872]; shikimate kinase activity [GO:0004765]	chloroplast [GO:0009507]
K4B8V5	K4B8V5_SOLLC	unreviewed	Uncharacterized protein	Solyc02g077280.2	Solanum lycopersicum (Tomato) (Lycopersicon esculentum)	438	chloroplast [GO:0009507]; GTP binding [GO:0005525]; RNA binding [GO:0003723]; embryo development ending in seed dormancy [GO:0009793]; iron-sulfur cluster assembly [GO:0016226]; isopentenyl diphosphate biosynthetic process, methylerythritol 4-phosphate pathway [GO:0019288]; positive regulation of transcription, DNA-templated [GO:0045893]; protein targeting to chloroplast [GO:0045036]; transcripti…	embryo development ending in seed dormancy [GO:0009793]; iron-sulfur cluster assembly [GO:0016226]; isopentenyl diphosphate biosynthetic process, methylerythritol 4-phosphate pathway [GO:0019288]; positive regulation of transcription, DNA-templated [GO:0045893]; protein targeting to chloroplast [GO:0045036]; transcription from plastid promoter [GO:0042793]	GTP binding [GO:0005525]; RNA binding [GO:0003723]	chloroplast [GO:0009507]
K4CY40	K4CY40_SOLLC	unreviewed	Uncharacterized protein	Solyc10g008630.2	Solanum lycopersicum (Tomato) (Lycopersicon esculentum)	577	calcium ion binding [GO:0005509]; flavin adenine dinucleotide binding [GO:0050660]; oxidoreductase activity [GO:0016491]		calcium ion binding [GO:0005509]; flavin adenine dinucleotide binding [GO:0050660]; oxidoreductase activity [GO:0016491]
K4BU76	K4BU76_SOLLC	unreviewed	NADPH--cytochrome P450 reductase (EC 1.6.2.4)	Solyc04g076380.2	Solanum lycopersicum (Tomato) (Lycopersicon esculentum)	686	cytosol [GO:0005829]; endoplasmic reticulum membrane [GO:0005789]; FMN binding [GO:0010181]; iron ion binding [GO:0005506]; NADPH-hemoprotein reductase activity [GO:0003958]; ER to Golgi vesicle-mediated transport [GO:0006888]; response to abscisic acid [GO:0009737]	ER to Golgi vesicle-mediated transport [GO:0006888]; response to abscisic acid [GO:0009737]	FMN binding [GO:0010181]; iron ion binding [GO:0005506]; NADPH-hemoprotein reductase activity [GO:0003958]	cytosol [GO:0005829]; endoplasmic reticulum membrane [GO:0005789]
K4CK73	K4CK73_SOLLC	unreviewed	Uncharacterized protein	Solyc08g043140.2	Solanum lycopersicum (Tomato) (Lycopersicon esculentum)	395	GTPase activator activity [GO:0005096]; metal ion binding [GO:0046872]		GTPase activator activity [GO:0005096]; metal ion binding [GO:0046872]
K4CXP4	K4CXP4_SOLLC	unreviewed	Uncharacterized protein	Solyc10g007140.2	Solanum lycopersicum (Tomato) (Lycopersicon esculentum)	519	zinc ion binding [GO:0008270]		zinc ion binding [GO:0008270]
K4CRW3	K4CRW3_SOLLC	unreviewed	Uncharacterized protein	Solyc09g014890.2	Solanum lycopersicum (Tomato) (Lycopersicon esculentum)	693	metal ion binding [GO:0046872]; metalloendopeptidase activity [GO:0004222]; floral organ formation [GO:0048449]; heterochromatin assembly [GO:0031507]; histone modification [GO:0016570]; meiotic DNA double-strand break formation [GO:0042138]; methylglyoxal catabolic process to D-lactate [GO:0019243]; positive regulation of cell cycle [GO:0045787]; reciprocal meiotic recombination [GO:0007131]; re…	floral organ formation [GO:0048449]; heterochromatin assembly [GO:0031507]; histone modification [GO:0016570]; meiotic DNA double-strand break formation [GO:0042138]; methylglyoxal catabolic process to D-lactate [GO:0019243]; positive regulation of cell cycle [GO:0045787]; reciprocal meiotic recombination [GO:0007131]; regulation of flower development [GO:0009909]; synapsis [GO:0007129]	metal ion binding [GO:0046872]; metalloendopeptidase activity [GO:0004222]
K4BAZ0	K4BAZ0_SOLLC	unreviewed	Uncharacterized protein	Solyc02g084750.2	Solanum lycopersicum (Tomato) (Lycopersicon esculentum)	623	4 iron, 4 sulfur cluster binding [GO:0051539]; transferase activity [GO:0016740]; aromatic amino acid family biosynthetic process [GO:0009073]; cytokinin biosynthetic process [GO:0009691]; embryo development ending in seed dormancy [GO:0009793]; iron-sulfur cluster assembly [GO:0016226]; phosphatidylglycerol biosynthetic process [GO:0006655]; protein autophosphorylation [GO:0046777]; reciprocal m…	aromatic amino acid family biosynthetic process [GO:0009073]; cytokinin biosynthetic process [GO:0009691]; embryo development ending in seed dormancy [GO:0009793]; iron-sulfur cluster assembly [GO:0016226]; phosphatidylglycerol biosynthetic process [GO:0006655]; protein autophosphorylation [GO:0046777]; reciprocal meiotic recombination [GO:0007131]; regulation of cyclin-dependent protein serine/t…	4 iron, 4 sulfur cluster binding [GO:0051539]; transferase activity [GO:0016740]
K4B1G5	K4B1G5_SOLLC	unreviewed	Flap endonuclease 1 (FEN-1) (EC 3.1.-.-) (Flap structure-specific endonuclease 1)	Solyc01g102370.2 FEN1	Solanum lycopersicum (Tomato) (Lycopersicon esculentum)	382	cytosol [GO:0005829]; mitochondrion [GO:0005739]; nucleolus [GO:0005730]; nucleoplasm [GO:0005654]; 5'-3' exonuclease activity [GO:0008409]; 5'-flap endonuclease activity [GO:0017108]; DNA binding [GO:0003677]; magnesium ion binding [GO:0000287]; base-excision repair [GO:0006284]; DNA replication, removal of RNA primer [GO:0043137]; vegetative to reproductive phase transition of meristem [GO:0010…	base-excision repair [GO:0006284]; DNA replication, removal of RNA primer [GO:0043137]; vegetative to reproductive phase transition of meristem [GO:0010228]	5'-3' exonuclease activity [GO:0008409]; 5'-flap endonuclease activity [GO:0017108]; DNA binding [GO:0003677]; magnesium ion binding [GO:0000287]	cytosol [GO:0005829]; mitochondrion [GO:0005739]; nucleolus [GO:0005730]; nucleoplasm [GO:0005654]
K4BC12	K4BC12_SOLLC	unreviewed	Uncharacterized protein	Solyc02g088570.1	Solanum lycopersicum (Tomato) (Lycopersicon esculentum)	268	zinc ion binding [GO:0008270]		zinc ion binding [GO:0008270]
K4BC76	K4BC76_SOLLC	unreviewed	Uncharacterized protein	Solyc02g089240.2	Solanum lycopersicum (Tomato) (Lycopersicon esculentum)	226	zinc ion binding [GO:0008270]		zinc ion binding [GO:0008270]
K4BLP6	K4BLP6_SOLLC	unreviewed	Uncharacterized protein	Solyc03g117440.2	Solanum lycopersicum (Tomato) (Lycopersicon esculentum)	595	ATP binding [GO:0005524]; helicase activity [GO:0004386]; nucleic acid binding [GO:0003676]; zinc ion binding [GO:0008270]		ATP binding [GO:0005524]; helicase activity [GO:0004386]; nucleic acid binding [GO:0003676]; zinc ion binding [GO:0008270]
K4BLB6	K4BLB6_SOLLC	unreviewed	Uncharacterized protein	Solyc03g116140.2	Solanum lycopersicum (Tomato) (Lycopersicon esculentum)	408	nucleus [GO:0005634]; zinc ion binding [GO:0008270]; photoperiodism, flowering [GO:0048573]; positive regulation of cell proliferation [GO:0008284]; regulation of transcription, DNA-templated [GO:0006355]	photoperiodism, flowering [GO:0048573]; positive regulation of cell proliferation [GO:0008284]; regulation of transcription, DNA-templated [GO:0006355]	zinc ion binding [GO:0008270]	nucleus [GO:0005634]
K4D4X3	K4D4X3_SOLLC	unreviewed	Uncharacterized protein	Solyc11g007120.1	Solanum lycopersicum (Tomato) (Lycopersicon esculentum)	278	iron ion binding [GO:0005506]; iron-sulfur cluster binding [GO:0051536]; iron-sulfur cluster assembly [GO:0016226]	iron-sulfur cluster assembly [GO:0016226]	iron ion binding [GO:0005506]; iron-sulfur cluster binding [GO:0051536]
K4D2N0	K4D2N0_SOLLC	unreviewed	Uncharacterized protein	Solyc10g079890.1	Solanum lycopersicum (Tomato) (Lycopersicon esculentum)	340	calcium ion binding [GO:0005509]		calcium ion binding [GO:0005509]
K4CWG9	K4CWG9_SOLLC	unreviewed	Pectate lyase (EC 4.2.2.2)	Solyc09g091430.2	Solanum lycopersicum (Tomato) (Lycopersicon esculentum)	451	metal ion binding [GO:0046872]; pectate lyase activity [GO:0030570]; pectin catabolic process [GO:0045490]	pectin catabolic process [GO:0045490]	metal ion binding [GO:0046872]; pectate lyase activity [GO:0030570]
Q1XBU5	Q1XBU5_SOLLC	unreviewed	Linalool synthase (Monoterpene synthase 1) (Uncharacterized protein)	MTS1 TPS5	Solanum lycopersicum (Tomato) (Lycopersicon esculentum)	609	magnesium ion binding [GO:0000287]; terpene synthase activity [GO:0010333]		magnesium ion binding [GO:0000287]; terpene synthase activity [GO:0010333]
K4BUB5	K4BUB5_SOLLC	unreviewed	Peroxidase (EC 1.11.1.7)	Solyc04g076770.2	Solanum lycopersicum (Tomato) (Lycopersicon esculentum)	331	extracellular region [GO:0005576]; heme binding [GO:0020037]; metal ion binding [GO:0046872]; peroxidase activity [GO:0004601]; response to oxidative stress [GO:0006979]	response to oxidative stress [GO:0006979]	heme binding [GO:0020037]; metal ion binding [GO:0046872]; peroxidase activity [GO:0004601]	extracellular region [GO:0005576]
K4B8B4	K4B8B4_SOLLC	unreviewed	Uncharacterized protein	Solyc02g071380.2	Solanum lycopersicum (Tomato) (Lycopersicon esculentum)	359	metal ion binding [GO:0046872]; oxidoreductase activity, acting on paired donors, with incorporation or reduction of molecular oxygen, 2-oxoglutarate as one donor, and incorporation of one atom each of oxygen into both donors [GO:0016706]		metal ion binding [GO:0046872]; oxidoreductase activity, acting on paired donors, with incorporation or reduction of molecular oxygen, 2-oxoglutarate as one donor, and incorporation of one atom each of oxygen into both donors [GO:0016706]
K4B175	K4B175_SOLLC	unreviewed	Uncharacterized protein	Solyc01g100410.2	Solanum lycopersicum (Tomato) (Lycopersicon esculentum)	160	iron-sulfur cluster binding [GO:0051536]; structural molecule activity [GO:0005198]; iron-sulfur cluster assembly [GO:0016226]; methylglyoxal catabolic process to D-lactate [GO:0019243]	iron-sulfur cluster assembly [GO:0016226]; methylglyoxal catabolic process to D-lactate [GO:0019243]	iron-sulfur cluster binding [GO:0051536]; structural molecule activity [GO:0005198]
K4D3R6	K4D3R6_SOLLC	unreviewed	S-acyltransferase (EC 2.3.1.225) (Palmitoyltransferase)	Solyc10g084820.1	Solanum lycopersicum (Tomato) (Lycopersicon esculentum)	284	integral component of membrane [GO:0016021]; protein-cysteine S-palmitoyltransferase activity [GO:0019706]; zinc ion binding [GO:0008270]		protein-cysteine S-palmitoyltransferase activity [GO:0019706]; zinc ion binding [GO:0008270]	integral component of membrane [GO:0016021]
K4CN78	K4CN78_SOLLC	unreviewed	Pyruvate kinase (EC 2.7.1.40)	Solyc08g077180.2	Solanum lycopersicum (Tomato) (Lycopersicon esculentum)	580	magnesium ion binding [GO:0000287]; potassium ion binding [GO:0030955]; pyruvate kinase activity [GO:0004743]; fatty acid biosynthetic process [GO:0006633]; glycolytic process [GO:0006096]; seed maturation [GO:0010431]	fatty acid biosynthetic process [GO:0006633]; glycolytic process [GO:0006096]; seed maturation [GO:0010431]	magnesium ion binding [GO:0000287]; potassium ion binding [GO:0030955]; pyruvate kinase activity [GO:0004743]
K4CR79	K4CR79_SOLLC	unreviewed	Uncharacterized protein	Solyc09g010520.2	Solanum lycopersicum (Tomato) (Lycopersicon esculentum)	467	GTPase activator activity [GO:0005096]; metal ion binding [GO:0046872]		GTPase activator activity [GO:0005096]; metal ion binding [GO:0046872]
K4D054	K4D054_SOLLC	unreviewed	Uncharacterized protein	Solyc10g047950.1	Solanum lycopersicum (Tomato) (Lycopersicon esculentum)	294	cytoplasm [GO:0005737]; inorganic diphosphatase activity [GO:0004427]; magnesium ion binding [GO:0000287]; phosphate-containing compound metabolic process [GO:0006796]	phosphate-containing compound metabolic process [GO:0006796]	inorganic diphosphatase activity [GO:0004427]; magnesium ion binding [GO:0000287]	cytoplasm [GO:0005737]
K4B9B8	K4B9B8_SOLLC	unreviewed	Uncharacterized protein	Solyc02g078940.2	Solanum lycopersicum (Tomato) (Lycopersicon esculentum)	325	cytosol [GO:0005829]; oxidoreductase activity [GO:0016491]; zinc ion binding [GO:0008270]; response to symbiotic fungus [GO:0009610]	response to symbiotic fungus [GO:0009610]	oxidoreductase activity [GO:0016491]; zinc ion binding [GO:0008270]	cytosol [GO:0005829]
K4BAL0	K4BAL0_SOLLC	unreviewed	Uncharacterized protein	Solyc02g083420.2	Solanum lycopersicum (Tomato) (Lycopersicon esculentum)	390	metal ion binding [GO:0046872]; protein serine/threonine phosphatase activity [GO:0004722]; protein dephosphorylation [GO:0006470]	protein dephosphorylation [GO:0006470]	metal ion binding [GO:0046872]; protein serine/threonine phosphatase activity [GO:0004722]
K4CJM3	K4CJM3_SOLLC	unreviewed	Uncharacterized protein	Solyc08g022030.2	Solanum lycopersicum (Tomato) (Lycopersicon esculentum)	770	iron ion homeostasis [GO:0055072]; response to iron ion [GO:0010039]; response to reactive oxygen species [GO:0000302]	iron ion homeostasis [GO:0055072]; response to iron ion [GO:0010039]; response to reactive oxygen species [GO:0000302]
K4CQT3	K4CQT3_SOLLC	unreviewed	Uncharacterized protein	Solyc09g009030.2	Solanum lycopersicum (Tomato) (Lycopersicon esculentum)	269	metal ion binding [GO:0046872]		metal ion binding [GO:0046872]
K4CA25	K4CA25_SOLLC	unreviewed	Uncharacterized protein	Solyc06g076650.2	Solanum lycopersicum (Tomato) (Lycopersicon esculentum)	473	phosphopyruvate hydratase complex [GO:0000015]; magnesium ion binding [GO:0000287]; phosphopyruvate hydratase activity [GO:0004634]; glycolytic process [GO:0006096]	glycolytic process [GO:0006096]	magnesium ion binding [GO:0000287]; phosphopyruvate hydratase activity [GO:0004634]	phosphopyruvate hydratase complex [GO:0000015]
K4C618	K4C618_SOLLC	unreviewed	Uncharacterized protein	Solyc06g053310.2	Solanum lycopersicum (Tomato) (Lycopersicon esculentum)	329	hydroxyacylglutathione hydrolase activity [GO:0004416]; zinc ion binding [GO:0008270]; glutathione biosynthetic process [GO:0006750]	glutathione biosynthetic process [GO:0006750]	hydroxyacylglutathione hydrolase activity [GO:0004416]; zinc ion binding [GO:0008270]
K4CWQ1	K4CWQ1_SOLLC	unreviewed	Uncharacterized protein	Solyc09g092250.2	Solanum lycopersicum (Tomato) (Lycopersicon esculentum)	897	metal ion binding [GO:0046872]; nucleotide binding [GO:0000166]; RNA binding [GO:0003723]; actin nucleation [GO:0045010]; cell adhesion [GO:0007155]; cytokinesis by cell plate formation [GO:0000911]; hydrogen peroxide biosynthetic process [GO:0050665]; microtubule cytoskeleton organization [GO:0000226]; organ morphogenesis [GO:0009887]; protein desumoylation [GO:0016926]; regulation of chromosome…	actin nucleation [GO:0045010]; cell adhesion [GO:0007155]; cytokinesis by cell plate formation [GO:0000911]; hydrogen peroxide biosynthetic process [GO:0050665]; microtubule cytoskeleton organization [GO:0000226]; organ morphogenesis [GO:0009887]; protein desumoylation [GO:0016926]; regulation of chromosome organization [GO:0033044]; trichome morphogenesis [GO:0010090]; vegetative to reproductive…	metal ion binding [GO:0046872]; nucleotide binding [GO:0000166]; RNA binding [GO:0003723]
K4BEB9	K4BEB9_SOLLC	unreviewed	Uncharacterized protein	Solyc03g006960.2	Solanum lycopersicum (Tomato) (Lycopersicon esculentum)	376	metal ion binding [GO:0046872]; protein serine/threonine phosphatase activity [GO:0004722]; protein dephosphorylation [GO:0006470]	protein dephosphorylation [GO:0006470]	metal ion binding [GO:0046872]; protein serine/threonine phosphatase activity [GO:0004722]
K4B3H5	K4B3H5_SOLLC	unreviewed	Uncharacterized protein	Solyc01g109620.2	Solanum lycopersicum (Tomato) (Lycopersicon esculentum)	229	membrane [GO:0016020]; 4 iron, 4 sulfur cluster binding [GO:0051539]; oxidoreductase activity, acting on NAD(P)H [GO:0016651]		4 iron, 4 sulfur cluster binding [GO:0051539]; oxidoreductase activity, acting on NAD(P)H [GO:0016651]	membrane [GO:0016020]
K4C0I4	K4C0I4_SOLLC	unreviewed	Uncharacterized protein	Solyc05g042030.2	Solanum lycopersicum (Tomato) (Lycopersicon esculentum)	212	chromatin binding [GO:0003682]; zinc ion binding [GO:0008270]		chromatin binding [GO:0003682]; zinc ion binding [GO:0008270]
K4BBL8	K4BBL8_SOLLC	unreviewed	Uncharacterized protein	Solyc02g087110.2	Solanum lycopersicum (Tomato) (Lycopersicon esculentum)	632	heme binding [GO:0020037]; peroxidase activity [GO:0004601]; response to oxidative stress [GO:0006979]	response to oxidative stress [GO:0006979]	heme binding [GO:0020037]; peroxidase activity [GO:0004601]
Q69EZ9	Q69EZ9_SOLLC	unreviewed	Alpha-DOX2 (Uncharacterized protein)	LOC543896	Solanum lycopersicum (Tomato) (Lycopersicon esculentum)	642	heme binding [GO:0020037]; peroxidase activity [GO:0004601]; response to oxidative stress [GO:0006979]	response to oxidative stress [GO:0006979]	heme binding [GO:0020037]; peroxidase activity [GO:0004601]
Q69F00	Q69F00_SOLLC	unreviewed	Alpha-DOX1		Solanum lycopersicum (Tomato) (Lycopersicon esculentum)	639	heme binding [GO:0020037]; peroxidase activity [GO:0004601]; response to oxidative stress [GO:0006979]	response to oxidative stress [GO:0006979]	heme binding [GO:0020037]; peroxidase activity [GO:0004601]
Q6EMC0	Q6EMC0_SOLLC	unreviewed	Ferric-chelate reductase	FRO1	Solanum lycopersicum (Tomato) (Lycopersicon esculentum)	719	integral component of membrane [GO:0016021]; oxidoreductase activity [GO:0016491]		oxidoreductase activity [GO:0016491]	integral component of membrane [GO:0016021]
K4CW42	K4CW42_SOLLC	unreviewed	Uncharacterized protein	Solyc09g090160.2	Solanum lycopersicum (Tomato) (Lycopersicon esculentum)	501	zinc ion binding [GO:0008270]		zinc ion binding [GO:0008270]
K4C768	K4C768_SOLLC	unreviewed	Uncharacterized protein	Solyc06g063370.2	Solanum lycopersicum (Tomato) (Lycopersicon esculentum)	286	integral component of membrane [GO:0016021]; photosystem I [GO:0009522]; photosystem II antenna complex [GO:0009783]; plastoglobule [GO:0010287]; PSII associated light-harvesting complex II [GO:0009517]; chlorophyll binding [GO:0016168]; metal ion binding [GO:0046872]; cysteine biosynthetic process [GO:0019344]; nonphotochemical quenching [GO:0010196]; photosynthesis, light harvesting [GO:0009765…	cysteine biosynthetic process [GO:0019344]; nonphotochemical quenching [GO:0010196]; photosynthesis, light harvesting [GO:0009765]; protein-chromophore linkage [GO:0018298]; regulation of proton transport [GO:0010155]; response to high light intensity [GO:0009644]; response to sucrose [GO:0009744]; rRNA processing [GO:0006364]	chlorophyll binding [GO:0016168]; metal ion binding [GO:0046872]	integral component of membrane [GO:0016021]; photosystem I [GO:0009522]; photosystem II antenna complex [GO:0009783]; plastoglobule [GO:0010287]; PSII associated light-harvesting complex II [GO:0009517]
K4BMD6	K4BMD6_SOLLC	unreviewed	Uncharacterized protein	Solyc03g119870.2	Solanum lycopersicum (Tomato) (Lycopersicon esculentum)	621	nucleus [GO:0005634]; zinc ion binding [GO:0008270]		zinc ion binding [GO:0008270]	nucleus [GO:0005634]
K4CKV0	K4CKV0_SOLLC	unreviewed	Uncharacterized protein	Solyc08g061610.2	Solanum lycopersicum (Tomato) (Lycopersicon esculentum)	894	integral component of membrane [GO:0016021]; ATP binding [GO:0005524]; cation-transporting ATPase activity [GO:0019829]; copper ion transmembrane transporter activity [GO:0005375]; metal ion binding [GO:0046872]		ATP binding [GO:0005524]; cation-transporting ATPase activity [GO:0019829]; copper ion transmembrane transporter activity [GO:0005375]; metal ion binding [GO:0046872]	integral component of membrane [GO:0016021]
K4D208	K4D208_SOLLC	unreviewed	Uncharacterized protein	Solyc10g076660.1	Solanum lycopersicum (Tomato) (Lycopersicon esculentum)	365	iron ion binding [GO:0005506]; oxidoreductase activity, acting on paired donors, with incorporation or reduction of molecular oxygen, 2-oxoglutarate as one donor, and incorporation of one atom each of oxygen into both donors [GO:0016706]		iron ion binding [GO:0005506]; oxidoreductase activity, acting on paired donors, with incorporation or reduction of molecular oxygen, 2-oxoglutarate as one donor, and incorporation of one atom each of oxygen into both donors [GO:0016706]
Q9ZPP2	Q9ZPP2_SOLLC	unreviewed	Gibberellin 20-oxidase-3 (Uncharacterized protein)	20ox-3	Solanum lycopersicum (Tomato) (Lycopersicon esculentum)	379	iron ion binding [GO:0005506]; oxidoreductase activity, acting on paired donors, with incorporation or reduction of molecular oxygen, 2-oxoglutarate as one donor, and incorporation of one atom each of oxygen into both donors [GO:0016706]		iron ion binding [GO:0005506]; oxidoreductase activity, acting on paired donors, with incorporation or reduction of molecular oxygen, 2-oxoglutarate as one donor, and incorporation of one atom each of oxygen into both donors [GO:0016706]
K4BBG4	K4BBG4_SOLLC	unreviewed	Uncharacterized protein	Solyc02g086560.2	Solanum lycopersicum (Tomato) (Lycopersicon esculentum)	206	chloroplast [GO:0009507]; sirohydrochlorin cobaltochelatase activity [GO:0016852]; sirohydrochlorin ferrochelatase activity [GO:0051266]; cobalamin biosynthetic process [GO:0009236]; response to oxidative stress [GO:0006979]; siroheme biosynthetic process [GO:0019354]	cobalamin biosynthetic process [GO:0009236]; response to oxidative stress [GO:0006979]; siroheme biosynthetic process [GO:0019354]	sirohydrochlorin cobaltochelatase activity [GO:0016852]; sirohydrochlorin ferrochelatase activity [GO:0051266]	chloroplast [GO:0009507]
K4BA77	K4BA77_SOLLC	unreviewed	Uncharacterized protein	Solyc02g082070.2	Solanum lycopersicum (Tomato) (Lycopersicon esculentum)	504	heme binding [GO:0020037]; iron ion binding [GO:0005506]; monooxygenase activity [GO:0004497]; oxidoreductase activity, acting on paired donors, with incorporation or reduction of molecular oxygen [GO:0016705]		heme binding [GO:0020037]; iron ion binding [GO:0005506]; monooxygenase activity [GO:0004497]; oxidoreductase activity, acting on paired donors, with incorporation or reduction of molecular oxygen [GO:0016705]
Q9ZPP4	Q9ZPP4_SOLLC	unreviewed	Gibberellin 20-oxidase-1 (Uncharacterized protein)	20ox-1	Solanum lycopersicum (Tomato) (Lycopersicon esculentum)	378	iron ion binding [GO:0005506]; oxidoreductase activity, acting on paired donors, with incorporation or reduction of molecular oxygen, 2-oxoglutarate as one donor, and incorporation of one atom each of oxygen into both donors [GO:0016706]		iron ion binding [GO:0005506]; oxidoreductase activity, acting on paired donors, with incorporation or reduction of molecular oxygen, 2-oxoglutarate as one donor, and incorporation of one atom each of oxygen into both donors [GO:0016706]
K4BTH3	K4BTH3_SOLLC	unreviewed	S-acyltransferase (EC 2.3.1.225) (Palmitoyltransferase)	Solyc04g071860.2	Solanum lycopersicum (Tomato) (Lycopersicon esculentum)	422	integral component of membrane [GO:0016021]; protein-cysteine S-palmitoyltransferase activity [GO:0019706]; zinc ion binding [GO:0008270]		protein-cysteine S-palmitoyltransferase activity [GO:0019706]; zinc ion binding [GO:0008270]	integral component of membrane [GO:0016021]
G8Z282	G8Z282_SOLLC	unreviewed	Hop-interacting protein THI119 (Uncharacterized protein)	Solyc08g005450.1	Solanum lycopersicum (Tomato) (Lycopersicon esculentum)	327	cytoplasm [GO:0005737]; nucleic acid binding [GO:0003676]; zinc ion binding [GO:0008270]; calcium ion transport [GO:0006816]; intra-Golgi vesicle-mediated transport [GO:0006891]; lipid transport [GO:0006869]; lithium ion transport [GO:0010351]; photoperiodism, flowering [GO:0048573]; positive regulation of calcium ion transport [GO:0051928]; protein import into peroxisome matrix [GO:0016558]	calcium ion transport [GO:0006816]; intra-Golgi vesicle-mediated transport [GO:0006891]; lipid transport [GO:0006869]; lithium ion transport [GO:0010351]; photoperiodism, flowering [GO:0048573]; positive regulation of calcium ion transport [GO:0051928]; protein import into peroxisome matrix [GO:0016558]	nucleic acid binding [GO:0003676]; zinc ion binding [GO:0008270]	cytoplasm [GO:0005737]
K4BEF0	K4BEF0_SOLLC	unreviewed	Uncharacterized protein	Solyc03g007270.2	Solanum lycopersicum (Tomato) (Lycopersicon esculentum)	298	metal ion binding [GO:0046872]; protein serine/threonine phosphatase activity [GO:0004722]; protein dephosphorylation [GO:0006470]; root hair elongation [GO:0048767]	protein dephosphorylation [GO:0006470]; root hair elongation [GO:0048767]	metal ion binding [GO:0046872]; protein serine/threonine phosphatase activity [GO:0004722]
K4BUT3	K4BUT3_SOLLC	unreviewed	Uncharacterized protein	Solyc04g078480.2	Solanum lycopersicum (Tomato) (Lycopersicon esculentum)	197	chloroplast [GO:0009507]; copper ion binding [GO:0005507]; quinone binding [GO:0048038]; amine metabolic process [GO:0009308]; cellular response to water deprivation [GO:0042631]	amine metabolic process [GO:0009308]; cellular response to water deprivation [GO:0042631]	copper ion binding [GO:0005507]; quinone binding [GO:0048038]	chloroplast [GO:0009507]
Q9ZPP3	Q9ZPP3_SOLLC	unreviewed	Gibberellin 20-oxidase-2 (Uncharacterized protein)	20ox-2	Solanum lycopersicum (Tomato) (Lycopersicon esculentum)	372	iron ion binding [GO:0005506]; oxidoreductase activity, acting on paired donors, with incorporation or reduction of molecular oxygen, 2-oxoglutarate as one donor, and incorporation of one atom each of oxygen into both donors [GO:0016706]		iron ion binding [GO:0005506]; oxidoreductase activity, acting on paired donors, with incorporation or reduction of molecular oxygen, 2-oxoglutarate as one donor, and incorporation of one atom each of oxygen into both donors [GO:0016706]
K4CPY0	K4CPY0_SOLLC	unreviewed	Uncharacterized protein	Solyc08g083360.2	Solanum lycopersicum (Tomato) (Lycopersicon esculentum)	192	chloroplast thylakoid membrane [GO:0009535]; NAD(P)H dehydrogenase complex (plastoquinone) [GO:0010598]; electron carrier activity [GO:0009055]; iron-sulfur cluster binding [GO:0051536]; metal ion binding [GO:0046872]; cellular cation homeostasis [GO:0030003]; divalent metal ion transport [GO:0070838]; glucosinolate biosynthetic process [GO:0019761]; isopentenyl diphosphate biosynthetic process, …	cellular cation homeostasis [GO:0030003]; divalent metal ion transport [GO:0070838]; glucosinolate biosynthetic process [GO:0019761]; isopentenyl diphosphate biosynthetic process, methylerythritol 4-phosphate pathway [GO:0019288]; pentose-phosphate shunt [GO:0006098]; photosynthetic electron transport in photosystem I [GO:0009773]; starch biosynthetic process [GO:0019252]	electron carrier activity [GO:0009055]; iron-sulfur cluster binding [GO:0051536]; metal ion binding [GO:0046872]	chloroplast thylakoid membrane [GO:0009535]; NAD(P)H dehydrogenase complex (plastoquinone) [GO:0010598]
K4BDL3	K4BDL3_SOLLC	unreviewed	Peroxidase (EC 1.11.1.7)	Solyc02g094180.2	Solanum lycopersicum (Tomato) (Lycopersicon esculentum)	325	heme binding [GO:0020037]; metal ion binding [GO:0046872]; peroxidase activity [GO:0004601]; response to oxidative stress [GO:0006979]	response to oxidative stress [GO:0006979]	heme binding [GO:0020037]; metal ion binding [GO:0046872]; peroxidase activity [GO:0004601]
K4CLJ5	K4CLJ5_SOLLC	unreviewed	Uncharacterized protein	Solyc08g066180.2	Solanum lycopersicum (Tomato) (Lycopersicon esculentum)	587	integral component of membrane [GO:0016021]; metalloendopeptidase activity [GO:0004222]; rRNA processing [GO:0006364]	rRNA processing [GO:0006364]	metalloendopeptidase activity [GO:0004222]	integral component of membrane [GO:0016021]
K4BPG2	K4BPG2_SOLLC	unreviewed	Uncharacterized protein	Solyc04g010070.2	Solanum lycopersicum (Tomato) (Lycopersicon esculentum)	539	calcium ion binding [GO:0005509]		calcium ion binding [GO:0005509]
K4BM17	K4BM17_SOLLC	unreviewed	Uncharacterized protein	Solyc03g118680.2	Solanum lycopersicum (Tomato) (Lycopersicon esculentum)	407	zinc ion binding [GO:0008270]; pyrimidine ribonucleotide biosynthetic process [GO:0009220]	pyrimidine ribonucleotide biosynthetic process [GO:0009220]	zinc ion binding [GO:0008270]
K4BEG6	K4BEG6_SOLLC	unreviewed	Uncharacterized protein	Solyc03g007430.2	Solanum lycopersicum (Tomato) (Lycopersicon esculentum)	416	integral component of membrane [GO:0016021]; metallochaperone activity [GO:0016530]; transporter activity [GO:0005215]; manganese ion transport [GO:0006828]	manganese ion transport [GO:0006828]	metallochaperone activity [GO:0016530]; transporter activity [GO:0005215]	integral component of membrane [GO:0016021]
K4BAZ4	K4BAZ4_SOLLC	unreviewed	Peroxidase (EC 1.11.1.7)	Solyc02g084790.2	Solanum lycopersicum (Tomato) (Lycopersicon esculentum)	332	extracellular region [GO:0005576]; heme binding [GO:0020037]; metal ion binding [GO:0046872]; peroxidase activity [GO:0004601]; response to oxidative stress [GO:0006979]	response to oxidative stress [GO:0006979]	heme binding [GO:0020037]; metal ion binding [GO:0046872]; peroxidase activity [GO:0004601]	extracellular region [GO:0005576]
K4BBM2	K4BBM2_SOLLC	unreviewed	Uncharacterized protein	Solyc02g087150.2	Solanum lycopersicum (Tomato) (Lycopersicon esculentum)	186	chloroplast envelope [GO:0009941]; chloroplast stroma [GO:0009570]; chloroplast thylakoid membrane [GO:0009535]; metal ion binding [GO:0046872]; isopentenyl diphosphate biosynthetic process, methylerythritol 4-phosphate pathway [GO:0019288]; metal ion transport [GO:0030001]; pentose-phosphate shunt [GO:0006098]; protein targeting to chloroplast [GO:0045036]	isopentenyl diphosphate biosynthetic process, methylerythritol 4-phosphate pathway [GO:0019288]; metal ion transport [GO:0030001]; pentose-phosphate shunt [GO:0006098]; protein targeting to chloroplast [GO:0045036]	metal ion binding [GO:0046872]	chloroplast envelope [GO:0009941]; chloroplast stroma [GO:0009570]; chloroplast thylakoid membrane [GO:0009535]
Q9ZTV4	Q9ZTV4_SOLLC	unreviewed	COP1 homolog	COP1	Solanum lycopersicum (Tomato) (Lycopersicon esculentum)	677	zinc ion binding [GO:0008270]		zinc ion binding [GO:0008270]
A9QPL5	A9QPL5_SOLLC	unreviewed	Sterol 22-desaturase (Uncharacterized protein)	SD1 CYP710A11	Solanum lycopersicum (Tomato) (Lycopersicon esculentum)	501	heme binding [GO:0020037]; iron ion binding [GO:0005506]; monooxygenase activity [GO:0004497]; oxidoreductase activity, acting on paired donors, with incorporation or reduction of molecular oxygen [GO:0016705]		heme binding [GO:0020037]; iron ion binding [GO:0005506]; monooxygenase activity [GO:0004497]; oxidoreductase activity, acting on paired donors, with incorporation or reduction of molecular oxygen [GO:0016705]
Q1T7C2	Q1T7C2_SOLLC	unreviewed	Sterol 22-desaturase	CYP710A7	Solanum lycopersicum (Tomato) (Lycopersicon esculentum)	501	heme binding [GO:0020037]; iron ion binding [GO:0005506]; monooxygenase activity [GO:0004497]; oxidoreductase activity, acting on paired donors, with incorporation or reduction of molecular oxygen [GO:0016705]		heme binding [GO:0020037]; iron ion binding [GO:0005506]; monooxygenase activity [GO:0004497]; oxidoreductase activity, acting on paired donors, with incorporation or reduction of molecular oxygen [GO:0016705]
F6KTI6	F6KTI6_SOLLC	unreviewed	Nitrate reductase (EC 1.7.1.1) (Fragment)	NR	Solanum lycopersicum (Tomato) (Lycopersicon esculentum)	246	heme binding [GO:0020037]; molybdenum ion binding [GO:0030151]; nitrate reductase (NADH) activity [GO:0009703]		heme binding [GO:0020037]; molybdenum ion binding [GO:0030151]; nitrate reductase (NADH) activity [GO:0009703]
K4B785	K4B785_SOLLC	unreviewed	Uncharacterized protein	Solyc02g067530.2	Solanum lycopersicum (Tomato) (Lycopersicon esculentum)	317	iron ion binding [GO:0005506]; L-ascorbic acid binding [GO:0031418]; oxidoreductase activity, acting on paired donors, with incorporation or reduction of molecular oxygen, 2-oxoglutarate as one donor, and incorporation of one atom each of oxygen into both donors [GO:0016706]		iron ion binding [GO:0005506]; L-ascorbic acid binding [GO:0031418]; oxidoreductase activity, acting on paired donors, with incorporation or reduction of molecular oxygen, 2-oxoglutarate as one donor, and incorporation of one atom each of oxygen into both donors [GO:0016706]
C7FGM0	C7FGM0_SOLLC	unreviewed	Cytochrome P450 71 family protein		Solanum lycopersicum (Tomato) (Lycopersicon esculentum)	495	heme binding [GO:0020037]; iron ion binding [GO:0005506]; monooxygenase activity [GO:0004497]; oxidoreductase activity, acting on paired donors, with incorporation or reduction of molecular oxygen [GO:0016705]		heme binding [GO:0020037]; iron ion binding [GO:0005506]; monooxygenase activity [GO:0004497]; oxidoreductase activity, acting on paired donors, with incorporation or reduction of molecular oxygen [GO:0016705]
K4CM08	K4CM08_SOLLC	unreviewed	Uncharacterized protein	Solyc08g067840.2	Solanum lycopersicum (Tomato) (Lycopersicon esculentum)	295	chloroplast thylakoid membrane [GO:0009535]; extrinsic component of membrane [GO:0019898]; photosystem II oxygen evolving complex [GO:0009654]; thylakoid lumen [GO:0031977]; calcium ion binding [GO:0005509]; isopentenyl diphosphate biosynthetic process, methylerythritol 4-phosphate pathway [GO:0019288]; maltose metabolic process [GO:0000023]; photosynthesis [GO:0015979]; positive regulation of tr…	isopentenyl diphosphate biosynthetic process, methylerythritol 4-phosphate pathway [GO:0019288]; maltose metabolic process [GO:0000023]; photosynthesis [GO:0015979]; positive regulation of transcription, DNA-templated [GO:0045893]; protein targeting to chloroplast [GO:0045036]; starch biosynthetic process [GO:0019252]; thylakoid membrane organization [GO:0010027]	calcium ion binding [GO:0005509]	chloroplast thylakoid membrane [GO:0009535]; extrinsic component of membrane [GO:0019898]; photosystem II oxygen evolving complex [GO:0009654]; thylakoid lumen [GO:0031977]
K4CWR2	K4CWR2_SOLLC	unreviewed	Uncharacterized protein	Solyc09g092360.2	Solanum lycopersicum (Tomato) (Lycopersicon esculentum)	256	chloroplast [GO:0009507]; zinc ion binding [GO:0008270]		zinc ion binding [GO:0008270]	chloroplast [GO:0009507]
K4C6X4	K4C6X4_SOLLC	unreviewed	Uncharacterized protein	Solyc06g062430.2	Solanum lycopersicum (Tomato) (Lycopersicon esculentum)	305	cytoplasm [GO:0005737]; inositol oxygenase activity [GO:0050113]; iron ion binding [GO:0005506]; inositol catabolic process [GO:0019310]	inositol catabolic process [GO:0019310]	inositol oxygenase activity [GO:0050113]; iron ion binding [GO:0005506]	cytoplasm [GO:0005737]
K4CPM8	K4CPM8_SOLLC	unreviewed	Uncharacterized protein	Solyc08g082320.2	Solanum lycopersicum (Tomato) (Lycopersicon esculentum)	413	cytoplasm [GO:0005737]; zinc ion binding [GO:0008270]; DNA-dependent DNA replication [GO:0006261]	DNA-dependent DNA replication [GO:0006261]	zinc ion binding [GO:0008270]	cytoplasm [GO:0005737]
K4C1V8	K4C1V8_SOLLC	unreviewed	Uncharacterized protein	Solyc05g052780.2	Solanum lycopersicum (Tomato) (Lycopersicon esculentum)	189	zinc ion binding [GO:0008270]		zinc ion binding [GO:0008270]
K4BSV9	K4BSV9_SOLLC	unreviewed	Uncharacterized protein	Solyc04g056610.2	Solanum lycopersicum (Tomato) (Lycopersicon esculentum)	329	chloroplast [GO:0009507]; membrane [GO:0016020]; mitochondrion [GO:0005739]; aerobic respiration [GO:0009060]; glycolytic process [GO:0006096]; oligopeptide transport [GO:0006857]; response to cadmium ion [GO:0046686]	aerobic respiration [GO:0009060]; glycolytic process [GO:0006096]; oligopeptide transport [GO:0006857]; response to cadmium ion [GO:0046686]		chloroplast [GO:0009507]; membrane [GO:0016020]; mitochondrion [GO:0005739]
K4B2T2	K4B2T2_SOLLC	unreviewed	Uncharacterized protein	Solyc01g107150.2	Solanum lycopersicum (Tomato) (Lycopersicon esculentum)	346	zinc ion binding [GO:0008270]; mitotic nuclear division [GO:0007067]; response to abscisic acid [GO:0009737]	mitotic nuclear division [GO:0007067]; response to abscisic acid [GO:0009737]	zinc ion binding [GO:0008270]
K4CPX2	K4CPX2_SOLLC	unreviewed	Uncharacterized protein	Solyc08g083280.2	Solanum lycopersicum (Tomato) (Lycopersicon esculentum)	381	oxidoreductase activity [GO:0016491]; zinc ion binding [GO:0008270]		oxidoreductase activity [GO:0016491]; zinc ion binding [GO:0008270]
K4D294	K4D294_SOLLC	unreviewed	PHD finger protein ING	Solyc10g078520.1	Solanum lycopersicum (Tomato) (Lycopersicon esculentum)	258	nucleus [GO:0005634]; zinc ion binding [GO:0008270]; chromatin modification [GO:0016568]	chromatin modification [GO:0016568]	zinc ion binding [GO:0008270]	nucleus [GO:0005634]
K4C7T2	K4C7T2_SOLLC	unreviewed	Uncharacterized protein	Solyc06g066570.2	Solanum lycopersicum (Tomato) (Lycopersicon esculentum)	353	zinc ion binding [GO:0008270]		zinc ion binding [GO:0008270]
K4CCD7	K4CCD7_SOLLC	unreviewed	Proteasome subunit beta type (EC 3.4.25.1)	Solyc07g016200.2	Solanum lycopersicum (Tomato) (Lycopersicon esculentum)	236	cytosol [GO:0005829]; nucleus [GO:0005634]; proteasome core complex [GO:0005839]; vacuolar membrane [GO:0005774]; threonine-type endopeptidase activity [GO:0004298]; fatty acid beta-oxidation [GO:0006635]; glycolytic process [GO:0006096]; Golgi organization [GO:0007030]; hyperosmotic response [GO:0006972]; proteasome core complex assembly [GO:0080129]; proteasome-mediated ubiquitin-dependent prot…	fatty acid beta-oxidation [GO:0006635]; glycolytic process [GO:0006096]; Golgi organization [GO:0007030]; hyperosmotic response [GO:0006972]; proteasome core complex assembly [GO:0080129]; proteasome-mediated ubiquitin-dependent protein catabolic process [GO:0043161]; regulation of plant-type hypersensitive response [GO:0010363]; response to cadmium ion [GO:0046686]; response to misfolded protein…	threonine-type endopeptidase activity [GO:0004298]	cytosol [GO:0005829]; nucleus [GO:0005634]; proteasome core complex [GO:0005839]; vacuolar membrane [GO:0005774]
K4CRC3	K4CRC3_SOLLC	unreviewed	Carbonic anhydrase (EC 4.2.1.1)	Solyc09g010970.2	Solanum lycopersicum (Tomato) (Lycopersicon esculentum)	281	carbonate dehydratase activity [GO:0004089]; zinc ion binding [GO:0008270]; carbon utilization [GO:0015976]	carbon utilization [GO:0015976]	carbonate dehydratase activity [GO:0004089]; zinc ion binding [GO:0008270]
K4BL13	K4BL13_SOLLC	unreviewed	Uncharacterized protein	Solyc03g115110.2	Solanum lycopersicum (Tomato) (Lycopersicon esculentum)	324	cell wall [GO:0005618]; chloroplast [GO:0009507]; mitochondrial proton-transporting ATP synthase complex [GO:0005753]; nucleolus [GO:0005730]; proton-transporting ATP synthase complex, catalytic core F(1) [GO:0045261]; proton-transporting ATP synthase activity, rotational mechanism [GO:0046933]; proton-transporting ATPase activity, rotational mechanism [GO:0046961]; zinc ion binding [GO:0008270];…	ATP synthesis coupled proton transport [GO:0015986]; methylglyoxal catabolic process to D-lactate [GO:0019243]; photorespiration [GO:0009853]; proteasome core complex assembly [GO:0080129]; response to misfolded protein [GO:0051788]; ubiquitin-dependent protein catabolic process [GO:0006511]	proton-transporting ATPase activity, rotational mechanism [GO:0046961]; proton-transporting ATP synthase activity, rotational mechanism [GO:0046933]; zinc ion binding [GO:0008270]	cell wall [GO:0005618]; chloroplast [GO:0009507]; mitochondrial proton-transporting ATP synthase complex [GO:0005753]; nucleolus [GO:0005730]; proton-transporting ATP synthase complex, catalytic core F(1) [GO:0045261]
K4BUW7	K4BUW7_SOLLC	unreviewed	Annexin	Solyc04g078820.2	Solanum lycopersicum (Tomato) (Lycopersicon esculentum)	316	calcium ion binding [GO:0005509]; calcium-dependent phospholipid binding [GO:0005544]		calcium-dependent phospholipid binding [GO:0005544]; calcium ion binding [GO:0005509]
K4B2H7	K4B2H7_SOLLC	unreviewed	Uncharacterized protein	Solyc01g106090.2	Solanum lycopersicum (Tomato) (Lycopersicon esculentum)	287	chloroplast stroma [GO:0009570]; chloroplast thylakoid membrane [GO:0009535]; extrinsic component of membrane [GO:0019898]; photosystem II oxygen evolving complex [GO:0009654]; thylakoid lumen [GO:0031977]; calcium ion binding [GO:0005509]; photosystem I assembly [GO:0048564]	photosystem I assembly [GO:0048564]	calcium ion binding [GO:0005509]	chloroplast stroma [GO:0009570]; chloroplast thylakoid membrane [GO:0009535]; extrinsic component of membrane [GO:0019898]; photosystem II oxygen evolving complex [GO:0009654]; thylakoid lumen [GO:0031977]
K4CQB3	K4CQB3_SOLLC	unreviewed	Uncharacterized protein	Solyc09g007230.2	Solanum lycopersicum (Tomato) (Lycopersicon esculentum)	374	metal ion binding [GO:0046872]		metal ion binding [GO:0046872]
B1VK36	B1VK36_SOLLC	unreviewed	Carbonic anhydrase (EC 4.2.1.1)	ca3	Solanum lycopersicum (Tomato) (Lycopersicon esculentum)	255	carbonate dehydratase activity [GO:0004089]; zinc ion binding [GO:0008270]; carbon utilization [GO:0015976]	carbon utilization [GO:0015976]	carbonate dehydratase activity [GO:0004089]; zinc ion binding [GO:0008270]
K4B435	K4B435_SOLLC	unreviewed	Uncharacterized protein	Solyc01g111730.2	Solanum lycopersicum (Tomato) (Lycopersicon esculentum)	388	metal ion binding [GO:0046872]; protein serine/threonine phosphatase activity [GO:0004722]; protein dephosphorylation [GO:0006470]	protein dephosphorylation [GO:0006470]	metal ion binding [GO:0046872]; protein serine/threonine phosphatase activity [GO:0004722]
K4C9P0	K4C9P0_SOLLC	unreviewed	Uncharacterized protein	Solyc06g075250.2	Solanum lycopersicum (Tomato) (Lycopersicon esculentum)	528	metal ion binding [GO:0046872]; nucleic acid binding [GO:0003676]		metal ion binding [GO:0046872]; nucleic acid binding [GO:0003676]
G3CKB8	G3CKB8_SOLLC	unreviewed	ABA 8'-hydroxylase CYP707A2 (Fragment)	CYP707A2	Solanum lycopersicum (Tomato) (Lycopersicon esculentum)	305	heme binding [GO:0020037]; iron ion binding [GO:0005506]; oxidoreductase activity, acting on paired donors, with incorporation or reduction of molecular oxygen [GO:0016705]		heme binding [GO:0020037]; iron ion binding [GO:0005506]; oxidoreductase activity, acting on paired donors, with incorporation or reduction of molecular oxygen [GO:0016705]
K4CI52	K4CI52_SOLLC	unreviewed	Uncharacterized protein	Solyc08g005610.2	Solanum lycopersicum (Tomato) (Lycopersicon esculentum)	469	heme binding [GO:0020037]; iron ion binding [GO:0005506]; monooxygenase activity [GO:0004497]; oxidoreductase activity, acting on paired donors, with incorporation or reduction of molecular oxygen [GO:0016705]		heme binding [GO:0020037]; iron ion binding [GO:0005506]; monooxygenase activity [GO:0004497]; oxidoreductase activity, acting on paired donors, with incorporation or reduction of molecular oxygen [GO:0016705]
K4CNE2	K4CNE2_SOLLC	unreviewed	Deoxyhypusine hydroxylase (DOHH) (EC 1.14.99.29) (Deoxyhypusine dioxygenase) (Deoxyhypusine monooxygenase)	Solyc08g077830.1	Solanum lycopersicum (Tomato) (Lycopersicon esculentum)	334	deoxyhypusine monooxygenase activity [GO:0019135]; metal ion binding [GO:0046872]; peptidyl-lysine modification to peptidyl-hypusine [GO:0008612]	peptidyl-lysine modification to peptidyl-hypusine [GO:0008612]	deoxyhypusine monooxygenase activity [GO:0019135]; metal ion binding [GO:0046872]
K4CBX5	K4CBX5_SOLLC	unreviewed	Purple acid phosphatase (EC 3.1.3.2)	Solyc07g008560.2	Solanum lycopersicum (Tomato) (Lycopersicon esculentum)	636	acid phosphatase activity [GO:0003993]; metal ion binding [GO:0046872]		acid phosphatase activity [GO:0003993]; metal ion binding [GO:0046872]
K4BX35	K4BX35_SOLLC	unreviewed	Uncharacterized protein	Solyc05g008610.2	Solanum lycopersicum (Tomato) (Lycopersicon esculentum)	392	iron ion binding [GO:0005506]; L-ascorbic acid binding [GO:0031418]; oxidoreductase activity, acting on paired donors, with incorporation or reduction of molecular oxygen, 2-oxoglutarate as one donor, and incorporation of one atom each of oxygen into both donors [GO:0016706]		iron ion binding [GO:0005506]; L-ascorbic acid binding [GO:0031418]; oxidoreductase activity, acting on paired donors, with incorporation or reduction of molecular oxygen, 2-oxoglutarate as one donor, and incorporation of one atom each of oxygen into both donors [GO:0016706]
G4XMX1	G4XMX1_SOLLC	unreviewed	Calcineurin B-like 10 (Calcineurin B-like molecule) (Uncharacterized protein)	CBL10 SlCBL10	Solanum lycopersicum (Tomato) (Lycopersicon esculentum)	257	plant-type vacuole membrane [GO:0009705]; calcium ion binding [GO:0005509]; anthocyanin accumulation in tissues in response to UV light [GO:0043481]; calcium-mediated signaling [GO:0019722]; cell tip growth [GO:0009932]; cell wall organization [GO:0071555]; hyperosmotic salinity response [GO:0042538]; multidimensional cell growth [GO:0009825]; polysaccharide biosynthetic process [GO:0000271]; reg…	anthocyanin accumulation in tissues in response to UV light [GO:0043481]; calcium-mediated signaling [GO:0019722]; cell tip growth [GO:0009932]; cell wall organization [GO:0071555]; hyperosmotic salinity response [GO:0042538]; multidimensional cell growth [GO:0009825]; polysaccharide biosynthetic process [GO:0000271]; regulation of hormone levels [GO:0010817]; regulation of ion homeostasis [GO:20…	calcium ion binding [GO:0005509]	plant-type vacuole membrane [GO:0009705]
K4B4C4	K4B4C4_SOLLC	unreviewed	Uncharacterized protein	Solyc02g005200.2	Solanum lycopersicum (Tomato) (Lycopersicon esculentum)	365	chloroplast [GO:0009507]; RNA binding [GO:0003723]; aromatic amino acid family biosynthetic process [GO:0009073]; chloroplast relocation [GO:0009902]; glucosinolate biosynthetic process [GO:0019761]; iron-sulfur cluster assembly [GO:0016226]; mRNA modification [GO:0016556]; photosystem II assembly [GO:0010207]; positive regulation of transcription, DNA-templated [GO:0045893]; protein autophosphor…	aromatic amino acid family biosynthetic process [GO:0009073]; chloroplast relocation [GO:0009902]; glucosinolate biosynthetic process [GO:0019761]; iron-sulfur cluster assembly [GO:0016226]; mRNA modification [GO:0016556]; photosystem II assembly [GO:0010207]; positive regulation of transcription, DNA-templated [GO:0045893]; protein autophosphorylation [GO:0046777]; regulation of protein dephosph…	RNA binding [GO:0003723]	chloroplast [GO:0009507]
Q8LKF6	Q8LKF6_SOLLC	unreviewed	5-formyltetrahydrofolate cyclo-ligase (EC 6.3.3.2)	LOC543718	Solanum lycopersicum (Tomato) (Lycopersicon esculentum)	273	5-formyltetrahydrofolate cyclo-ligase activity [GO:0030272]; ATP binding [GO:0005524]; metal ion binding [GO:0046872]; tetrahydrofolate metabolic process [GO:0046653]	tetrahydrofolate metabolic process [GO:0046653]	5-formyltetrahydrofolate cyclo-ligase activity [GO:0030272]; ATP binding [GO:0005524]; metal ion binding [GO:0046872]
K4D834	K4D834_SOLLC	unreviewed	Uncharacterized protein	Solyc11g042640.1	Solanum lycopersicum (Tomato) (Lycopersicon esculentum)	276	chloroplast envelope [GO:0009941]; chloroplast thylakoid membrane [GO:0009535]; 2 iron, 2 sulfur cluster binding [GO:0051537]; oxidoreductase activity [GO:0016491]		2 iron, 2 sulfur cluster binding [GO:0051537]; oxidoreductase activity [GO:0016491]	chloroplast envelope [GO:0009941]; chloroplast thylakoid membrane [GO:0009535]
K4B6C4	K4B6C4_SOLLC	unreviewed	Uncharacterized protein	Solyc02g062350.2	Solanum lycopersicum (Tomato) (Lycopersicon esculentum)	270	chloroplast inner membrane [GO:0009706]; aromatic amino acid family biosynthetic process [GO:0009073]; chloroplast organization [GO:0009658]; embryo development ending in seed dormancy [GO:0009793]; iron-sulfur cluster assembly [GO:0016226]; rRNA processing [GO:0006364]; tRNA metabolic process [GO:0006399]	aromatic amino acid family biosynthetic process [GO:0009073]; chloroplast organization [GO:0009658]; embryo development ending in seed dormancy [GO:0009793]; iron-sulfur cluster assembly [GO:0016226]; rRNA processing [GO:0006364]; tRNA metabolic process [GO:0006399]		chloroplast inner membrane [GO:0009706]
K4DC68	K4DC68_SOLLC	unreviewed	Purple acid phosphatase (EC 3.1.3.2)	Solyc12g009800.1	Solanum lycopersicum (Tomato) (Lycopersicon esculentum)	477	acid phosphatase activity [GO:0003993]; metal ion binding [GO:0046872]		acid phosphatase activity [GO:0003993]; metal ion binding [GO:0046872]
Q5NE21	Q5NE21_SOLLC	unreviewed	Carbonic anhydrase (EC 4.2.1.1)	ca1 Solyc05g005490.2	Solanum lycopersicum (Tomato) (Lycopersicon esculentum)	268	carbonate dehydratase activity [GO:0004089]; zinc ion binding [GO:0008270]; carbon utilization [GO:0015976]	carbon utilization [GO:0015976]	carbonate dehydratase activity [GO:0004089]; zinc ion binding [GO:0008270]
K4AXG8	K4AXG8_SOLLC	unreviewed	Uncharacterized protein	Solyc01g079220.2	Solanum lycopersicum (Tomato) (Lycopersicon esculentum)	218	iron ion binding [GO:0005506]; iron-sulfur cluster binding [GO:0051536]; structural molecule activity [GO:0005198]; iron-sulfur cluster assembly [GO:0016226]	iron-sulfur cluster assembly [GO:0016226]	iron ion binding [GO:0005506]; iron-sulfur cluster binding [GO:0051536]; structural molecule activity [GO:0005198]
K4DHC5	K4DHC5_SOLLC	unreviewed	Uncharacterized protein	Solyc12g096520.1	Solanum lycopersicum (Tomato) (Lycopersicon esculentum)	293	plasma membrane [GO:0005886]; metal ion binding [GO:0046872]; protein serine/threonine phosphatase activity [GO:0004722]; defense response to bacterium [GO:0042742]; interspecies interaction between organisms [GO:0044419]; protein dephosphorylation [GO:0006470]	defense response to bacterium [GO:0042742]; interspecies interaction between organisms [GO:0044419]; protein dephosphorylation [GO:0006470]	metal ion binding [GO:0046872]; protein serine/threonine phosphatase activity [GO:0004722]	plasma membrane [GO:0005886]
Q9ZWR6	Q9ZWR6_SOLLC	unreviewed	3b-hydroxylase	Le3OH-2	Solanum lycopersicum (Tomato) (Lycopersicon esculentum)	355	metal ion binding [GO:0046872]; oxidoreductase activity, acting on paired donors, with incorporation or reduction of molecular oxygen, 2-oxoglutarate as one donor, and incorporation of one atom each of oxygen into both donors [GO:0016706]		metal ion binding [GO:0046872]; oxidoreductase activity, acting on paired donors, with incorporation or reduction of molecular oxygen, 2-oxoglutarate as one donor, and incorporation of one atom each of oxygen into both donors [GO:0016706]
K4CTV6	K4CTV6_SOLLC	unreviewed	Uncharacterized protein	Solyc09g061230.2	Solanum lycopersicum (Tomato) (Lycopersicon esculentum)	133	heme binding [GO:0020037]; metal ion binding [GO:0046872]		heme binding [GO:0020037]; metal ion binding [GO:0046872]
E2DDU7	E2DDU7_SOLLC	unreviewed	Flavonoid biosynthesis oxidoreductase protein		Solanum lycopersicum (Tomato) (Lycopersicon esculentum)	337	metal ion binding [GO:0046872]; oxidoreductase activity, acting on paired donors, with incorporation or reduction of molecular oxygen, 2-oxoglutarate as one donor, and incorporation of one atom each of oxygen into both donors [GO:0016706]		metal ion binding [GO:0046872]; oxidoreductase activity, acting on paired donors, with incorporation or reduction of molecular oxygen, 2-oxoglutarate as one donor, and incorporation of one atom each of oxygen into both donors [GO:0016706]
K4ASM0	K4ASM0_SOLLC	unreviewed	Lipoxygenase (EC 1.13.11.-)	loxC	Solanum lycopersicum (Tomato) (Lycopersicon esculentum)	896	metal ion binding [GO:0046872]; oxidoreductase activity, acting on single donors with incorporation of molecular oxygen, incorporation of two atoms of oxygen [GO:0016702]; oxylipin biosynthetic process [GO:0031408]	oxylipin biosynthetic process [GO:0031408]	metal ion binding [GO:0046872]; oxidoreductase activity, acting on single donors with incorporation of molecular oxygen, incorporation of two atoms of oxygen [GO:0016702]
Q96573	Q96573_SOLLC	unreviewed	Lipoxygenase (EC 1.13.11.-)	loxC	Solanum lycopersicum (Tomato) (Lycopersicon esculentum)	896	metal ion binding [GO:0046872]; oxidoreductase activity, acting on single donors with incorporation of molecular oxygen, incorporation of two atoms of oxygen [GO:0016702]; oxylipin biosynthetic process [GO:0031408]	oxylipin biosynthetic process [GO:0031408]	metal ion binding [GO:0046872]; oxidoreductase activity, acting on single donors with incorporation of molecular oxygen, incorporation of two atoms of oxygen [GO:0016702]
Q94KH6	Q94KH6_SOLLC	unreviewed	Calcium-dependent protein kinase CDPK1		Solanum lycopersicum (Tomato) (Lycopersicon esculentum)	521	ATP binding [GO:0005524]; calcium ion binding [GO:0005509]; protein kinase activity [GO:0004672]		ATP binding [GO:0005524]; calcium ion binding [GO:0005509]; protein kinase activity [GO:0004672]
K4AXT4	K4AXT4_SOLLC	unreviewed	Uncharacterized protein	Solyc01g080400.2	Solanum lycopersicum (Tomato) (Lycopersicon esculentum)	414	plasma membrane [GO:0005886]; metal ion binding [GO:0046872]; protein serine/threonine phosphatase activity [GO:0004722]; protein dephosphorylation [GO:0006470]	protein dephosphorylation [GO:0006470]	metal ion binding [GO:0046872]; protein serine/threonine phosphatase activity [GO:0004722]	plasma membrane [GO:0005886]
K4B2Y0	K4B2Y0_SOLLC	unreviewed	Uncharacterized protein	Solyc01g107640.2	Solanum lycopersicum (Tomato) (Lycopersicon esculentum)	283	chloroplast envelope [GO:0009941]; copper uptake transmembrane transporter activity [GO:0015088]; iron ion transmembrane transporter activity [GO:0005381]; cellular metal ion homeostasis [GO:0006875]; protein import into chloroplast stroma [GO:0045037]	cellular metal ion homeostasis [GO:0006875]; protein import into chloroplast stroma [GO:0045037]	copper uptake transmembrane transporter activity [GO:0015088]; iron ion transmembrane transporter activity [GO:0005381]	chloroplast envelope [GO:0009941]
Q40158	MT2B_SOLLC	reviewed	Metallothionein-like protein type 2 B	MTB LEMT1	Solanum lycopersicum (Tomato) (Lycopersicon esculentum)	82	metal ion binding [GO:0046872]		metal ion binding [GO:0046872]
K4CAU1	K4CAU1_SOLLC	unreviewed	Uncharacterized protein	Solyc06g084360.2	Solanum lycopersicum (Tomato) (Lycopersicon esculentum)	381	ubiquitin-protein transferase activity [GO:0004842]; zinc ion binding [GO:0008270]; mitochondrion organization [GO:0007005]	mitochondrion organization [GO:0007005]	ubiquitin-protein transferase activity [GO:0004842]; zinc ion binding [GO:0008270]
K4C9R9	K4C9R9_SOLLC	unreviewed	Uncharacterized protein	Solyc06g075540.2	Solanum lycopersicum (Tomato) (Lycopersicon esculentum)	382	copper ion binding [GO:0005507]; zinc ion binding [GO:0008270]		copper ion binding [GO:0005507]; zinc ion binding [GO:0008270]
K4B7G3	K4B7G3_SOLLC	unreviewed	Uncharacterized protein	Solyc02g068310.2	Solanum lycopersicum (Tomato) (Lycopersicon esculentum)	301	metal ion binding [GO:0046872]; oxidoreductase activity, acting on paired donors, with incorporation or reduction of molecular oxygen, 2-oxoglutarate as one donor, and incorporation of one atom each of oxygen into both donors [GO:0016706]		metal ion binding [GO:0046872]; oxidoreductase activity, acting on paired donors, with incorporation or reduction of molecular oxygen, 2-oxoglutarate as one donor, and incorporation of one atom each of oxygen into both donors [GO:0016706]
K4B7G4	K4B7G4_SOLLC	unreviewed	Uncharacterized protein	Solyc02g068320.2	Solanum lycopersicum (Tomato) (Lycopersicon esculentum)	301	metal ion binding [GO:0046872]; oxidoreductase activity, acting on paired donors, with incorporation or reduction of molecular oxygen, 2-oxoglutarate as one donor, and incorporation of one atom each of oxygen into both donors [GO:0016706]		metal ion binding [GO:0046872]; oxidoreductase activity, acting on paired donors, with incorporation or reduction of molecular oxygen, 2-oxoglutarate as one donor, and incorporation of one atom each of oxygen into both donors [GO:0016706]
K4DBV1	K4DBV1_SOLLC	unreviewed	Uncharacterized protein	Solyc12g008630.1	Solanum lycopersicum (Tomato) (Lycopersicon esculentum)	504	metal ion binding [GO:0046872]; metalloendopeptidase activity [GO:0004222]		metal ion binding [GO:0046872]; metalloendopeptidase activity [GO:0004222]
K4C0T5	K4C0T5_SOLLC	unreviewed	Peroxidase (EC 1.11.1.7)	Solyc05g046020.2	Solanum lycopersicum (Tomato) (Lycopersicon esculentum)	327	extracellular region [GO:0005576]; heme binding [GO:0020037]; metal ion binding [GO:0046872]; peroxidase activity [GO:0004601]; response to oxidative stress [GO:0006979]	response to oxidative stress [GO:0006979]	heme binding [GO:0020037]; metal ion binding [GO:0046872]; peroxidase activity [GO:0004601]	extracellular region [GO:0005576]
K4BX13	K4BX13_SOLLC	unreviewed	Uncharacterized protein	Solyc05g008390.2	Solanum lycopersicum (Tomato) (Lycopersicon esculentum)	262	zinc ion binding [GO:0008270]		zinc ion binding [GO:0008270]
Q4W3B4	Q4W3B4_SOLLC	unreviewed	Calcineurin B-like molecule (Calcium sensor calcineurin B-like protein) (Uncharacterized protein)	cbl SlSOS3	Solanum lycopersicum (Tomato) (Lycopersicon esculentum)	214	calcium ion binding [GO:0005509]		calcium ion binding [GO:0005509]
K4BDJ6	K4BDJ6_SOLLC	unreviewed	Uncharacterized protein	Solyc02g094000.1	Solanum lycopersicum (Tomato) (Lycopersicon esculentum)	141	calcium ion binding [GO:0005509]		calcium ion binding [GO:0005509]
K4BM91	K4BM91_SOLLC	unreviewed	Anamorsin homolog (Fe-S cluster assembly protein DRE2 homolog)	Solyc03g119420.2	Solanum lycopersicum (Tomato) (Lycopersicon esculentum)	264	mitochondrial intermembrane space [GO:0005758]; 2 iron, 2 sulfur cluster binding [GO:0051537]; electron carrier activity [GO:0009055]; metal ion binding [GO:0046872]; iron-sulfur cluster assembly [GO:0016226]; negative regulation of apoptotic process [GO:0043066]	iron-sulfur cluster assembly [GO:0016226]; negative regulation of apoptotic process [GO:0043066]	2 iron, 2 sulfur cluster binding [GO:0051537]; electron carrier activity [GO:0009055]; metal ion binding [GO:0046872]	mitochondrial intermembrane space [GO:0005758]
K4CMU0	K4CMU0_SOLLC	unreviewed	Anamorsin homolog (Fe-S cluster assembly protein DRE2 homolog)	Solyc08g075730.2	Solanum lycopersicum (Tomato) (Lycopersicon esculentum)	267	mitochondrial intermembrane space [GO:0005758]; 2 iron, 2 sulfur cluster binding [GO:0051537]; electron carrier activity [GO:0009055]; metal ion binding [GO:0046872]; methyltransferase activity [GO:0008168]; iron-sulfur cluster assembly [GO:0016226]; negative regulation of apoptotic process [GO:0043066]	iron-sulfur cluster assembly [GO:0016226]; negative regulation of apoptotic process [GO:0043066]	2 iron, 2 sulfur cluster binding [GO:0051537]; electron carrier activity [GO:0009055]; metal ion binding [GO:0046872]; methyltransferase activity [GO:0008168]	mitochondrial intermembrane space [GO:0005758]
K4BK21	K4BK21_SOLLC	unreviewed	Uncharacterized protein	Solyc03g111580.2	Solanum lycopersicum (Tomato) (Lycopersicon esculentum)	509	metal ion binding [GO:0046872]		metal ion binding [GO:0046872]
K4AVE6	K4AVE6_SOLLC	unreviewed	Pyruvate kinase (EC 2.7.1.40)	Solyc01g049650.2	Solanum lycopersicum (Tomato) (Lycopersicon esculentum)	502	magnesium ion binding [GO:0000287]; potassium ion binding [GO:0030955]; pyruvate kinase activity [GO:0004743]; glycolytic process [GO:0006096]	glycolytic process [GO:0006096]	magnesium ion binding [GO:0000287]; potassium ion binding [GO:0030955]; pyruvate kinase activity [GO:0004743]
K4CQF9	K4CQF9_SOLLC	unreviewed	Uncharacterized protein	Solyc09g007700.2	Solanum lycopersicum (Tomato) (Lycopersicon esculentum)	362	zinc ion binding [GO:0008270]		zinc ion binding [GO:0008270]
K4CHD0	K4CHD0_SOLLC	unreviewed	Purple acid phosphatase (EC 3.1.3.2)	Solyc07g064500.2	Solanum lycopersicum (Tomato) (Lycopersicon esculentum)	436	acid phosphatase activity [GO:0003993]; metal ion binding [GO:0046872]		acid phosphatase activity [GO:0003993]; metal ion binding [GO:0046872]
K4C2H7	K4C2H7_SOLLC	unreviewed	Uncharacterized protein	Solyc05g055000.2	Solanum lycopersicum (Tomato) (Lycopersicon esculentum)	477	cysteine desulfurase activity [GO:0031071]; pyridoxal phosphate binding [GO:0030170]; aromatic amino acid family biosynthetic process [GO:0009073]; cysteine metabolic process [GO:0006534]; iron incorporation into metallo-sulfur cluster [GO:0018283]; iron ion homeostasis [GO:0055072]; response to iron ion [GO:0010039]; response to reactive oxygen species [GO:0000302]; response to selenium ion [GO:…	aromatic amino acid family biosynthetic process [GO:0009073]; cysteine metabolic process [GO:0006534]; iron incorporation into metallo-sulfur cluster [GO:0018283]; iron ion homeostasis [GO:0055072]; response to iron ion [GO:0010039]; response to reactive oxygen species [GO:0000302]; response to selenium ion [GO:0010269]; selenium compound metabolic process [GO:0001887]	cysteine desulfurase activity [GO:0031071]; pyridoxal phosphate binding [GO:0030170]
P14279	CB25_SOLLC	reviewed	Chlorophyll a-b binding protein 5, chloroplastic (LHCII type I CAB-5) (LHCP) (Fragment)	CAB5	Solanum lycopersicum (Tomato) (Lycopersicon esculentum)	237	chloroplast thylakoid membrane [GO:0009535]; integral component of membrane [GO:0016021]; photosystem I [GO:0009522]; photosystem II [GO:0009523]; chlorophyll binding [GO:0016168]; metal ion binding [GO:0046872]; photosynthesis, light harvesting [GO:0009765]; protein-chromophore linkage [GO:0018298]	photosynthesis, light harvesting [GO:0009765]; protein-chromophore linkage [GO:0018298]	chlorophyll binding [GO:0016168]; metal ion binding [GO:0046872]	chloroplast thylakoid membrane [GO:0009535]; integral component of membrane [GO:0016021]; photosystem I [GO:0009522]; photosystem II [GO:0009523]
K4CIA5	K4CIA5_SOLLC	unreviewed	Uncharacterized protein	Solyc08g006160.2	Solanum lycopersicum (Tomato) (Lycopersicon esculentum)	241	chloroplast envelope [GO:0009941]; chloroplast thylakoid [GO:0009534]; cellular cation homeostasis [GO:0030003]; cysteine biosynthetic process [GO:0019344]; divalent metal ion transport [GO:0070838]; glucosinolate biosynthetic process [GO:0019761]; photosynthesis, light reaction [GO:0019684]; regulation of protein dephosphorylation [GO:0035304]	cellular cation homeostasis [GO:0030003]; cysteine biosynthetic process [GO:0019344]; divalent metal ion transport [GO:0070838]; glucosinolate biosynthetic process [GO:0019761]; photosynthesis, light reaction [GO:0019684]; regulation of protein dephosphorylation [GO:0035304]		chloroplast envelope [GO:0009941]; chloroplast thylakoid [GO:0009534]

## Sheet: (2)_Transcription_factors
Entry	Entry name	Status	Protein names	Gene names	Organism	Length	Gene ontology (GO)	Gene ontology (biological process)	Gene ontology (molecular function)	Gene ontology (cellular component)
K4B3L5	K4B3L5_SOLLC	unreviewed	Uncharacterized protein	Solyc01g110020.2	Solanum lycopersicum (Tomato) (Lycopersicon esculentum)	216	nucleus [GO:0005634]; chromatin binding [GO:0003682]; sequence-specific DNA binding transcription factor activity [GO:0003700]; zinc ion binding [GO:0008270]; chromatin assembly or disassembly [GO:0006333]; fatty acid beta-oxidation [GO:0006635]; glycolytic process [GO:0006096]; Golgi organization [GO:0007030]; hydrogen peroxide catabolic process [GO:0042744]; hyperosmotic response [GO:0006972]; …	chromatin assembly or disassembly [GO:0006333]; fatty acid beta-oxidation [GO:0006635]; glycolytic process [GO:0006096]; Golgi organization [GO:0007030]; hydrogen peroxide catabolic process [GO:0042744]; hyperosmotic response [GO:0006972]; post-embryonic development [GO:0009791]; protein import into peroxisome matrix [GO:0016558]; response to cadmium ion [GO:0046686]; response to salt stress [GO:…	chromatin binding [GO:0003682]; sequence-specific DNA binding transcription factor activity [GO:0003700]; zinc ion binding [GO:0008270]	nucleus [GO:0005634]
D3YEX5	D3YEX5_SOLLC	unreviewed	Uncharacterized protein (WRKY transcription factor)	WRKY3	Solanum lycopersicum (Tomato) (Lycopersicon esculentum)	336	sequence-specific DNA binding [GO:0043565]; sequence-specific DNA binding transcription factor activity [GO:0003700]		sequence-specific DNA binding [GO:0043565]; sequence-specific DNA binding transcription factor activity [GO:0003700]
K4CPQ4	K4CPQ4_SOLLC	unreviewed	Uncharacterized protein	Solyc08g082580.2	Solanum lycopersicum (Tomato) (Lycopersicon esculentum)	175	DNA binding [GO:0003677]; transcription coactivator activity [GO:0003713]; regulation of transcription, DNA-templated [GO:0006355]	regulation of transcription, DNA-templated [GO:0006355]	DNA binding [GO:0003677]; transcription coactivator activity [GO:0003713]
G3BGV4	G3BGV4_SOLLC	unreviewed	TCP transcription factor 14	TCP14	Solanum lycopersicum (Tomato) (Lycopersicon esculentum)	266
K4CHV8	K4CHV8_SOLLC	unreviewed	Uncharacterized protein	Solyc07g066330.2	Solanum lycopersicum (Tomato) (Lycopersicon esculentum)	342	nucleus [GO:0005634]; DNA binding [GO:0003677]; regulation of transcription, DNA-templated [GO:0006355]; transcription, DNA-templated [GO:0006351]	regulation of transcription, DNA-templated [GO:0006355]; transcription, DNA-templated [GO:0006351]	DNA binding [GO:0003677]	nucleus [GO:0005634]
K4CNJ3	K4CNJ3_SOLLC	unreviewed	Uncharacterized protein	Solyc08g078340.2	Solanum lycopersicum (Tomato) (Lycopersicon esculentum)	342	chromatin binding [GO:0003682]; DNA binding [GO:0003677]; sequence-specific DNA binding transcription factor activity [GO:0003700]; zinc ion binding [GO:0008270]		chromatin binding [GO:0003682]; DNA binding [GO:0003677]; sequence-specific DNA binding transcription factor activity [GO:0003700]; zinc ion binding [GO:0008270]
I3NN77	I3NN77_SOLLC	unreviewed	Uncharacterized protein (WRKY3)	WRKY3 Solyc09g015770.2	Solanum lycopersicum (Tomato) (Lycopersicon esculentum)	291	sequence-specific DNA binding [GO:0043565]; sequence-specific DNA binding transcription factor activity [GO:0003700]		sequence-specific DNA binding [GO:0043565]; sequence-specific DNA binding transcription factor activity [GO:0003700]
B3VKU0	B3VKU0_SOLLC	unreviewed	WRKY (Fragment)		Solanum lycopersicum (Tomato) (Lycopersicon esculentum)	52	sequence-specific DNA binding [GO:0043565]; sequence-specific DNA binding transcription factor activity [GO:0003700]		sequence-specific DNA binding [GO:0043565]; sequence-specific DNA binding transcription factor activity [GO:0003700]
K4BLJ1	K4BLJ1_SOLLC	unreviewed	Uncharacterized protein	Solyc03g116890.2	Solanum lycopersicum (Tomato) (Lycopersicon esculentum)	350	sequence-specific DNA binding [GO:0043565]; sequence-specific DNA binding transcription factor activity [GO:0003700]		sequence-specific DNA binding [GO:0043565]; sequence-specific DNA binding transcription factor activity [GO:0003700]
G9HPV7	G9HPV7_SOLLC	unreviewed	Auxin-responsive protein	Solyc12g007230.1	Solanum lycopersicum (Tomato) (Lycopersicon esculentum)	295	nucleus [GO:0005634]; auxin-activated signaling pathway [GO:0009734]; regulation of transcription, DNA-templated [GO:0006355]; transcription, DNA-templated [GO:0006351]	auxin-activated signaling pathway [GO:0009734]; regulation of transcription, DNA-templated [GO:0006355]; transcription, DNA-templated [GO:0006351]		nucleus [GO:0005634]
K4B869	K4B869_SOLLC	unreviewed	Uncharacterized protein	Solyc02g070880.1	Solanum lycopersicum (Tomato) (Lycopersicon esculentum)	246	sequence-specific DNA binding transcription factor activity [GO:0003700]		sequence-specific DNA binding transcription factor activity [GO:0003700]
K4CH24	K4CH24_SOLLC	unreviewed	Uncharacterized protein	Solyc07g063410.2	Solanum lycopersicum (Tomato) (Lycopersicon esculentum)	356	nucleus [GO:0005634]; DNA binding [GO:0003677]; regulation of transcription, DNA-templated [GO:0006355]; transcription, DNA-templated [GO:0006351]	regulation of transcription, DNA-templated [GO:0006355]; transcription, DNA-templated [GO:0006351]	DNA binding [GO:0003677]	nucleus [GO:0005634]
Q7Y040	Q7Y040_SOLLC	unreviewed	MADS-box protein 1 (Uncharacterized protein)	LOC543884	Solanum lycopersicum (Tomato) (Lycopersicon esculentum)	246	nucleus [GO:0005634]; DNA binding [GO:0003677]; sequence-specific DNA binding transcription factor activity [GO:0003700]; transcription, DNA-templated [GO:0006351]	transcription, DNA-templated [GO:0006351]	DNA binding [GO:0003677]; sequence-specific DNA binding transcription factor activity [GO:0003700]	nucleus [GO:0005634]
G9HPW2	G9HPW2_SOLLC	unreviewed	Auxin-responsive protein	Solyc09g083290.2	Solanum lycopersicum (Tomato) (Lycopersicon esculentum)	236	nucleus [GO:0005634]; auxin-activated signaling pathway [GO:0009734]; regulation of transcription, DNA-templated [GO:0006355]; transcription, DNA-templated [GO:0006351]	auxin-activated signaling pathway [GO:0009734]; regulation of transcription, DNA-templated [GO:0006355]; transcription, DNA-templated [GO:0006351]		nucleus [GO:0005634]
Q06HM6	Q06HM6_SOLLC	unreviewed	Transcription factor IIIA		Solanum lycopersicum (Tomato) (Lycopersicon esculentum)	92	metal ion binding [GO:0046872]; nucleic acid binding [GO:0003676]		metal ion binding [GO:0046872]; nucleic acid binding [GO:0003676]
G3BGV5	G3BGV5_SOLLC	unreviewed	TCP transcription factor 15 (Uncharacterized protein)	TCP15	Solanum lycopersicum (Tomato) (Lycopersicon esculentum)	249
K4B8Y1	K4B8Y1_SOLLC	unreviewed	Auxin response factor	ARF3	Solanum lycopersicum (Tomato) (Lycopersicon esculentum)	747	nucleus [GO:0005634]; DNA binding [GO:0003677]; sequence-specific DNA binding transcription factor activity [GO:0003700]; abaxial cell fate specification [GO:0010158]; auxin metabolic process [GO:0009850]; auxin-activated signaling pathway [GO:0009734]; determination of bilateral symmetry [GO:0009855]; floral whorl development [GO:0048438]; flower morphogenesis [GO:0048439]; negative regulation o…	abaxial cell fate specification [GO:0010158]; auxin-activated signaling pathway [GO:0009734]; auxin metabolic process [GO:0009850]; determination of bilateral symmetry [GO:0009855]; floral whorl development [GO:0048438]; flower morphogenesis [GO:0048439]; negative regulation of biological process [GO:0048519]; organ morphogenesis [GO:0009887]; transcription, DNA-templated [GO:0006351]; vegetative…	DNA binding [GO:0003677]; sequence-specific DNA binding transcription factor activity [GO:0003700]	nucleus [GO:0005634]
Q2LAJ4	Q2LAJ4_SOLLC	unreviewed	Auxin response factor	ARF3	Solanum lycopersicum (Tomato) (Lycopersicon esculentum)	747	nucleus [GO:0005634]; DNA binding [GO:0003677]; auxin-activated signaling pathway [GO:0009734]; regulation of transcription, DNA-templated [GO:0006355]; transcription, DNA-templated [GO:0006351]	auxin-activated signaling pathway [GO:0009734]; regulation of transcription, DNA-templated [GO:0006355]; transcription, DNA-templated [GO:0006351]	DNA binding [GO:0003677]	nucleus [GO:0005634]
H1ZN87	H1ZN87_SOLLC	unreviewed	GAGA-binding transcriptional activator	BBR/BPC2	Solanum lycopersicum (Tomato) (Lycopersicon esculentum)	300
K4CF86	K4CF86_SOLLC	unreviewed	Uncharacterized protein	Solyc07g051840.2	Solanum lycopersicum (Tomato) (Lycopersicon esculentum)	631	sequence-specific DNA binding [GO:0043565]; sequence-specific DNA binding transcription factor activity [GO:0003700]		sequence-specific DNA binding [GO:0043565]; sequence-specific DNA binding transcription factor activity [GO:0003700]
K4D2H8	K4D2H8_SOLLC	unreviewed	Uncharacterized protein	Solyc10g079370.1	Solanum lycopersicum (Tomato) (Lycopersicon esculentum)	312	zinc ion binding [GO:0008270]; DNA-templated transcription, initiation [GO:0006352]; regulation of transcription, DNA-templated [GO:0006355]	DNA-templated transcription, initiation [GO:0006352]; regulation of transcription, DNA-templated [GO:0006355]	zinc ion binding [GO:0008270]
K4BUC3	K4BUC3_SOLLC	unreviewed	Auxin-responsive protein	Solyc04g076850.2	Solanum lycopersicum (Tomato) (Lycopersicon esculentum)	349	nucleus [GO:0005634]; auxin-activated signaling pathway [GO:0009734]; regulation of transcription, DNA-templated [GO:0006355]; transcription, DNA-templated [GO:0006351]	auxin-activated signaling pathway [GO:0009734]; regulation of transcription, DNA-templated [GO:0006355]; transcription, DNA-templated [GO:0006351]		nucleus [GO:0005634]
O64915	O64915_SOLLC	unreviewed	Auxin-responsive protein (Fragment)	IAA4	Solanum lycopersicum (Tomato) (Lycopersicon esculentum)	100	nucleus [GO:0005634]; auxin-activated signaling pathway [GO:0009734]; regulation of transcription, DNA-templated [GO:0006355]; transcription, DNA-templated [GO:0006351]	auxin-activated signaling pathway [GO:0009734]; regulation of transcription, DNA-templated [GO:0006355]; transcription, DNA-templated [GO:0006351]		nucleus [GO:0005634]
Q45UB0	Q45UB0_SOLLC	unreviewed	Auxin-responsive protein	IAA4	Solanum lycopersicum (Tomato) (Lycopersicon esculentum)	349	nucleus [GO:0005634]; auxin-activated signaling pathway [GO:0009734]; regulation of transcription, DNA-templated [GO:0006355]; transcription, DNA-templated [GO:0006351]	auxin-activated signaling pathway [GO:0009734]; regulation of transcription, DNA-templated [GO:0006355]; transcription, DNA-templated [GO:0006351]		nucleus [GO:0005634]
Q571X7	Q571X7_SOLLC	unreviewed	Auxin-responsive protein (Fragment)	iaa9	Solanum lycopersicum (Tomato) (Lycopersicon esculentum)	308	nucleus [GO:0005634]; auxin-activated signaling pathway [GO:0009734]; regulation of transcription, DNA-templated [GO:0006355]; transcription, DNA-templated [GO:0006351]	auxin-activated signaling pathway [GO:0009734]; regulation of transcription, DNA-templated [GO:0006355]; transcription, DNA-templated [GO:0006351]		nucleus [GO:0005634]
Q9SMC9	Q9SMC9_SOLLC	unreviewed	Auxin-responsive protein (Fragment)	ctd1	Solanum lycopersicum (Tomato) (Lycopersicon esculentum)	37	nucleus [GO:0005634]; auxin-activated signaling pathway [GO:0009734]; regulation of transcription, DNA-templated [GO:0006355]; transcription, DNA-templated [GO:0006351]	auxin-activated signaling pathway [GO:0009734]; regulation of transcription, DNA-templated [GO:0006355]; transcription, DNA-templated [GO:0006351]		nucleus [GO:0005634]
Q9SPF7	Q9SPF7_SOLLC	unreviewed	BZIP DNA-binding protein (Uncharacterized protein)	LOC543618	Solanum lycopersicum (Tomato) (Lycopersicon esculentum)	144	sequence-specific DNA binding [GO:0043565]; sequence-specific DNA binding transcription factor activity [GO:0003700]		sequence-specific DNA binding [GO:0043565]; sequence-specific DNA binding transcription factor activity [GO:0003700]
H1ZN86	H1ZN86_SOLLC	unreviewed	GAGA-binding transcriptional activator	BBR/BPC1	Solanum lycopersicum (Tomato) (Lycopersicon esculentum)	281
G3BGU5	G3BGU5_SOLLC	unreviewed	TCP transcription factor 5 (Uncharacterized protein)	TCP5	Solanum lycopersicum (Tomato) (Lycopersicon esculentum)	284	sequence-specific DNA binding transcription factor activity [GO:0003700]; cell differentiation [GO:0030154]; jasmonic acid metabolic process [GO:0009694]; leaf morphogenesis [GO:0009965]; positive regulation of development, heterochronic [GO:0045962]; regulation of defense response [GO:0031347]; response to jasmonic acid [GO:0009753]	cell differentiation [GO:0030154]; jasmonic acid metabolic process [GO:0009694]; leaf morphogenesis [GO:0009965]; positive regulation of development, heterochronic [GO:0045962]; regulation of defense response [GO:0031347]; response to jasmonic acid [GO:0009753]	sequence-specific DNA binding transcription factor activity [GO:0003700]
G9HPX0	G9HPX0_SOLLC	unreviewed	Auxin-responsive protein	Solyc03g121060.2	Solanum lycopersicum (Tomato) (Lycopersicon esculentum)	287	nucleus [GO:0005634]; auxin-activated signaling pathway [GO:0009734]; regulation of transcription, DNA-templated [GO:0006355]; transcription, DNA-templated [GO:0006351]	auxin-activated signaling pathway [GO:0009734]; regulation of transcription, DNA-templated [GO:0006355]; transcription, DNA-templated [GO:0006351]		nucleus [GO:0005634]
K4CMX7	K4CMX7_SOLLC	unreviewed	Uncharacterized protein	Solyc08g076100.2	Solanum lycopersicum (Tomato) (Lycopersicon esculentum)	409	nucleus [GO:0005634]; sequence-specific DNA binding [GO:0043565]; sequence-specific DNA binding transcription factor activity [GO:0003700]; transcription, DNA-templated [GO:0006351]	transcription, DNA-templated [GO:0006351]	sequence-specific DNA binding [GO:0043565]; sequence-specific DNA binding transcription factor activity [GO:0003700]	nucleus [GO:0005634]
Q43509	Q43509_SOLLC	unreviewed	G-box binding protein (Fragment)	GBF9	Solanum lycopersicum (Tomato) (Lycopersicon esculentum)	406	nucleus [GO:0005634]; sequence-specific DNA binding [GO:0043565]; sequence-specific DNA binding transcription factor activity [GO:0003700]; transcription, DNA-templated [GO:0006351]	transcription, DNA-templated [GO:0006351]	sequence-specific DNA binding [GO:0043565]; sequence-specific DNA binding transcription factor activity [GO:0003700]	nucleus [GO:0005634]
K4CR60	K4CR60_SOLLC	unreviewed	Nascent polypeptide-associated complex subunit beta	Solyc09g010330.2	Solanum lycopersicum (Tomato) (Lycopersicon esculentum)	162	regulation of transcription, DNA-templated [GO:0006355]; transcription, DNA-templated [GO:0006351]	regulation of transcription, DNA-templated [GO:0006355]; transcription, DNA-templated [GO:0006351]
Q2PQI9	Q2PQI9_SOLLC	unreviewed	Nascent polypeptide-associated complex subunit beta	BTF3	Solanum lycopersicum (Tomato) (Lycopersicon esculentum)	162	regulation of transcription, DNA-templated [GO:0006355]; transcription, DNA-templated [GO:0006351]	regulation of transcription, DNA-templated [GO:0006355]; transcription, DNA-templated [GO:0006351]
Q43521	Q43521_SOLLC	unreviewed	Uncharacterized protein (Unknown protein)	unknown LOC100147720	Solanum lycopersicum (Tomato) (Lycopersicon esculentum)	272	nucleus [GO:0005634]; DNA binding [GO:0003677]; regulation of transcription, DNA-templated [GO:0006355]; transcription, DNA-templated [GO:0006351]	regulation of transcription, DNA-templated [GO:0006355]; transcription, DNA-templated [GO:0006351]	DNA binding [GO:0003677]	nucleus [GO:0005634]
K4B2H2	K4B2H2_SOLLC	unreviewed	Uncharacterized protein	Solyc01g106030.2	Solanum lycopersicum (Tomato) (Lycopersicon esculentum)	326	sequence-specific DNA binding [GO:0043565]; sequence-specific DNA binding transcription factor activity [GO:0003700]; zinc ion binding [GO:0008270]		sequence-specific DNA binding [GO:0043565]; sequence-specific DNA binding transcription factor activity [GO:0003700]; zinc ion binding [GO:0008270]
K4BW15	K4BW15_SOLLC	unreviewed	Uncharacterized protein	Solyc04g082890.2	Solanum lycopersicum (Tomato) (Lycopersicon esculentum)	284	intracellular [GO:0005622]; sequence-specific DNA binding [GO:0043565]; sequence-specific DNA binding transcription factor activity [GO:0003700]; abscisic acid-activated signaling pathway [GO:0009738]; defense response to fungus [GO:0050832]; ER-nucleus signaling pathway [GO:0006984]; ethylene biosynthetic process [GO:0009693]; ethylene-activated signaling pathway [GO:0009873]; heat acclimation […	abscisic acid-activated signaling pathway [GO:0009738]; defense response to fungus [GO:0050832]; ER-nucleus signaling pathway [GO:0006984]; ethylene-activated signaling pathway [GO:0009873]; ethylene biosynthetic process [GO:0009693]; heat acclimation [GO:0010286]; jasmonic acid mediated signaling pathway [GO:0009867]; MAPK cascade [GO:0000165]; negative regulation of defense response [GO:0031348…	sequence-specific DNA binding [GO:0043565]; sequence-specific DNA binding transcription factor activity [GO:0003700]	intracellular [GO:0005622]
Q2VY18	Q2VY18_SOLLC	unreviewed	CONSTANS interacting protein 2a	CIP2a	Solanum lycopersicum (Tomato) (Lycopersicon esculentum)	232	CCAAT-binding factor complex [GO:0016602]; sequence-specific DNA binding [GO:0043565]; sequence-specific DNA binding transcription factor activity [GO:0003700]		sequence-specific DNA binding [GO:0043565]; sequence-specific DNA binding transcription factor activity [GO:0003700]	CCAAT-binding factor complex [GO:0016602]
G8Z255	G8Z255_SOLLC	unreviewed	Hop-interacting protein THI018 (Uncharacterized protein)	Solyc08g076820.2	Solanum lycopersicum (Tomato) (Lycopersicon esculentum)	328	sequence-specific DNA binding transcription factor activity [GO:0003700]		sequence-specific DNA binding transcription factor activity [GO:0003700]
Q9XFH0	Q9XFH0_SOLLC	unreviewed	NPR1-interactor protein 1 (Fragment)		Solanum lycopersicum (Tomato) (Lycopersicon esculentum)	237	sequence-specific DNA binding [GO:0043565]; transcription, DNA-templated [GO:0006351]	transcription, DNA-templated [GO:0006351]	sequence-specific DNA binding [GO:0043565]
Q43529	Q43529_SOLLC	unreviewed	Homeobox (Uncharacterized protein)	VAHOX1	Solanum lycopersicum (Tomato) (Lycopersicon esculentum)	323	nucleus [GO:0005634]; sequence-specific DNA binding [GO:0043565]; sequence-specific DNA binding transcription factor activity [GO:0003700]; transcription, DNA-templated [GO:0006351]	transcription, DNA-templated [GO:0006351]	sequence-specific DNA binding [GO:0043565]; sequence-specific DNA binding transcription factor activity [GO:0003700]	nucleus [GO:0005634]
G3BGW3	G3BGW3_SOLLC	unreviewed	TCP transcription factor 24	TCP24	Solanum lycopersicum (Tomato) (Lycopersicon esculentum)	395
Q56UP6	Q56UP6_SOLLC	unreviewed	NAC domain protein	NAC-NOR	Solanum lycopersicum (Tomato) (Lycopersicon esculentum)	355	nucleus [GO:0005634]; DNA binding [GO:0003677]; regulation of transcription, DNA-templated [GO:0006355]; transcription, DNA-templated [GO:0006351]	regulation of transcription, DNA-templated [GO:0006355]; transcription, DNA-templated [GO:0006351]	DNA binding [GO:0003677]	nucleus [GO:0005634]
Q56UP7	Q56UP7_SOLLC	unreviewed	NAC domain protein (Uncharacterized protein)	NAC-NOR	Solanum lycopersicum (Tomato) (Lycopersicon esculentum)	355	nucleus [GO:0005634]; DNA binding [GO:0003677]; regulation of transcription, DNA-templated [GO:0006355]; transcription, DNA-templated [GO:0006351]	regulation of transcription, DNA-templated [GO:0006355]; transcription, DNA-templated [GO:0006351]	DNA binding [GO:0003677]	nucleus [GO:0005634]
K4B893	K4B893_SOLLC	unreviewed	Uncharacterized protein	Solyc02g071170.2	Solanum lycopersicum (Tomato) (Lycopersicon esculentum)	177	membrane [GO:0016020]; positive regulation of transcription, DNA-templated [GO:0045893]; protein folding [GO:0006457]; protein transport [GO:0015031]; response to endoplasmic reticulum stress [GO:0034976]; response to heat [GO:0009408]; response to high light intensity [GO:0009644]; response to hydrogen peroxide [GO:0042542]	positive regulation of transcription, DNA-templated [GO:0045893]; protein folding [GO:0006457]; protein transport [GO:0015031]; response to endoplasmic reticulum stress [GO:0034976]; response to heat [GO:0009408]; response to high light intensity [GO:0009644]; response to hydrogen peroxide [GO:0042542]		membrane [GO:0016020]
A7Y7X7	A7Y7X7_SOLLC	unreviewed	Embryonic flower 2 (Uncharacterized protein)	LOC100134887	Solanum lycopersicum (Tomato) (Lycopersicon esculentum)	638	DNA binding [GO:0003677]; sequence-specific DNA binding transcription factor activity [GO:0003700]; histone methylation [GO:0016571]; negative regulation of flower development [GO:0009910]; regulation of gene expression by genetic imprinting [GO:0006349]; vernalization response [GO:0010048]	histone methylation [GO:0016571]; negative regulation of flower development [GO:0009910]; regulation of gene expression by genetic imprinting [GO:0006349]; vernalization response [GO:0010048]	DNA binding [GO:0003677]; sequence-specific DNA binding transcription factor activity [GO:0003700]
K4DA06	K4DA06_SOLLC	unreviewed	Uncharacterized protein	Solyc11g068480.1	Solanum lycopersicum (Tomato) (Lycopersicon esculentum)	175	intracellular [GO:0005622]; sequence-specific DNA binding [GO:0043565]; sequence-specific DNA binding transcription factor activity [GO:0003700]		sequence-specific DNA binding [GO:0043565]; sequence-specific DNA binding transcription factor activity [GO:0003700]	intracellular [GO:0005622]
H8ZRY3	H8ZRY3_SOLLC	unreviewed	Calmodulin-binding transcription factor SR2L		Solanum lycopersicum (Tomato) (Lycopersicon esculentum)	950	nucleus [GO:0005634]; DNA binding [GO:0003677]		DNA binding [GO:0003677]	nucleus [GO:0005634]
K4B766	K4B766_SOLLC	unreviewed	Uncharacterized protein	THM6	Solanum lycopersicum (Tomato) (Lycopersicon esculentum)	335	chromatin binding [GO:0003682]; DNA binding [GO:0003677]		chromatin binding [GO:0003682]; DNA binding [GO:0003677]
Q40175	Q40175_SOLLC	unreviewed	Transcription factor	THM6	Solanum lycopersicum (Tomato) (Lycopersicon esculentum)	347	chromatin binding [GO:0003682]; DNA binding [GO:0003677]		chromatin binding [GO:0003682]; DNA binding [GO:0003677]
K4AYI9	K4AYI9_SOLLC	unreviewed	Uncharacterized protein	Solyc01g087990.2	Solanum lycopersicum (Tomato) (Lycopersicon esculentum)	271	nucleus [GO:0005634]; DNA binding [GO:0003677]; sequence-specific DNA binding transcription factor activity [GO:0003700]; callose deposition in cell wall [GO:0052543]; fruit abscission [GO:0060867]; fruit dehiscence [GO:0010047]; gibberellin catabolic process [GO:0045487]; microsporogenesis [GO:0009556]; negative regulation of floral organ abscission [GO:0060862]; negative regulation of seed matu…	callose deposition in cell wall [GO:0052543]; fruit abscission [GO:0060867]; fruit dehiscence [GO:0010047]; gibberellin catabolic process [GO:0045487]; microsporogenesis [GO:0009556]; negative regulation of floral organ abscission [GO:0060862]; negative regulation of seed maturation [GO:2000692]; negative regulation of short-day photoperiodism, flowering [GO:0048577]; negative regulation of trans…	DNA binding [GO:0003677]; sequence-specific DNA binding transcription factor activity [GO:0003700]	nucleus [GO:0005634]
K4CNH8	K4CNH8_SOLLC	unreviewed	Uncharacterized protein	Solyc08g078190.1	Solanum lycopersicum (Tomato) (Lycopersicon esculentum)	322	nucleus [GO:0005634]; DNA binding [GO:0003677]; sequence-specific DNA binding transcription factor activity [GO:0003700]; transcription, DNA-templated [GO:0006351]	transcription, DNA-templated [GO:0006351]	DNA binding [GO:0003677]; sequence-specific DNA binding transcription factor activity [GO:0003700]	nucleus [GO:0005634]
K4D655	K4D655_SOLLC	unreviewed	Uncharacterized protein	GRAS1	Solanum lycopersicum (Tomato) (Lycopersicon esculentum)	542	regulation of transcription, DNA-templated [GO:0006355]; transcription, DNA-templated [GO:0006351]	regulation of transcription, DNA-templated [GO:0006355]; transcription, DNA-templated [GO:0006351]
Q00LP7	Q00LP7_SOLLC	unreviewed	GRAS1	GRAS1	Solanum lycopersicum (Tomato) (Lycopersicon esculentum)	542	regulation of transcription, DNA-templated [GO:0006355]; transcription, DNA-templated [GO:0006351]	regulation of transcription, DNA-templated [GO:0006355]; transcription, DNA-templated [GO:0006351]
B6GVA3	B6GVA3_SOLLC	unreviewed	Homeodomain leucine zipper protein (Uncharacterized protein)	hb-1	Solanum lycopersicum (Tomato) (Lycopersicon esculentum)	285	nucleus [GO:0005634]; sequence-specific DNA binding [GO:0043565]; sequence-specific DNA binding transcription factor activity [GO:0003700]; chlorophyll catabolic process [GO:0015996]; leaf morphogenesis [GO:0009965]; nitrate transport [GO:0015706]; positive regulation of transcription, DNA-templated [GO:0045893]; response to nitrate [GO:0010167]; transcription, DNA-templated [GO:0006351]	chlorophyll catabolic process [GO:0015996]; leaf morphogenesis [GO:0009965]; nitrate transport [GO:0015706]; positive regulation of transcription, DNA-templated [GO:0045893]; response to nitrate [GO:0010167]; transcription, DNA-templated [GO:0006351]	sequence-specific DNA binding [GO:0043565]; sequence-specific DNA binding transcription factor activity [GO:0003700]	nucleus [GO:0005634]
Q8S4L4	Q8S4L4_SOLLC	unreviewed	MADS-box transcription factor (MADS-box transcription factor MADS-RIN) (Uncharacterized protein)	MADS-RIN	Solanum lycopersicum (Tomato) (Lycopersicon esculentum)	242	nucleus [GO:0005634]; DNA binding [GO:0003677]; sequence-specific DNA binding transcription factor activity [GO:0003700]; transcription, DNA-templated [GO:0006351]	transcription, DNA-templated [GO:0006351]	DNA binding [GO:0003677]; sequence-specific DNA binding transcription factor activity [GO:0003700]	nucleus [GO:0005634]
K4BJC9	K4BJC9_SOLLC	unreviewed	Uncharacterized protein	Solyc03g097120.2	Solanum lycopersicum (Tomato) (Lycopersicon esculentum)	491	nucleus [GO:0005634]; sequence-specific DNA binding [GO:0043565]; sequence-specific DNA binding transcription factor activity [GO:0003700]; response to heat [GO:0009408]	response to heat [GO:0009408]	sequence-specific DNA binding [GO:0043565]; sequence-specific DNA binding transcription factor activity [GO:0003700]	nucleus [GO:0005634]
K4BWV2	K4BWV2_SOLLC	unreviewed	Uncharacterized protein	Solyc05g007770.2	Solanum lycopersicum (Tomato) (Lycopersicon esculentum)	282	nucleus [GO:0005634]; DNA binding [GO:0003677]; regulation of transcription, DNA-templated [GO:0006355]; transcription, DNA-templated [GO:0006351]	regulation of transcription, DNA-templated [GO:0006355]; transcription, DNA-templated [GO:0006351]	DNA binding [GO:0003677]	nucleus [GO:0005634]
G8Z267	G8Z267_SOLLC	unreviewed	Hop-interacting protein THI039 (Uncharacterized protein)	Solyc12g005340.1	Solanum lycopersicum (Tomato) (Lycopersicon esculentum)	558	regulation of transcription, DNA-templated [GO:0006355]; transcription, DNA-templated [GO:0006351]	regulation of transcription, DNA-templated [GO:0006355]; transcription, DNA-templated [GO:0006351]
K4B3X6	K4B3X6_SOLLC	unreviewed	Uncharacterized protein	Solyc01g111130.2	Solanum lycopersicum (Tomato) (Lycopersicon esculentum)	333	intracellular [GO:0005622]; sequence-specific DNA binding transcription factor activity [GO:0003700]; fatty acid beta-oxidation [GO:0006635]; protein import into peroxisome matrix [GO:0016558]	fatty acid beta-oxidation [GO:0006635]; protein import into peroxisome matrix [GO:0016558]	sequence-specific DNA binding transcription factor activity [GO:0003700]	intracellular [GO:0005622]
O65135	O65135_SOLLC	unreviewed	APETALA3 homolog LeAP3 (Fragment)		Solanum lycopersicum (Tomato) (Lycopersicon esculentum)	203	nucleus [GO:0005634]; DNA binding [GO:0003677]; sequence-specific DNA binding transcription factor activity [GO:0003700]; transcription, DNA-templated [GO:0006351]	transcription, DNA-templated [GO:0006351]	DNA binding [GO:0003677]; sequence-specific DNA binding transcription factor activity [GO:0003700]	nucleus [GO:0005634]
A1Z368	A1Z368_SOLLC	unreviewed	GAMyb-like1		Solanum lycopersicum (Tomato) (Lycopersicon esculentum)	537	chromatin binding [GO:0003682]; DNA binding [GO:0003677]		chromatin binding [GO:0003682]; DNA binding [GO:0003677]
K4ATA3	K4ATA3_SOLLC	unreviewed	Uncharacterized protein	LOC100037511	Solanum lycopersicum (Tomato) (Lycopersicon esculentum)	537	chromatin binding [GO:0003682]; DNA binding [GO:0003677]		chromatin binding [GO:0003682]; DNA binding [GO:0003677]
Q9ARC7	Q9ARC7_SOLLC	unreviewed	Uncharacterized protein	LOC778199	Solanum lycopersicum (Tomato) (Lycopersicon esculentum)	739	sequence-specific DNA binding [GO:0043565]; sequence-specific DNA binding transcription factor activity [GO:0003700]		sequence-specific DNA binding [GO:0043565]; sequence-specific DNA binding transcription factor activity [GO:0003700]
Q9ARD0	Q9ARD0_SOLLC	unreviewed	Putative uncharacterized protein		Solanum lycopersicum (Tomato) (Lycopersicon esculentum)	739	sequence-specific DNA binding [GO:0043565]; sequence-specific DNA binding transcription factor activity [GO:0003700]		sequence-specific DNA binding [GO:0043565]; sequence-specific DNA binding transcription factor activity [GO:0003700]
K4DGK4	K4DGK4_SOLLC	unreviewed	Uncharacterized protein	Solyc12g087830.1	Solanum lycopersicum (Tomato) (Lycopersicon esculentum)	198	nucleus [GO:0005634]; DNA binding [GO:0003677]; sequence-specific DNA binding transcription factor activity [GO:0003700]; transcription, DNA-templated [GO:0006351]	transcription, DNA-templated [GO:0006351]	DNA binding [GO:0003677]; sequence-specific DNA binding transcription factor activity [GO:0003700]	nucleus [GO:0005634]
K4BKY5	K4BKY5_SOLLC	unreviewed	Uncharacterized protein	Solyc03g114830.2	Solanum lycopersicum (Tomato) (Lycopersicon esculentum)	247	nucleus [GO:0005634]; DNA binding [GO:0003677]; sequence-specific DNA binding transcription factor activity [GO:0003700]; transcription, DNA-templated [GO:0006351]	transcription, DNA-templated [GO:0006351]	DNA binding [GO:0003677]; sequence-specific DNA binding transcription factor activity [GO:0003700]	nucleus [GO:0005634]
Q7XBM0	Q7XBM0_SOLLC	unreviewed	EuFUL FRUITFULL-like MADS-box (Fragment)	LeFUL2	Solanum lycopersicum (Tomato) (Lycopersicon esculentum)	210	nucleus [GO:0005634]; DNA binding [GO:0003677]; sequence-specific DNA binding transcription factor activity [GO:0003700]; transcription, DNA-templated [GO:0006351]	transcription, DNA-templated [GO:0006351]	DNA binding [GO:0003677]; sequence-specific DNA binding transcription factor activity [GO:0003700]	nucleus [GO:0005634]
A2I5C7	A2I5C7_SOLLC	unreviewed	Lanceolate (Uncharacterized protein)	Solyc07g062680.1	Solanum lycopersicum (Tomato) (Lycopersicon esculentum)	400	intracellular [GO:0005622]; sequence-specific DNA binding transcription factor activity [GO:0003700]; cell differentiation [GO:0030154]; embryo development ending in seed dormancy [GO:0009793]; iron-sulfur cluster assembly [GO:0016226]; jasmonic acid mediated signaling pathway [GO:0009867]; leaf morphogenesis [GO:0009965]; MAPK cascade [GO:0000165]; negative regulation of defense response [GO:003…	cell differentiation [GO:0030154]; embryo development ending in seed dormancy [GO:0009793]; iron-sulfur cluster assembly [GO:0016226]; jasmonic acid mediated signaling pathway [GO:0009867]; leaf morphogenesis [GO:0009965]; MAPK cascade [GO:0000165]; negative regulation of defense response [GO:0031348]; ovule development [GO:0048481]; positive regulation of development, heterochronic [GO:0045962];…	sequence-specific DNA binding transcription factor activity [GO:0003700]	intracellular [GO:0005622]
K4BNG7	K4BNG7_SOLLC	unreviewed	Uncharacterized protein	Solyc04g005610.2	Solanum lycopersicum (Tomato) (Lycopersicon esculentum)	275	nucleus [GO:0005634]; DNA binding [GO:0003677]; regulation of transcription, DNA-templated [GO:0006355]; transcription, DNA-templated [GO:0006351]	regulation of transcription, DNA-templated [GO:0006355]; transcription, DNA-templated [GO:0006351]	DNA binding [GO:0003677]	nucleus [GO:0005634]
G3BGV2	G3BGV2_SOLLC	unreviewed	TCP transcription factor 12	TCP12	Solanum lycopersicum (Tomato) (Lycopersicon esculentum)	374
K4DGK2	K4DGK2_SOLLC	unreviewed	Uncharacterized protein	Solyc12g087810.1	Solanum lycopersicum (Tomato) (Lycopersicon esculentum)	140	nucleus [GO:0005634]; sequence-specific DNA binding transcription factor activity [GO:0003700]		sequence-specific DNA binding transcription factor activity [GO:0003700]	nucleus [GO:0005634]
E0A8P3	E0A8P3_SOLLC	unreviewed	Auxin response factor	ARF8-1	Solanum lycopersicum (Tomato) (Lycopersicon esculentum)	844	nucleus [GO:0005634]; DNA binding [GO:0003677]; auxin-activated signaling pathway [GO:0009734]; regulation of transcription, DNA-templated [GO:0006355]; transcription, DNA-templated [GO:0006351]	auxin-activated signaling pathway [GO:0009734]; regulation of transcription, DNA-templated [GO:0006355]; transcription, DNA-templated [GO:0006351]	DNA binding [GO:0003677]	nucleus [GO:0005634]
G9HPX1	G9HPX1_SOLLC	unreviewed	Auxin-responsive protein	Solyc03g120500.2	Solanum lycopersicum (Tomato) (Lycopersicon esculentum)	278	nucleus [GO:0005634]; auxin-activated signaling pathway [GO:0009734]; regulation of transcription, DNA-templated [GO:0006355]; transcription, DNA-templated [GO:0006351]	auxin-activated signaling pathway [GO:0009734]; regulation of transcription, DNA-templated [GO:0006355]; transcription, DNA-templated [GO:0006351]		nucleus [GO:0005634]
O64917	O64917_SOLLC	unreviewed	Auxin-responsive protein (Fragment)	IAA6	Solanum lycopersicum (Tomato) (Lycopersicon esculentum)	97	nucleus [GO:0005634]; auxin-activated signaling pathway [GO:0009734]; regulation of transcription, DNA-templated [GO:0006355]; transcription, DNA-templated [GO:0006351]	auxin-activated signaling pathway [GO:0009734]; regulation of transcription, DNA-templated [GO:0006355]; transcription, DNA-templated [GO:0006351]		nucleus [GO:0005634]
K4BDA1	K4BDA1_SOLLC	unreviewed	Uncharacterized protein	Solyc02g093050.2	Solanum lycopersicum (Tomato) (Lycopersicon esculentum)	326	sequence-specific DNA binding [GO:0043565]; sequence-specific DNA binding transcription factor activity [GO:0003700]		sequence-specific DNA binding [GO:0043565]; sequence-specific DNA binding transcription factor activity [GO:0003700]
Q8GTG1	Q8GTG1_SOLLC	unreviewed	WRKY transcription factor IId-4 (Fragment)		Solanum lycopersicum (Tomato) (Lycopersicon esculentum)	60	sequence-specific DNA binding [GO:0043565]; sequence-specific DNA binding transcription factor activity [GO:0003700]		sequence-specific DNA binding [GO:0043565]; sequence-specific DNA binding transcription factor activity [GO:0003700]
K4AXI1	K4AXI1_SOLLC	unreviewed	Uncharacterized protein	Solyc01g079360.2	Solanum lycopersicum (Tomato) (Lycopersicon esculentum)	240	sequence-specific DNA binding [GO:0043565]; sequence-specific DNA binding transcription factor activity [GO:0003700]		sequence-specific DNA binding [GO:0043565]; sequence-specific DNA binding transcription factor activity [GO:0003700]
Q8GTG3	Q8GTG3_SOLLC	unreviewed	WRKY transcription factor IIe-1 (Fragment)		Solanum lycopersicum (Tomato) (Lycopersicon esculentum)	175	sequence-specific DNA binding [GO:0043565]; sequence-specific DNA binding transcription factor activity [GO:0003700]		sequence-specific DNA binding [GO:0043565]; sequence-specific DNA binding transcription factor activity [GO:0003700]
K4AT47	K4AT47_SOLLC	unreviewed	Uncharacterized protein	Solyc01g008490.2	Solanum lycopersicum (Tomato) (Lycopersicon esculentum)	312	CCAAT-binding factor complex [GO:0016602]; DNA binding [GO:0003677]; sequence-specific DNA binding transcription factor activity [GO:0003700]		DNA binding [GO:0003677]; sequence-specific DNA binding transcription factor activity [GO:0003700]	CCAAT-binding factor complex [GO:0016602]
K4CIC1	K4CIC1_SOLLC	unreviewed	Uncharacterized protein	Solyc08g006320.2	Solanum lycopersicum (Tomato) (Lycopersicon esculentum)	328	sequence-specific DNA binding [GO:0043565]; sequence-specific DNA binding transcription factor activity [GO:0003700]		sequence-specific DNA binding [GO:0043565]; sequence-specific DNA binding transcription factor activity [GO:0003700]
Q8GTG6	Q8GTG6_SOLLC	unreviewed	WRKY transcription factor IId-1 splice variant 1 (Fragment)		Solanum lycopersicum (Tomato) (Lycopersicon esculentum)	84	sequence-specific DNA binding [GO:0043565]; sequence-specific DNA binding transcription factor activity [GO:0003700]		sequence-specific DNA binding [GO:0043565]; sequence-specific DNA binding transcription factor activity [GO:0003700]
H8ZRY4	H8ZRY4_SOLLC	unreviewed	Calmodulin-binding transcription factor SR3		Solanum lycopersicum (Tomato) (Lycopersicon esculentum)	920	nucleus [GO:0005634]; DNA binding [GO:0003677]		DNA binding [GO:0003677]	nucleus [GO:0005634]
K4CV33	K4CV33_SOLLC	unreviewed	Uncharacterized protein	Solyc09g074560.2	Solanum lycopersicum (Tomato) (Lycopersicon esculentum)	373	intracellular [GO:0005622]; sequence-specific DNA binding transcription factor activity [GO:0003700]; zinc ion binding [GO:0008270]; coumarin biosynthetic process [GO:0009805]; positive regulation of flavonoid biosynthetic process [GO:0009963]; response to wounding [GO:0009611]	coumarin biosynthetic process [GO:0009805]; positive regulation of flavonoid biosynthetic process [GO:0009963]; response to wounding [GO:0009611]	sequence-specific DNA binding transcription factor activity [GO:0003700]; zinc ion binding [GO:0008270]	intracellular [GO:0005622]
K4DFN6	K4DFN6_SOLLC	unreviewed	Uncharacterized protein	Solyc12g049560.1	Solanum lycopersicum (Tomato) (Lycopersicon esculentum)	386	nucleus [GO:0005634]; DNA binding [GO:0003677]; sequence-specific DNA binding transcription factor activity [GO:0003700]; transcription, DNA-templated [GO:0006351]	transcription, DNA-templated [GO:0006351]	DNA binding [GO:0003677]; sequence-specific DNA binding transcription factor activity [GO:0003700]	nucleus [GO:0005634]
G3BGV0	G3BGV0_SOLLC	unreviewed	TCP transcription factor 10	TCP10	Solanum lycopersicum (Tomato) (Lycopersicon esculentum)	313
K4B6I3	K4B6I3_SOLLC	unreviewed	Uncharacterized protein	Solyc02g062950.2	Solanum lycopersicum (Tomato) (Lycopersicon esculentum)	341	nucleus [GO:0005634]; sequence-specific DNA binding [GO:0043565]; sequence-specific DNA binding transcription factor activity [GO:0003700]; transcription, DNA-templated [GO:0006351]	transcription, DNA-templated [GO:0006351]	sequence-specific DNA binding [GO:0043565]; sequence-specific DNA binding transcription factor activity [GO:0003700]	nucleus [GO:0005634]
Q43507	Q43507_SOLLC	unreviewed	G-box binding protein (Fragment)	GBF12	Solanum lycopersicum (Tomato) (Lycopersicon esculentum)	232	sequence-specific DNA binding [GO:0043565]; sequence-specific DNA binding transcription factor activity [GO:0003700]		sequence-specific DNA binding [GO:0043565]; sequence-specific DNA binding transcription factor activity [GO:0003700]
F6KQN3	F6KQN3_SOLLC	unreviewed	AP2 transcription factor SlAP2b		Solanum lycopersicum (Tomato) (Lycopersicon esculentum)	504	nucleus [GO:0005634]; DNA binding [GO:0003677]; sequence-specific DNA binding transcription factor activity [GO:0003700]; transcription, DNA-templated [GO:0006351]	transcription, DNA-templated [GO:0006351]	DNA binding [GO:0003677]; sequence-specific DNA binding transcription factor activity [GO:0003700]	nucleus [GO:0005634]
K4B6T1	K4B6T1_SOLLC	unreviewed	Uncharacterized protein	AP2b	Solanum lycopersicum (Tomato) (Lycopersicon esculentum)	504	nucleus [GO:0005634]; DNA binding [GO:0003677]; sequence-specific DNA binding transcription factor activity [GO:0003700]; meristem maintenance [GO:0010073]; ovule development [GO:0048481]; seed development [GO:0048316]; specification of floral organ identity [GO:0010093]; transcription, DNA-templated [GO:0006351]	meristem maintenance [GO:0010073]; ovule development [GO:0048481]; seed development [GO:0048316]; specification of floral organ identity [GO:0010093]; transcription, DNA-templated [GO:0006351]	DNA binding [GO:0003677]; sequence-specific DNA binding transcription factor activity [GO:0003700]	nucleus [GO:0005634]
K4C7R3	K4C7R3_SOLLC	unreviewed	Uncharacterized protein	Solyc06g066370.2	Solanum lycopersicum (Tomato) (Lycopersicon esculentum)	535	sequence-specific DNA binding [GO:0043565]; sequence-specific DNA binding transcription factor activity [GO:0003700]		sequence-specific DNA binding [GO:0043565]; sequence-specific DNA binding transcription factor activity [GO:0003700]
Q9FR33	Q9FR33_SOLLC	unreviewed	Ripening regulated protein DDTFR10/A (Fragment)	A DDTFR10	Solanum lycopersicum (Tomato) (Lycopersicon esculentum)	214	nucleus [GO:0005634]; DNA binding [GO:0003677]; sequence-specific DNA binding transcription factor activity [GO:0003700]; transcription, DNA-templated [GO:0006351]	transcription, DNA-templated [GO:0006351]	DNA binding [GO:0003677]; sequence-specific DNA binding transcription factor activity [GO:0003700]	nucleus [GO:0005634]
Q7XBM1	Q7XBM1_SOLLC	unreviewed	EuFUL FRUITFULL-like MADS-box (Fragment)	LeFUL1	Solanum lycopersicum (Tomato) (Lycopersicon esculentum)	209	nucleus [GO:0005634]; DNA binding [GO:0003677]; sequence-specific DNA binding transcription factor activity [GO:0003700]; transcription, DNA-templated [GO:0006351]	transcription, DNA-templated [GO:0006351]	DNA binding [GO:0003677]; sequence-specific DNA binding transcription factor activity [GO:0003700]	nucleus [GO:0005634]
Q8H284	Q8H284_SOLLC	unreviewed	TDR4 transcription factor		Solanum lycopersicum (Tomato) (Lycopersicon esculentum)	245	nucleus [GO:0005634]; DNA binding [GO:0003677]; sequence-specific DNA binding transcription factor activity [GO:0003700]; transcription, DNA-templated [GO:0006351]	transcription, DNA-templated [GO:0006351]	DNA binding [GO:0003677]; sequence-specific DNA binding transcription factor activity [GO:0003700]	nucleus [GO:0005634]
Q7Y0Z7	Q7Y0Z7_SOLLC	unreviewed	Bell-like homeodomain protein 2 (Uncharacterized protein)	BL2	Solanum lycopersicum (Tomato) (Lycopersicon esculentum)	699	nucleus [GO:0005634]; DNA binding [GO:0003677]; regulation of transcription, DNA-templated [GO:0006355]	regulation of transcription, DNA-templated [GO:0006355]	DNA binding [GO:0003677]	nucleus [GO:0005634]
C9EID2	C9EID2_SOLLC	unreviewed	Putative alfin-like transcription factor (Uncharacterized protein)	fin1	Solanum lycopersicum (Tomato) (Lycopersicon esculentum)	248	zinc ion binding [GO:0008270]; regulation of transcription, DNA-templated [GO:0006355]	regulation of transcription, DNA-templated [GO:0006355]	zinc ion binding [GO:0008270]
D1M7W9	D1M7W9_SOLLC	unreviewed	Heat stress transcription factor A3	HSFA3	Solanum lycopersicum (Tomato) (Lycopersicon esculentum)	506	nucleus [GO:0005634]; sequence-specific DNA binding [GO:0043565]; sequence-specific DNA binding transcription factor activity [GO:0003700]; response to heat [GO:0009408]	response to heat [GO:0009408]	sequence-specific DNA binding [GO:0043565]; sequence-specific DNA binding transcription factor activity [GO:0003700]	nucleus [GO:0005634]
Q0PXC2	Q0PXC2_SOLLC	unreviewed	TPI		Solanum lycopersicum (Tomato) (Lycopersicon esculentum)	215	nucleus [GO:0005634]; DNA binding [GO:0003677]; sequence-specific DNA binding transcription factor activity [GO:0003700]; transcription, DNA-templated [GO:0006351]	transcription, DNA-templated [GO:0006351]	DNA binding [GO:0003677]; sequence-specific DNA binding transcription factor activity [GO:0003700]	nucleus [GO:0005634]
K4BN49	K4BN49_SOLLC	unreviewed	Uncharacterized protein	LOC543910	Solanum lycopersicum (Tomato) (Lycopersicon esculentum)	386	nucleus [GO:0005634]; DNA binding [GO:0003677]; sequence-specific DNA binding transcription factor activity [GO:0003700]; transcription, DNA-templated [GO:0006351]	transcription, DNA-templated [GO:0006351]	DNA binding [GO:0003677]; sequence-specific DNA binding transcription factor activity [GO:0003700]	nucleus [GO:0005634]
Q6TXK7	Q6TXK7_SOLLC	unreviewed	JERF3	JERF3	Solanum lycopersicum (Tomato) (Lycopersicon esculentum)	327	nucleus [GO:0005634]; DNA binding [GO:0003677]; sequence-specific DNA binding transcription factor activity [GO:0003700]; transcription, DNA-templated [GO:0006351]	transcription, DNA-templated [GO:0006351]	DNA binding [GO:0003677]; sequence-specific DNA binding transcription factor activity [GO:0003700]	nucleus [GO:0005634]
K4D6Q0	K4D6Q0_SOLLC	unreviewed	NAC4 domain protein (Uncharacterized protein)	Solyc11g017470.1	Solanum lycopersicum (Tomato) (Lycopersicon esculentum)	291	DNA binding [GO:0003677]; regulation of transcription, DNA-templated [GO:0006355]	regulation of transcription, DNA-templated [GO:0006355]	DNA binding [GO:0003677]
C0KYN1	C0KYN1_SOLLC	unreviewed	BZIP transcription factor (Uncharacterized protein)	ZIP	Solanum lycopersicum (Tomato) (Lycopersicon esculentum)	163	sequence-specific DNA binding [GO:0043565]; sequence-specific DNA binding transcription factor activity [GO:0003700]		sequence-specific DNA binding [GO:0043565]; sequence-specific DNA binding transcription factor activity [GO:0003700]
K4C7Q8	K4C7Q8_SOLLC	unreviewed	Uncharacterized protein	Solyc06g066320.2	Solanum lycopersicum (Tomato) (Lycopersicon esculentum)	523	nucleus [GO:0005634]; DNA binding [GO:0003677]; transcription, DNA-templated [GO:0006351]	transcription, DNA-templated [GO:0006351]	DNA binding [GO:0003677]	nucleus [GO:0005634]
Q9XH12	Q9XH12_SOLLC	unreviewed	Phantastica		Solanum lycopersicum (Tomato) (Lycopersicon esculentum)	360	chromatin binding [GO:0003682]; DNA binding [GO:0003677]		chromatin binding [GO:0003682]; DNA binding [GO:0003677]
K4AXN2	K4AXN2_SOLLC	unreviewed	Uncharacterized protein	CIP2b	Solanum lycopersicum (Tomato) (Lycopersicon esculentum)	258	CCAAT-binding factor complex [GO:0016602]; sequence-specific DNA binding [GO:0043565]; sequence-specific DNA binding transcription factor activity [GO:0003700]		sequence-specific DNA binding [GO:0043565]; sequence-specific DNA binding transcription factor activity [GO:0003700]	CCAAT-binding factor complex [GO:0016602]
Q2VY17	Q2VY17_SOLLC	unreviewed	CONSTANS interacting protein 2b	CIP2b	Solanum lycopersicum (Tomato) (Lycopersicon esculentum)	228	CCAAT-binding factor complex [GO:0016602]; sequence-specific DNA binding [GO:0043565]; sequence-specific DNA binding transcription factor activity [GO:0003700]		sequence-specific DNA binding [GO:0043565]; sequence-specific DNA binding transcription factor activity [GO:0003700]	CCAAT-binding factor complex [GO:0016602]
Q944N1	LHP1_SOLLC	reviewed	Chromo domain protein LHP1 (Protein LIKE HETEROCHROMATIN PROTEIN 1) (Sl LHP1)	LHP1 HP1-L	Solanum lycopersicum (Tomato) (Lycopersicon esculentum)	399	nucleus [GO:0005634]; chromatin modification [GO:0016568]; regulation of transcription, DNA-templated [GO:0006355]; transcription, DNA-templated [GO:0006351]	chromatin modification [GO:0016568]; regulation of transcription, DNA-templated [GO:0006355]; transcription, DNA-templated [GO:0006351]		nucleus [GO:0005634]
Q94FV2	Q94FV2_SOLLC	unreviewed	EIL3 (Uncharacterized protein)	EIL3	Solanum lycopersicum (Tomato) (Lycopersicon esculentum)	601	nucleus [GO:0005634]; sequence-specific DNA binding transcription factor activity [GO:0003700]		sequence-specific DNA binding transcription factor activity [GO:0003700]	nucleus [GO:0005634]
Q94FV3	Q94FV3_SOLLC	unreviewed	EIL2 (Uncharacterized protein)	EIL2	Solanum lycopersicum (Tomato) (Lycopersicon esculentum)	614	nucleus [GO:0005634]; sequence-specific DNA binding transcription factor activity [GO:0003700]		sequence-specific DNA binding transcription factor activity [GO:0003700]	nucleus [GO:0005634]
Q94FV4	Q94FV4_SOLLC	unreviewed	EIL1 (Uncharacterized protein)	EIL1	Solanum lycopersicum (Tomato) (Lycopersicon esculentum)	610	nucleus [GO:0005634]; sequence-specific DNA binding transcription factor activity [GO:0003700]		sequence-specific DNA binding transcription factor activity [GO:0003700]	nucleus [GO:0005634]
Q94EX6	Q94EX6_SOLLC	unreviewed	Leucine-zipper transcription factor (Uncharacterized protein)	NITF	Solanum lycopersicum (Tomato) (Lycopersicon esculentum)	370	sequence-specific DNA binding [GO:0043565]; sequence-specific DNA binding transcription factor activity [GO:0003700]; transcription, DNA-templated [GO:0006351]	transcription, DNA-templated [GO:0006351]	sequence-specific DNA binding [GO:0043565]; sequence-specific DNA binding transcription factor activity [GO:0003700]
G8Z269	G8Z269_SOLLC	unreviewed	Hop-interacting protein THI041		Solanum lycopersicum (Tomato) (Lycopersicon esculentum)	430	nucleus [GO:0005634]; DNA binding [GO:0003677]; regulation of transcription, DNA-templated [GO:0006355]	regulation of transcription, DNA-templated [GO:0006355]	DNA binding [GO:0003677]	nucleus [GO:0005634]
K4CBI3	K4CBI3_SOLLC	unreviewed	Uncharacterized protein	T12	Solanum lycopersicum (Tomato) (Lycopersicon esculentum)	431	nucleus [GO:0005634]; DNA binding [GO:0003677]; regulation of transcription, DNA-templated [GO:0006355]	regulation of transcription, DNA-templated [GO:0006355]	DNA binding [GO:0003677]	nucleus [GO:0005634]
O22300	LET12_SOLLC	reviewed	Homeobox protein knotted-1-like LET12	LET12	Solanum lycopersicum (Tomato) (Lycopersicon esculentum)	426	nucleus [GO:0005634]; DNA binding [GO:0003677]; regulation of transcription, DNA-templated [GO:0006355]	regulation of transcription, DNA-templated [GO:0006355]	DNA binding [GO:0003677]	nucleus [GO:0005634]
Q9ZRB9	Q9ZRB9_SOLLC	unreviewed	Homeobox 1 protein (Fragment)	THox1	Solanum lycopersicum (Tomato) (Lycopersicon esculentum)	392	nucleus [GO:0005634]; DNA binding [GO:0003677]; regulation of transcription, DNA-templated [GO:0006355]	regulation of transcription, DNA-templated [GO:0006355]	DNA binding [GO:0003677]	nucleus [GO:0005634]
Q9SM50	HY5_SOLLC	reviewed	Transcription factor HY5 (LeHY5) (tHY5)	HY5	Solanum lycopersicum (Tomato) (Lycopersicon esculentum)	158	nucleus [GO:0005634]; double-stranded DNA binding [GO:0003690]; sequence-specific DNA binding [GO:0043565]; sequence-specific DNA binding transcription factor activity [GO:0003700]; calcium-mediated signaling [GO:0019722]; chromosome organization [GO:0051276]; gibberellic acid mediated signaling pathway [GO:0009740]; maintenance of meristem identity [GO:0010074]; mRNA export from nucleus [GO:0006…	calcium-mediated signaling [GO:0019722]; chromosome organization [GO:0051276]; gibberellic acid mediated signaling pathway [GO:0009740]; maintenance of meristem identity [GO:0010074]; mRNA export from nucleus [GO:0006406]; positive regulation of anthocyanin metabolic process [GO:0031539]; positive regulation of cell proliferation [GO:0008284]; positive regulation of circadian rhythm [GO:0042753];…	double-stranded DNA binding [GO:0003690]; sequence-specific DNA binding [GO:0043565]; sequence-specific DNA binding transcription factor activity [GO:0003700]	nucleus [GO:0005634]
Q9SWW1	Q9SWW1_SOLLC	unreviewed	Ethylene-responsive transcriptional coactivator (Multiprotein bridging factor ER24)	ER24	Solanum lycopersicum (Tomato) (Lycopersicon esculentum)	146	sequence-specific DNA binding [GO:0043565]		sequence-specific DNA binding [GO:0043565]
Q9ZRB8	Q9ZRB8_SOLLC	unreviewed	Homeobox 2 protein	THox2	Solanum lycopersicum (Tomato) (Lycopersicon esculentum)	310	nucleus [GO:0005634]; DNA binding [GO:0003677]; regulation of transcription, DNA-templated [GO:0006355]	regulation of transcription, DNA-templated [GO:0006355]	DNA binding [GO:0003677]	nucleus [GO:0005634]
Q9ZRC0	Q9ZRC0_SOLLC	unreviewed	Knotted 3 protein	TKn3	Solanum lycopersicum (Tomato) (Lycopersicon esculentum)	320	nucleus [GO:0005634]; sequence-specific DNA binding [GO:0043565]; regulation of transcription, DNA-templated [GO:0006355]	regulation of transcription, DNA-templated [GO:0006355]	sequence-specific DNA binding [GO:0043565]	nucleus [GO:0005634]
K4C1N6	K4C1N6_SOLLC	unreviewed	Uncharacterized protein	Solyc05g052050.1	Solanum lycopersicum (Tomato) (Lycopersicon esculentum)	234	nucleus [GO:0005634]; DNA binding [GO:0003677]; sequence-specific DNA binding transcription factor activity [GO:0003700]; transcription, DNA-templated [GO:0006351]	transcription, DNA-templated [GO:0006351]	DNA binding [GO:0003677]; sequence-specific DNA binding transcription factor activity [GO:0003700]	nucleus [GO:0005634]
O04680	O04680_SOLLC	unreviewed	Pti4 (Fragment)		Solanum lycopersicum (Tomato) (Lycopersicon esculentum)	234	nucleus [GO:0005634]; DNA binding [GO:0003677]; sequence-specific DNA binding transcription factor activity [GO:0003700]; transcription, DNA-templated [GO:0006351]	transcription, DNA-templated [GO:0006351]	DNA binding [GO:0003677]; sequence-specific DNA binding transcription factor activity [GO:0003700]	nucleus [GO:0005634]
O04682	PTI6_SOLLC	reviewed	Pathogenesis-related genes transcriptional activator PTI6 (PTO-interacting protein 6)	PTI6	Solanum lycopersicum (Tomato) (Lycopersicon esculentum)	248	nucleus [GO:0005634]; DNA binding [GO:0003677]; sequence-specific DNA binding transcription factor activity [GO:0003700]; defense response [GO:0006952]; transcription, DNA-templated [GO:0006351]	defense response [GO:0006952]; transcription, DNA-templated [GO:0006351]	DNA binding [GO:0003677]; sequence-specific DNA binding transcription factor activity [GO:0003700]	nucleus [GO:0005634]
O04681	PTI5_SOLLC	reviewed	Pathogenesis-related genes transcriptional activator PTI5 (PTO-interacting protein 5)	PTI5	Solanum lycopersicum (Tomato) (Lycopersicon esculentum)	161	nucleus [GO:0005634]; DNA binding [GO:0003677]; sequence-specific DNA binding transcription factor activity [GO:0003700]; defense response [GO:0006952]; transcription, DNA-templated [GO:0006351]	defense response [GO:0006952]; transcription, DNA-templated [GO:0006351]	DNA binding [GO:0003677]; sequence-specific DNA binding transcription factor activity [GO:0003700]	nucleus [GO:0005634]
Q40168	AG_SOLLC	reviewed	Floral homeotic protein AGAMOUS (TAG1)	AG1	Solanum lycopersicum (Tomato) (Lycopersicon esculentum)	248	nucleus [GO:0005634]; DNA binding [GO:0003677]; sequence-specific DNA binding transcription factor activity [GO:0003700]; transcription, DNA-templated [GO:0006351]	transcription, DNA-templated [GO:0006351]	DNA binding [GO:0003677]; sequence-specific DNA binding transcription factor activity [GO:0003700]	nucleus [GO:0005634]
Q8H283	Q8H283_SOLLC	unreviewed	TAG1 transcription factor (Fragment)		Solanum lycopersicum (Tomato) (Lycopersicon esculentum)	197	nucleus [GO:0005634]; DNA binding [GO:0003677]; sequence-specific DNA binding transcription factor activity [GO:0003700]; transcription, DNA-templated [GO:0006351]	transcription, DNA-templated [GO:0006351]	DNA binding [GO:0003677]; sequence-specific DNA binding transcription factor activity [GO:0003700]	nucleus [GO:0005634]
Q43530	Q43530_SOLLC	unreviewed	Vsf-1 protein	vsf-1	Solanum lycopersicum (Tomato) (Lycopersicon esculentum)	444	sequence-specific DNA binding [GO:0043565]; sequence-specific DNA binding transcription factor activity [GO:0003700]		sequence-specific DNA binding [GO:0043565]; sequence-specific DNA binding transcription factor activity [GO:0003700]
Q40174	Q40174_SOLLC	unreviewed	THM18 protein (Uncharacterized protein)	THM18	Solanum lycopersicum (Tomato) (Lycopersicon esculentum)	265	chromatin binding [GO:0003682]; DNA binding [GO:0003677]		chromatin binding [GO:0003682]; DNA binding [GO:0003677]
Q8H1Z3	Q8H1Z3_SOLLC	unreviewed	MYB transcription factor (Fragment)	MYB	Solanum lycopersicum (Tomato) (Lycopersicon esculentum)	71	chromatin binding [GO:0003682]; DNA binding [GO:0003677]		chromatin binding [GO:0003682]; DNA binding [GO:0003677]
Q8LGR8	Q8LGR8_SOLLC	unreviewed	Ethylene response factor (Ethylene-responsive factor 1)	ERF1	Solanum lycopersicum (Tomato) (Lycopersicon esculentum)	224	nucleus [GO:0005634]; DNA binding [GO:0003677]; sequence-specific DNA binding transcription factor activity [GO:0003700]; transcription, DNA-templated [GO:0006351]	transcription, DNA-templated [GO:0006351]	DNA binding [GO:0003677]; sequence-specific DNA binding transcription factor activity [GO:0003700]	nucleus [GO:0005634]
Q8S9H4	Q8S9H4_SOLLC	unreviewed	Ethylene response factor 1 (Ethylene-responsive transcription factor 1)	ERF1	Solanum lycopersicum (Tomato) (Lycopersicon esculentum)	204	nucleus [GO:0005634]; DNA binding [GO:0003677]; sequence-specific DNA binding transcription factor activity [GO:0003700]; transcription, DNA-templated [GO:0006351]	transcription, DNA-templated [GO:0006351]	DNA binding [GO:0003677]; sequence-specific DNA binding transcription factor activity [GO:0003700]	nucleus [GO:0005634]
Q8W1R8	Q8W1R8_SOLLC	unreviewed	Blind (Uncharacterized protein)	LOC543703	Solanum lycopersicum (Tomato) (Lycopersicon esculentum)	315	chromatin binding [GO:0003682]; DNA binding [GO:0003677]		chromatin binding [GO:0003682]; DNA binding [GO:0003677]
O64922	O64922_SOLLC	unreviewed	Auxin-responsive protein (Fragment)	IAA11	Solanum lycopersicum (Tomato) (Lycopersicon esculentum)	77	nucleus [GO:0005634]; auxin-activated signaling pathway [GO:0009734]; regulation of transcription, DNA-templated [GO:0006355]; transcription, DNA-templated [GO:0006351]	auxin-activated signaling pathway [GO:0009734]; regulation of transcription, DNA-templated [GO:0006355]; transcription, DNA-templated [GO:0006351]		nucleus [GO:0005634]
G9HPW5	G9HPW5_SOLLC	unreviewed	Auxin-responsive protein	Solyc06g008590.2	Solanum lycopersicum (Tomato) (Lycopersicon esculentum)	208	nucleus [GO:0005634]; auxin-activated signaling pathway [GO:0009734]; regulation of transcription, DNA-templated [GO:0006355]; transcription, DNA-templated [GO:0006351]	auxin-activated signaling pathway [GO:0009734]; regulation of transcription, DNA-templated [GO:0006355]; transcription, DNA-templated [GO:0006351]		nucleus [GO:0005634]
O64921	O64921_SOLLC	unreviewed	Auxin-responsive protein (Fragment)	IAA10	Solanum lycopersicum (Tomato) (Lycopersicon esculentum)	87	nucleus [GO:0005634]; auxin-activated signaling pathway [GO:0009734]; regulation of transcription, DNA-templated [GO:0006355]; transcription, DNA-templated [GO:0006351]	auxin-activated signaling pathway [GO:0009734]; regulation of transcription, DNA-templated [GO:0006355]; transcription, DNA-templated [GO:0006351]		nucleus [GO:0005634]
G9HPW4	G9HPW4_SOLLC	unreviewed	Auxin-responsive protein	Solyc01g097290.2	Solanum lycopersicum (Tomato) (Lycopersicon esculentum)	251	nucleus [GO:0005634]; sequence-specific DNA binding transcription factor activity [GO:0003700]; auxin-activated signaling pathway [GO:0009734]; response to cadmium ion [GO:0046686]; response to cyclopentenone [GO:0010583]; response to osmotic stress [GO:0006970]; transcription, DNA-templated [GO:0006351]	auxin-activated signaling pathway [GO:0009734]; response to cadmium ion [GO:0046686]; response to cyclopentenone [GO:0010583]; response to osmotic stress [GO:0006970]; transcription, DNA-templated [GO:0006351]	sequence-specific DNA binding transcription factor activity [GO:0003700]	nucleus [GO:0005634]
O64920	O64920_SOLLC	unreviewed	Auxin-responsive protein (Fragment)	IAA9	Solanum lycopersicum (Tomato) (Lycopersicon esculentum)	99	nucleus [GO:0005634]; auxin-activated signaling pathway [GO:0009734]; regulation of transcription, DNA-templated [GO:0006355]; transcription, DNA-templated [GO:0006351]	auxin-activated signaling pathway [GO:0009734]; regulation of transcription, DNA-templated [GO:0006355]; transcription, DNA-templated [GO:0006351]		nucleus [GO:0005634]
G9HPV4	G9HPV4_SOLLC	unreviewed	Auxin-responsive protein	Solyc09g065850.2	Solanum lycopersicum (Tomato) (Lycopersicon esculentum)	185	nucleus [GO:0005634]; auxin-activated signaling pathway [GO:0009734]; regulation of transcription, DNA-templated [GO:0006355]; transcription, DNA-templated [GO:0006351]	auxin-activated signaling pathway [GO:0009734]; regulation of transcription, DNA-templated [GO:0006355]; transcription, DNA-templated [GO:0006351]		nucleus [GO:0005634]
O64914	O64914_SOLLC	unreviewed	Auxin-responsive protein (Fragment)	IAA3	Solanum lycopersicum (Tomato) (Lycopersicon esculentum)	79	nucleus [GO:0005634]; auxin-activated signaling pathway [GO:0009734]; regulation of transcription, DNA-templated [GO:0006355]; transcription, DNA-templated [GO:0006351]	auxin-activated signaling pathway [GO:0009734]; regulation of transcription, DNA-templated [GO:0006355]; transcription, DNA-templated [GO:0006351]		nucleus [GO:0005634]
O64913	O64913_SOLLC	unreviewed	Auxin-responsive protein (Fragment)	IAA2	Solanum lycopersicum (Tomato) (Lycopersicon esculentum)	69	nucleus [GO:0005634]; auxin-activated signaling pathway [GO:0009734]; regulation of transcription, DNA-templated [GO:0006355]; transcription, DNA-templated [GO:0006351]	auxin-activated signaling pathway [GO:0009734]; regulation of transcription, DNA-templated [GO:0006355]; transcription, DNA-templated [GO:0006351]		nucleus [GO:0005634]
Q9LEG4	Q9LEG4_SOLLC	unreviewed	SANT/MYB domain protein (SANT/MYB protein) (Uncharacterized protein)	fsm1	Solanum lycopersicum (Tomato) (Lycopersicon esculentum)	88	nucleus [GO:0005634]; chromatin binding [GO:0003682]; DNA binding [GO:0003677]		chromatin binding [GO:0003682]; DNA binding [GO:0003677]	nucleus [GO:0005634]
Q9SCB4	Q9SCB4_SOLLC	unreviewed	I-box binding factor (Fragment)	LeMYBI	Solanum lycopersicum (Tomato) (Lycopersicon esculentum)	191	chromatin binding [GO:0003682]; DNA binding [GO:0003677]		chromatin binding [GO:0003682]; DNA binding [GO:0003677]
Q9LDP5	Q9LDP5_SOLLC	unreviewed	FLORICAULA/LEAFY-like protein	FALSIFLORA	Solanum lycopersicum (Tomato) (Lycopersicon esculentum)	412	DNA binding [GO:0003677]; regulation of transcription, DNA-templated [GO:0006355]	regulation of transcription, DNA-templated [GO:0006355]	DNA binding [GO:0003677]
Q9M6A9	Q9M6A9_SOLLC	unreviewed	Mutant FLORICAULA/LEAFY-like protein	FALSIFLORA	Solanum lycopersicum (Tomato) (Lycopersicon esculentum)	186	DNA binding [GO:0003677]; regulation of transcription, DNA-templated [GO:0006355]	regulation of transcription, DNA-templated [GO:0006355]	DNA binding [GO:0003677]
Q9LWB0	Q9LWB0_SOLLC	unreviewed	Homeodomain protein	h52	Solanum lycopersicum (Tomato) (Lycopersicon esculentum)	287	nucleus [GO:0005634]; sequence-specific DNA binding [GO:0043565]; sequence-specific DNA binding transcription factor activity [GO:0003700]; transcription, DNA-templated [GO:0006351]	transcription, DNA-templated [GO:0006351]	sequence-specific DNA binding [GO:0043565]; sequence-specific DNA binding transcription factor activity [GO:0003700]	nucleus [GO:0005634]
K4BWM4	K4BWM4_SOLLC	unreviewed	Uncharacterized protein	Solyc05g006980.2	Solanum lycopersicum (Tomato) (Lycopersicon esculentum)	288	nucleus [GO:0005634]; sequence-specific DNA binding [GO:0043565]; sequence-specific DNA binding transcription factor activity [GO:0003700]; transcription, DNA-templated [GO:0006351]	transcription, DNA-templated [GO:0006351]	sequence-specific DNA binding [GO:0043565]; sequence-specific DNA binding transcription factor activity [GO:0003700]	nucleus [GO:0005634]
E9JUM2	E9JUM2_SOLLC	unreviewed	MADS-box transcription factor ARLEQUIN	ALQ	Solanum lycopersicum (Tomato) (Lycopersicon esculentum)	269	nucleus [GO:0005634]; DNA binding [GO:0003677]; sequence-specific DNA binding transcription factor activity [GO:0003700]; transcription, DNA-templated [GO:0006351]	transcription, DNA-templated [GO:0006351]	DNA binding [GO:0003677]; sequence-specific DNA binding transcription factor activity [GO:0003700]	nucleus [GO:0005634]
Q8H281	Q8H281_SOLLC	unreviewed	TAGL1 transcription factor		Solanum lycopersicum (Tomato) (Lycopersicon esculentum)	269	nucleus [GO:0005634]; DNA binding [GO:0003677]; sequence-specific DNA binding transcription factor activity [GO:0003700]; transcription, DNA-templated [GO:0006351]	transcription, DNA-templated [GO:0006351]	DNA binding [GO:0003677]; sequence-specific DNA binding transcription factor activity [GO:0003700]	nucleus [GO:0005634]
Q40173	Q40173_SOLLC	unreviewed	Myb-related transcription factor	THM16	Solanum lycopersicum (Tomato) (Lycopersicon esculentum)	274	chromatin binding [GO:0003682]; DNA binding [GO:0003677]		chromatin binding [GO:0003682]; DNA binding [GO:0003677]
Q8H6X2	Q8H6X2_SOLLC	unreviewed	BHLH transcriptional regulator	fer	Solanum lycopersicum (Tomato) (Lycopersicon esculentum)	297
Q8GZE9	Q8GZE9_SOLLC	unreviewed	Ethylene responsive element binding protein	EREB	Solanum lycopersicum (Tomato) (Lycopersicon esculentum)	245	nucleus [GO:0005634]; DNA binding [GO:0003677]; sequence-specific DNA binding transcription factor activity [GO:0003700]; transcription, DNA-templated [GO:0006351]	transcription, DNA-templated [GO:0006351]	DNA binding [GO:0003677]; sequence-specific DNA binding transcription factor activity [GO:0003700]	nucleus [GO:0005634]
Q8H280	Q8H280_SOLLC	unreviewed	TAGL11 transcription factor (Uncharacterized protein)	LOC543842	Solanum lycopersicum (Tomato) (Lycopersicon esculentum)	223	nucleus [GO:0005634]; DNA binding [GO:0003677]; sequence-specific DNA binding transcription factor activity [GO:0003700]; transcription, DNA-templated [GO:0006351]	transcription, DNA-templated [GO:0006351]	DNA binding [GO:0003677]; sequence-specific DNA binding transcription factor activity [GO:0003700]	nucleus [GO:0005634]
Q8H279	Q8H279_SOLLC	unreviewed	TAGL12 transcription factor		Solanum lycopersicum (Tomato) (Lycopersicon esculentum)	201	nucleus [GO:0005634]; DNA binding [GO:0003677]; sequence-specific DNA binding transcription factor activity [GO:0003700]; transcription, DNA-templated [GO:0006351]	transcription, DNA-templated [GO:0006351]	DNA binding [GO:0003677]; sequence-specific DNA binding transcription factor activity [GO:0003700]	nucleus [GO:0005634]
Q43524	Q43524_SOLLC	unreviewed	Transcription factor (Uncharacterized protein)	THM1	Solanum lycopersicum (Tomato) (Lycopersicon esculentum)	331	nucleus [GO:0005634]; chromatin binding [GO:0003682]; DNA binding [GO:0003677]; sequence-specific DNA binding transcription factor activity [GO:0003700]; positive regulation of syringal lignin biosynthetic process [GO:1901430]; positive regulation of transcription, DNA-templated [GO:0045893]; regulation of secondary cell wall biogenesis [GO:2000652]	positive regulation of syringal lignin biosynthetic process [GO:1901430]; positive regulation of transcription, DNA-templated [GO:0045893]; regulation of secondary cell wall biogenesis [GO:2000652]	chromatin binding [GO:0003682]; DNA binding [GO:0003677]; sequence-specific DNA binding transcription factor activity [GO:0003700]	nucleus [GO:0005634]
K4C3P1	K4C3P1_SOLLC	unreviewed	Uncharacterized protein	Solyc06g008610.2	Solanum lycopersicum (Tomato) (Lycopersicon esculentum)	348	sequence-specific DNA binding [GO:0043565]; sequence-specific DNA binding transcription factor activity [GO:0003700]		sequence-specific DNA binding [GO:0043565]; sequence-specific DNA binding transcription factor activity [GO:0003700]
Q8GSH1	Q8GSH1_SOLLC	unreviewed	WRKY transcription factor IId-5 (WRKY transcription factor IId-6) (Fragment)		Solanum lycopersicum (Tomato) (Lycopersicon esculentum)	55	sequence-specific DNA binding [GO:0043565]; sequence-specific DNA binding transcription factor activity [GO:0003700]		sequence-specific DNA binding [GO:0043565]; sequence-specific DNA binding transcription factor activity [GO:0003700]
K4CUM7	K4CUM7_SOLLC	unreviewed	Uncharacterized protein	Solyc09g066010.2	Solanum lycopersicum (Tomato) (Lycopersicon esculentum)	331	sequence-specific DNA binding [GO:0043565]; sequence-specific DNA binding transcription factor activity [GO:0003700]		sequence-specific DNA binding [GO:0043565]; sequence-specific DNA binding transcription factor activity [GO:0003700]
Q8GTG2	Q8GTG2_SOLLC	unreviewed	WRKY transcription factor IId-3 (Fragment)		Solanum lycopersicum (Tomato) (Lycopersicon esculentum)	55	sequence-specific DNA binding [GO:0043565]; sequence-specific DNA binding transcription factor activity [GO:0003700]		sequence-specific DNA binding [GO:0043565]; sequence-specific DNA binding transcription factor activity [GO:0003700]
K4DHA8	K4DHA8_SOLLC	unreviewed	Uncharacterized protein	Solyc12g096350.1	Solanum lycopersicum (Tomato) (Lycopersicon esculentum)	338	sequence-specific DNA binding [GO:0043565]; sequence-specific DNA binding transcription factor activity [GO:0003700]		sequence-specific DNA binding [GO:0043565]; sequence-specific DNA binding transcription factor activity [GO:0003700]
Q8GTG4	Q8GTG4_SOLLC	unreviewed	WRKY transcription factor IId-2 (Fragment)		Solanum lycopersicum (Tomato) (Lycopersicon esculentum)	67	sequence-specific DNA binding [GO:0043565]; sequence-specific DNA binding transcription factor activity [GO:0003700]		sequence-specific DNA binding [GO:0043565]; sequence-specific DNA binding transcription factor activity [GO:0003700]
Q8GZF1	Q8GZF1_SOLLC	unreviewed	Dehydration responsive element binding protein (Uncharacterized protein)	DREB2	Solanum lycopersicum (Tomato) (Lycopersicon esculentum)	299	nucleus [GO:0005634]; DNA binding [GO:0003677]; sequence-specific DNA binding transcription factor activity [GO:0003700]; transcription, DNA-templated [GO:0006351]	transcription, DNA-templated [GO:0006351]	DNA binding [GO:0003677]; sequence-specific DNA binding transcription factor activity [GO:0003700]	nucleus [GO:0005634]
Q8GZF2	Q8GZF2_SOLLC	unreviewed	Dehydration responsive element binding protein (Uncharacterized protein)	DREB1	Solanum lycopersicum (Tomato) (Lycopersicon esculentum)	300	nucleus [GO:0005634]; DNA binding [GO:0003677]; sequence-specific DNA binding transcription factor activity [GO:0003700]; transcription, DNA-templated [GO:0006351]	transcription, DNA-templated [GO:0006351]	DNA binding [GO:0003677]; sequence-specific DNA binding transcription factor activity [GO:0003700]	nucleus [GO:0005634]
G9HPW3	G9HPW3_SOLLC	unreviewed	Auxin-responsive protein	Solyc03g120390.2	Solanum lycopersicum (Tomato) (Lycopersicon esculentum)	252	nucleus [GO:0005634]; sequence-specific DNA binding transcription factor activity [GO:0003700]; auxin-activated signaling pathway [GO:0009734]; transcription, DNA-templated [GO:0006351]	auxin-activated signaling pathway [GO:0009734]; transcription, DNA-templated [GO:0006351]	sequence-specific DNA binding transcription factor activity [GO:0003700]	nucleus [GO:0005634]
G9HPV5	G9HPV5_SOLLC	unreviewed	Auxin-responsive protein	Solyc06g053840.2	Solanum lycopersicum (Tomato) (Lycopersicon esculentum)	190	nucleus [GO:0005634]; auxin-activated signaling pathway [GO:0009734]; regulation of transcription, DNA-templated [GO:0006355]; transcription, DNA-templated [GO:0006351]	auxin-activated signaling pathway [GO:0009734]; regulation of transcription, DNA-templated [GO:0006355]; transcription, DNA-templated [GO:0006351]		nucleus [GO:0005634]
O64912	O64912_SOLLC	unreviewed	Auxin-responsive protein (Fragment)	IAA1	Solanum lycopersicum (Tomato) (Lycopersicon esculentum)	77	nucleus [GO:0005634]; auxin-activated signaling pathway [GO:0009734]; regulation of transcription, DNA-templated [GO:0006355]; transcription, DNA-templated [GO:0006351]	auxin-activated signaling pathway [GO:0009734]; regulation of transcription, DNA-templated [GO:0006355]; transcription, DNA-templated [GO:0006351]		nucleus [GO:0005634]
G9HPV6	G9HPV6_SOLLC	unreviewed	Auxin-responsive protein	Solyc06g053830.2	Solanum lycopersicum (Tomato) (Lycopersicon esculentum)	218	nucleus [GO:0005634]; sequence-specific DNA binding transcription factor activity [GO:0003700]; auxin-activated signaling pathway [GO:0009734]; transcription, DNA-templated [GO:0006351]	auxin-activated signaling pathway [GO:0009734]; transcription, DNA-templated [GO:0006351]	sequence-specific DNA binding transcription factor activity [GO:0003700]	nucleus [GO:0005634]
O64918	O64918_SOLLC	unreviewed	Auxin-responsive protein (Fragment)	IAA7	Solanum lycopersicum (Tomato) (Lycopersicon esculentum)	102	nucleus [GO:0005634]; auxin-activated signaling pathway [GO:0009734]; regulation of transcription, DNA-templated [GO:0006355]; transcription, DNA-templated [GO:0006351]	auxin-activated signaling pathway [GO:0009734]; regulation of transcription, DNA-templated [GO:0006355]; transcription, DNA-templated [GO:0006351]		nucleus [GO:0005634]
Q43525	Q43525_SOLLC	unreviewed	Transcription factor (Uncharacterized protein)	THM27	Solanum lycopersicum (Tomato) (Lycopersicon esculentum)	273	chromatin binding [GO:0003682]; DNA binding [GO:0003677]		chromatin binding [GO:0003682]; DNA binding [GO:0003677]
Q84LQ6	Q84LQ6_SOLLC	unreviewed	Ethylene response factor 2 (Ethylene response factor 3)	ERF3	Solanum lycopersicum (Tomato) (Lycopersicon esculentum)	210	nucleus [GO:0005634]; DNA binding [GO:0003677]; sequence-specific DNA binding transcription factor activity [GO:0003700]; transcription, DNA-templated [GO:0006351]	transcription, DNA-templated [GO:0006351]	DNA binding [GO:0003677]; sequence-specific DNA binding transcription factor activity [GO:0003700]	nucleus [GO:0005634]
Q84XB2	Q84XB2_SOLLC	unreviewed	Ethylene response factor 2	ERF2	Solanum lycopersicum (Tomato) (Lycopersicon esculentum)	260	nucleus [GO:0005634]; DNA binding [GO:0003677]; phosphatidylinositol phospholipase C activity [GO:0004435]; sequence-specific DNA binding transcription factor activity [GO:0003700]; intracellular signal transduction [GO:0035556]; lipid metabolic process [GO:0006629]; transcription, DNA-templated [GO:0006351]	intracellular signal transduction [GO:0035556]; lipid metabolic process [GO:0006629]; transcription, DNA-templated [GO:0006351]	DNA binding [GO:0003677]; phosphatidylinositol phospholipase C activity [GO:0004435]; sequence-specific DNA binding transcription factor activity [GO:0003700]	nucleus [GO:0005634]
Q84VT7	WUS_SOLLC	reviewed	Protein WUSCHEL (LeWUS)	WUS	Solanum lycopersicum (Tomato) (Lycopersicon esculentum)	272	nucleus [GO:0005634]; DNA binding [GO:0003677]; cell differentiation [GO:0030154]; flower development [GO:0009908]; regulation of transcription, DNA-templated [GO:0006355]; transcription, DNA-templated [GO:0006351]	cell differentiation [GO:0030154]; flower development [GO:0009908]; regulation of transcription, DNA-templated [GO:0006355]; transcription, DNA-templated [GO:0006351]	DNA binding [GO:0003677]	nucleus [GO:0005634]
Q7Y0Z5	Q7Y0Z5_SOLLC	unreviewed	Knotted homeodomain protein 4 (Fragment)	KN4	Solanum lycopersicum (Tomato) (Lycopersicon esculentum)	338	nucleus [GO:0005634]; sequence-specific DNA binding [GO:0043565]; regulation of transcription, DNA-templated [GO:0006355]	regulation of transcription, DNA-templated [GO:0006355]	sequence-specific DNA binding [GO:0043565]	nucleus [GO:0005634]
Q84ZW2	Q84ZW2_SOLLC	unreviewed	Knotted protein TKN4 (Uncharacterized protein)	kn4 Solyc01g100510.2	Solanum lycopersicum (Tomato) (Lycopersicon esculentum)	335	nucleus [GO:0005634]; sequence-specific DNA binding [GO:0043565]; regulation of transcription, DNA-templated [GO:0006355]	regulation of transcription, DNA-templated [GO:0006355]	sequence-specific DNA binding [GO:0043565]	nucleus [GO:0005634]
Q84XB0	Q84XB0_SOLLC	unreviewed	Ethylene response factor 4 (Uncharacterized protein)	ERF4	Solanum lycopersicum (Tomato) (Lycopersicon esculentum)	201	nucleus [GO:0005634]; DNA binding [GO:0003677]; sequence-specific DNA binding transcription factor activity [GO:0003700]; transcription, DNA-templated [GO:0006351]	transcription, DNA-templated [GO:0006351]	DNA binding [GO:0003677]; sequence-specific DNA binding transcription factor activity [GO:0003700]	nucleus [GO:0005634]
K4B3R1	K4B3R1_SOLLC	unreviewed	Uncharacterized protein	Solyc01g110480.2	Solanum lycopersicum (Tomato) (Lycopersicon esculentum)	582	sequence-specific DNA binding [GO:0043565]; sequence-specific DNA binding transcription factor activity [GO:0003700]		sequence-specific DNA binding [GO:0043565]; sequence-specific DNA binding transcription factor activity [GO:0003700]
Q7Y0Z4	Q7Y0Z4_SOLLC	unreviewed	Knox-like homeodomain protein 1 (Fragment)	KD1	Solanum lycopersicum (Tomato) (Lycopersicon esculentum)	168	nucleus [GO:0005634]; DNA binding [GO:0003677]		DNA binding [GO:0003677]	nucleus [GO:0005634]
Q7Y0Z6	Q7Y0Z6_SOLLC	unreviewed	Bell-like homeodomain protein 4 (Fragment)	BL4	Solanum lycopersicum (Tomato) (Lycopersicon esculentum)	323	nucleus [GO:0005634]; DNA binding [GO:0003677]; regulation of transcription, DNA-templated [GO:0006355]	regulation of transcription, DNA-templated [GO:0006355]	DNA binding [GO:0003677]	nucleus [GO:0005634]
Q7Y0Z8	Q7Y0Z8_SOLLC	unreviewed	Bell-like homeodomain protein 1 (Fragment)	BL1	Solanum lycopersicum (Tomato) (Lycopersicon esculentum)	393	nucleus [GO:0005634]; DNA binding [GO:0003677]; regulation of transcription, DNA-templated [GO:0006355]	regulation of transcription, DNA-templated [GO:0006355]	DNA binding [GO:0003677]	nucleus [GO:0005634]
Q7Y1B6	GAI_SOLLC	reviewed	DELLA protein GAI (Gibberellic acid-insensitive mutant protein)	GAI	Solanum lycopersicum (Tomato) (Lycopersicon esculentum)	588	nucleus [GO:0005634]; transcription factor binding transcription factor activity [GO:0000989]; gibberellic acid mediated signaling pathway [GO:0009740]; regulation of transcription, DNA-templated [GO:0006355]; transcription, DNA-templated [GO:0006351]	gibberellic acid mediated signaling pathway [GO:0009740]; regulation of transcription, DNA-templated [GO:0006355]; transcription, DNA-templated [GO:0006351]	transcription factor binding transcription factor activity [GO:0000989]	nucleus [GO:0005634]
G8Z264	G8Z264_SOLLC	unreviewed	Hop-interacting protein THI035		Solanum lycopersicum (Tomato) (Lycopersicon esculentum)	624	nucleus [GO:0005634]; DNA binding [GO:0003677]; regulation of transcription, DNA-templated [GO:0006355]	regulation of transcription, DNA-templated [GO:0006355]	DNA binding [GO:0003677]	nucleus [GO:0005634]
Q7Y0Z9	Q7Y0Z9_SOLLC	unreviewed	Bell-like homeodomain protein 3 (Fragment)	BL3	Solanum lycopersicum (Tomato) (Lycopersicon esculentum)	523	nucleus [GO:0005634]; DNA binding [GO:0003677]; regulation of transcription, DNA-templated [GO:0006355]	regulation of transcription, DNA-templated [GO:0006355]	DNA binding [GO:0003677]	nucleus [GO:0005634]
Q7XBM2	Q7XBM2_SOLLC	unreviewed	EuAP1 APETALA1-like MADS-box (Fragment)	LeAP1	Solanum lycopersicum (Tomato) (Lycopersicon esculentum)	213	nucleus [GO:0005634]; DNA binding [GO:0003677]; sequence-specific DNA binding transcription factor activity [GO:0003700]; transcription, DNA-templated [GO:0006351]	transcription, DNA-templated [GO:0006351]	DNA binding [GO:0003677]; sequence-specific DNA binding transcription factor activity [GO:0003700]	nucleus [GO:0005634]
Q9SQK9	Q9SQK9_SOLLC	unreviewed	Jasmonic acid 1 (Fragment)	LEJA1	Solanum lycopersicum (Tomato) (Lycopersicon esculentum)	227	nucleus [GO:0005634]; sequence-specific DNA binding [GO:0043565]; sequence-specific DNA binding transcription factor activity [GO:0003700]; transcription, DNA-templated [GO:0006351]	transcription, DNA-templated [GO:0006351]	sequence-specific DNA binding [GO:0043565]; sequence-specific DNA binding transcription factor activity [GO:0003700]	nucleus [GO:0005634]
Q8LGR9	Q8LGR9_SOLLC	unreviewed	Transcription factor JERF1 (Uncharacterized protein)	JERF1	Solanum lycopersicum (Tomato) (Lycopersicon esculentum)	372	nucleus [GO:0005634]; DNA binding [GO:0003677]; sequence-specific DNA binding transcription factor activity [GO:0003700]; transcription, DNA-templated [GO:0006351]	transcription, DNA-templated [GO:0006351]	DNA binding [GO:0003677]; sequence-specific DNA binding transcription factor activity [GO:0003700]	nucleus [GO:0005634]
Q76DI3	Q76DI3_SOLLC	unreviewed	EIN3-like protein (Uncharacterized protein)	LeEIL4 EIL4	Solanum lycopersicum (Tomato) (Lycopersicon esculentum)	605	nucleus [GO:0005634]; sequence-specific DNA binding transcription factor activity [GO:0003700]		sequence-specific DNA binding transcription factor activity [GO:0003700]	nucleus [GO:0005634]
M9MR38	M9MR38_SOLLC	unreviewed	NAC domain-containing protein 2		Solanum lycopersicum (Tomato) (Lycopersicon esculentum)	301	nucleus [GO:0005634]; DNA binding [GO:0003677]; regulation of transcription, DNA-templated [GO:0006355]; transcription, DNA-templated [GO:0006351]	regulation of transcription, DNA-templated [GO:0006355]; transcription, DNA-templated [GO:0006351]	DNA binding [GO:0003677]	nucleus [GO:0005634]
M9TNM2	M9TNM2_SOLLC	unreviewed	NAC domain protein	NAC1	Solanum lycopersicum (Tomato) (Lycopersicon esculentum)	301	nucleus [GO:0005634]; DNA binding [GO:0003677]; regulation of transcription, DNA-templated [GO:0006355]; transcription, DNA-templated [GO:0006351]	regulation of transcription, DNA-templated [GO:0006355]; transcription, DNA-templated [GO:0006351]	DNA binding [GO:0003677]	nucleus [GO:0005634]
Q6RH27	Q6RH27_SOLLC	unreviewed	NAC domain protein (NAC domain protein 1) (Uncharacterized protein)	NAC1 SlNAC1	Solanum lycopersicum (Tomato) (Lycopersicon esculentum)	301	nucleus [GO:0005634]; DNA binding [GO:0003677]; regulation of transcription, DNA-templated [GO:0006355]; transcription, DNA-templated [GO:0006351]	regulation of transcription, DNA-templated [GO:0006355]; transcription, DNA-templated [GO:0006351]	DNA binding [GO:0003677]	nucleus [GO:0005634]
Q6QPK1	Q6QPK1_SOLLC	unreviewed	AREB-like protein (Uncharacterized protein)	AREB	Solanum lycopersicum (Tomato) (Lycopersicon esculentum)	447	sequence-specific DNA binding [GO:0043565]; sequence-specific DNA binding transcription factor activity [GO:0003700]		sequence-specific DNA binding [GO:0043565]; sequence-specific DNA binding transcription factor activity [GO:0003700]
Q6Q4I4	Q6Q4I4_SOLLC	unreviewed	Ethylene response factor 5	ERF5	Solanum lycopersicum (Tomato) (Lycopersicon esculentum)	244	nucleus [GO:0005634]; DNA binding [GO:0003677]; sequence-specific DNA binding transcription factor activity [GO:0003700]; transcription, DNA-templated [GO:0006351]	transcription, DNA-templated [GO:0006351]	DNA binding [GO:0003677]; sequence-specific DNA binding transcription factor activity [GO:0003700]	nucleus [GO:0005634]
K4D4K5	K4D4K5_SOLLC	unreviewed	Uncharacterized protein	Solyc11g005920.1	Solanum lycopersicum (Tomato) (Lycopersicon esculentum)	687	nucleus [GO:0005634]; DNA binding [GO:0003677]; regulation of transcription, DNA-templated [GO:0006355]; transcription, DNA-templated [GO:0006351]	regulation of transcription, DNA-templated [GO:0006355]; transcription, DNA-templated [GO:0006351]	DNA binding [GO:0003677]	nucleus [GO:0005634]
A0A0B4N0Q9	A0A0B4N0Q9_SOLLC	unreviewed	TM8-like protein		Solanum lycopersicum (Tomato) (Lycopersicon esculentum)	193	nucleus [GO:0005634]; DNA binding [GO:0003677]; sequence-specific DNA binding transcription factor activity [GO:0003700]; transcription, DNA-templated [GO:0006351]	transcription, DNA-templated [GO:0006351]	DNA binding [GO:0003677]; sequence-specific DNA binding transcription factor activity [GO:0003700]	nucleus [GO:0005634]
Q40172	Q40172_SOLLC	unreviewed	TDR8 protein	TDR8	Solanum lycopersicum (Tomato) (Lycopersicon esculentum)	173	nucleus [GO:0005634]; DNA binding [GO:0003677]; sequence-specific DNA binding transcription factor activity [GO:0003700]; transcription, DNA-templated [GO:0006351]	transcription, DNA-templated [GO:0006351]	DNA binding [GO:0003677]; sequence-specific DNA binding transcription factor activity [GO:0003700]	nucleus [GO:0005634]
K4BAX8	K4BAX8_SOLLC	unreviewed	Uncharacterized protein	Solyc02g084630.2	Solanum lycopersicum (Tomato) (Lycopersicon esculentum)	225	nucleus [GO:0005634]; DNA binding [GO:0003677]; sequence-specific DNA binding transcription factor activity [GO:0003700]; transcription, DNA-templated [GO:0006351]	transcription, DNA-templated [GO:0006351]	DNA binding [GO:0003677]; sequence-specific DNA binding transcription factor activity [GO:0003700]	nucleus [GO:0005634]
Q40171	Q40171_SOLLC	unreviewed	TDR6 protein (Fragment)	TDR6	Solanum lycopersicum (Tomato) (Lycopersicon esculentum)	222	nucleus [GO:0005634]; DNA binding [GO:0003677]; sequence-specific DNA binding transcription factor activity [GO:0003700]; transcription, DNA-templated [GO:0006351]	transcription, DNA-templated [GO:0006351]	DNA binding [GO:0003677]; sequence-specific DNA binding transcription factor activity [GO:0003700]	nucleus [GO:0005634]
Q8H282	Q8H282_SOLLC	unreviewed	TDR6 transcription factor (Fragment)		Solanum lycopersicum (Tomato) (Lycopersicon esculentum)	222	nucleus [GO:0005634]; DNA binding [GO:0003677]; sequence-specific DNA binding transcription factor activity [GO:0003700]; transcription, DNA-templated [GO:0006351]	transcription, DNA-templated [GO:0006351]	DNA binding [GO:0003677]; sequence-specific DNA binding transcription factor activity [GO:0003700]	nucleus [GO:0005634]
K4D9I0	K4D9I0_SOLLC	unreviewed	Uncharacterized protein	Solyc11g065700.1	Solanum lycopersicum (Tomato) (Lycopersicon esculentum)	300	sequence-specific DNA binding transcription factor activity [GO:0003700]		sequence-specific DNA binding transcription factor activity [GO:0003700]
Q42464	AGL9_SOLLC	reviewed	Agamous-like MADS-box protein AGL9 homolog (TM5)	TDR5	Solanum lycopersicum (Tomato) (Lycopersicon esculentum)	224	nucleus [GO:0005634]; DNA binding [GO:0003677]; sequence-specific DNA binding transcription factor activity [GO:0003700]; transcription, DNA-templated [GO:0006351]	transcription, DNA-templated [GO:0006351]	DNA binding [GO:0003677]; sequence-specific DNA binding transcription factor activity [GO:0003700]	nucleus [GO:0005634]
Q7XBM3	Q7XBM3_SOLLC	unreviewed	SEPALLATA3-like MADS-box (Fragment)	LeSEP3	Solanum lycopersicum (Tomato) (Lycopersicon esculentum)	210	nucleus [GO:0005634]; DNA binding [GO:0003677]; sequence-specific DNA binding transcription factor activity [GO:0003700]; transcription, DNA-templated [GO:0006351]	transcription, DNA-templated [GO:0006351]	DNA binding [GO:0003677]; sequence-specific DNA binding transcription factor activity [GO:0003700]	nucleus [GO:0005634]
Q7Y039	Q7Y039_SOLLC	unreviewed	MADS-box protein 5 (Uncharacterized protein)	LOC543885	Solanum lycopersicum (Tomato) (Lycopersicon esculentum)	241	nucleus [GO:0005634]; DNA binding [GO:0003677]; sequence-specific DNA binding transcription factor activity [GO:0003700]; cell fate specification [GO:0001708]; meristem development [GO:0048507]; ovule development [GO:0048481]; specification of floral organ identity [GO:0010093]; specification of floral organ number [GO:0048833]; transcription, DNA-templated [GO:0006351]	cell fate specification [GO:0001708]; meristem development [GO:0048507]; ovule development [GO:0048481]; specification of floral organ identity [GO:0010093]; specification of floral organ number [GO:0048833]; transcription, DNA-templated [GO:0006351]	DNA binding [GO:0003677]; sequence-specific DNA binding transcription factor activity [GO:0003700]	nucleus [GO:0005634]
Q40169	Q40169_SOLLC	unreviewed	TDR3 protein (Fragment)	TDR3	Solanum lycopersicum (Tomato) (Lycopersicon esculentum)	159	nucleus [GO:0005634]; DNA binding [GO:0003677]; sequence-specific DNA binding transcription factor activity [GO:0003700]; transcription, DNA-templated [GO:0006351]	transcription, DNA-templated [GO:0006351]	DNA binding [GO:0003677]; sequence-specific DNA binding transcription factor activity [GO:0003700]	nucleus [GO:0005634]
K4CX41	K4CX41_SOLLC	unreviewed	Uncharacterized protein	Solyc10g005080.2	Solanum lycopersicum (Tomato) (Lycopersicon esculentum)	762	chromatin binding [GO:0003682]; sequence-specific DNA binding transcription factor activity [GO:0003700]; transcription regulatory region DNA binding [GO:0044212]; circadian rhythm [GO:0007623]; long-day photoperiodism, flowering [GO:0048574]; negative regulation of circadian rhythm [GO:0042754]; negative regulation of sequence-specific DNA binding transcription factor activity [GO:0043433]; resp…	circadian rhythm [GO:0007623]; long-day photoperiodism, flowering [GO:0048574]; negative regulation of circadian rhythm [GO:0042754]; negative regulation of sequence-specific DNA binding transcription factor activity [GO:0043433]; response to cold [GO:0009409]; response to red or far red light [GO:0009639]	chromatin binding [GO:0003682]; sequence-specific DNA binding transcription factor activity [GO:0003700]; transcription regulatory region DNA binding [GO:0044212]
K4BC73	K4BC73_SOLLC	unreviewed	Uncharacterized protein	Solyc02g089210.2	Solanum lycopersicum (Tomato) (Lycopersicon esculentum)	250	nucleus [GO:0005634]; DNA binding [GO:0003677]; sequence-specific DNA binding transcription factor activity [GO:0003700]; transcription, DNA-templated [GO:0006351]	transcription, DNA-templated [GO:0006351]	DNA binding [GO:0003677]; sequence-specific DNA binding transcription factor activity [GO:0003700]	nucleus [GO:0005634]
K4CG67	K4CG67_SOLLC	unreviewed	Uncharacterized protein	Solyc07g055280.2	Solanum lycopersicum (Tomato) (Lycopersicon esculentum)	275	sequence-specific DNA binding [GO:0043565]; sequence-specific DNA binding transcription factor activity [GO:0003700]		sequence-specific DNA binding [GO:0043565]; sequence-specific DNA binding transcription factor activity [GO:0003700]
G3BGV7	G3BGV7_SOLLC	unreviewed	TCP transcription factor 17 (Uncharacterized protein)	TCP17	Solanum lycopersicum (Tomato) (Lycopersicon esculentum)	416
K4AZT5	K4AZT5_SOLLC	unreviewed	Uncharacterized protein	Solyc01g095460.2	Solanum lycopersicum (Tomato) (Lycopersicon esculentum)	418	nucleus [GO:0005634]; sequence-specific DNA binding [GO:0043565]; sequence-specific DNA binding transcription factor activity [GO:0003700]; transcription, DNA-templated [GO:0006351]	transcription, DNA-templated [GO:0006351]	sequence-specific DNA binding [GO:0043565]; sequence-specific DNA binding transcription factor activity [GO:0003700]	nucleus [GO:0005634]
W5S185	W5S185_SOLLC	unreviewed	MADS-box transcription factor FYFL	FYFL	Solanum lycopersicum (Tomato) (Lycopersicon esculentum)	229	nucleus [GO:0005634]; DNA binding [GO:0003677]; sequence-specific DNA binding transcription factor activity [GO:0003700]; transcription, DNA-templated [GO:0006351]	transcription, DNA-templated [GO:0006351]	DNA binding [GO:0003677]; sequence-specific DNA binding transcription factor activity [GO:0003700]	nucleus [GO:0005634]
K4BN00	K4BN00_SOLLC	unreviewed	Uncharacterized protein	Solyc03g122020.2	Solanum lycopersicum (Tomato) (Lycopersicon esculentum)	642	transcription factor TFIID complex [GO:0005669]; DNA-templated transcription, initiation [GO:0006352]	DNA-templated transcription, initiation [GO:0006352]		transcription factor TFIID complex [GO:0005669]
K4CXE2	K4CXE2_SOLLC	unreviewed	Uncharacterized protein	Solyc10g006100.2	Solanum lycopersicum (Tomato) (Lycopersicon esculentum)	547	nucleus [GO:0005634]; DNA-templated transcription, initiation [GO:0006352]; regulation of sequence-specific DNA binding transcription factor activity [GO:0051090]	DNA-templated transcription, initiation [GO:0006352]; regulation of sequence-specific DNA binding transcription factor activity [GO:0051090]		nucleus [GO:0005634]
K4C622	K4C622_SOLLC	unreviewed	Uncharacterized protein	Solyc06g053350.2	Solanum lycopersicum (Tomato) (Lycopersicon esculentum)	434	sequence-specific DNA binding [GO:0043565]; sequence-specific DNA binding transcription factor activity [GO:0003700]		sequence-specific DNA binding [GO:0043565]; sequence-specific DNA binding transcription factor activity [GO:0003700]
K4C925	K4C925_SOLLC	unreviewed	Uncharacterized protein	Solyc06g073050.2	Solanum lycopersicum (Tomato) (Lycopersicon esculentum)	595	nucleus [GO:0005634]; DNA binding [GO:0003677]; regulation of transcription, DNA-templated [GO:0006355]; transcription, DNA-templated [GO:0006351]	regulation of transcription, DNA-templated [GO:0006355]; transcription, DNA-templated [GO:0006351]	DNA binding [GO:0003677]	nucleus [GO:0005634]
K4DCZ6	K4DCZ6_SOLLC	unreviewed	Uncharacterized protein	Solyc12g014610.1	Solanum lycopersicum (Tomato) (Lycopersicon esculentum)	611	sequence-specific DNA binding [GO:0043565]; sequence-specific DNA binding transcription factor activity [GO:0003700]		sequence-specific DNA binding [GO:0043565]; sequence-specific DNA binding transcription factor activity [GO:0003700]
K4BT46	K4BT46_SOLLC	unreviewed	Uncharacterized protein	GRAS6	Solanum lycopersicum (Tomato) (Lycopersicon esculentum)	563	sequence-specific DNA binding transcription factor activity [GO:0003700]; transcription, DNA-templated [GO:0006351]	transcription, DNA-templated [GO:0006351]	sequence-specific DNA binding transcription factor activity [GO:0003700]
Q00LP3	Q00LP3_SOLLC	unreviewed	GRAS6	GRAS6	Solanum lycopersicum (Tomato) (Lycopersicon esculentum)	563	regulation of transcription, DNA-templated [GO:0006355]; transcription, DNA-templated [GO:0006351]	regulation of transcription, DNA-templated [GO:0006355]; transcription, DNA-templated [GO:0006351]
Q42437	Q42437_SOLLC	unreviewed	HD-ZIP protein (Uncharacterized protein)	THOM1	Solanum lycopersicum (Tomato) (Lycopersicon esculentum)	286	nucleus [GO:0005634]; sequence-specific DNA binding [GO:0043565]; sequence-specific DNA binding transcription factor activity [GO:0003700]; transcription, DNA-templated [GO:0006351]	transcription, DNA-templated [GO:0006351]	sequence-specific DNA binding [GO:0043565]; sequence-specific DNA binding transcription factor activity [GO:0003700]	nucleus [GO:0005634]
D7R605	D7R605_SOLLC	unreviewed	Auxin response factor	ARF9	Solanum lycopersicum (Tomato) (Lycopersicon esculentum)	644	nucleus [GO:0005634]; DNA binding [GO:0003677]; auxin-activated signaling pathway [GO:0009734]; regulation of transcription, DNA-templated [GO:0006355]; transcription, DNA-templated [GO:0006351]	auxin-activated signaling pathway [GO:0009734]; regulation of transcription, DNA-templated [GO:0006355]; transcription, DNA-templated [GO:0006351]	DNA binding [GO:0003677]	nucleus [GO:0005634]
F6KQN2	F6KQN2_SOLLC	unreviewed	AP2 transcription factor SlAP2c		Solanum lycopersicum (Tomato) (Lycopersicon esculentum)	510	nucleus [GO:0005634]; DNA binding [GO:0003677]; sequence-specific DNA binding transcription factor activity [GO:0003700]; transcription, DNA-templated [GO:0006351]	transcription, DNA-templated [GO:0006351]	DNA binding [GO:0003677]; sequence-specific DNA binding transcription factor activity [GO:0003700]	nucleus [GO:0005634]
D9I2J0	D9I2J0_SOLLC	unreviewed	Auxin response factor		Solanum lycopersicum (Tomato) (Lycopersicon esculentum)	654	nucleus [GO:0005634]; DNA binding [GO:0003677]; auxin-activated signaling pathway [GO:0009734]; regulation of transcription, DNA-templated [GO:0006355]; transcription, DNA-templated [GO:0006351]	auxin-activated signaling pathway [GO:0009734]; regulation of transcription, DNA-templated [GO:0006355]; transcription, DNA-templated [GO:0006351]	DNA binding [GO:0003677]	nucleus [GO:0005634]
K4B1N1	K4B1N1_SOLLC	unreviewed	Auxin response factor	LOC100736509	Solanum lycopersicum (Tomato) (Lycopersicon esculentum)	654	nucleus [GO:0005634]; DNA binding [GO:0003677]; sequence-specific DNA binding transcription factor activity [GO:0003700]; auxin-activated signaling pathway [GO:0009734]; cell-cell signaling [GO:0007267]; DNA methylation [GO:0006306]; leaf senescence [GO:0010150]; methylation-dependent chromatin silencing [GO:0006346]; production of miRNAs involved in gene silencing by miRNA [GO:0035196]; producti…	auxin-activated signaling pathway [GO:0009734]; cell-cell signaling [GO:0007267]; DNA methylation [GO:0006306]; leaf senescence [GO:0010150]; methylation-dependent chromatin silencing [GO:0006346]; production of miRNAs involved in gene silencing by miRNA [GO:0035196]; production of ta-siRNAs involved in RNA interference [GO:0010267]; transcription, DNA-templated [GO:0006351]; virus induced gene s…	DNA binding [GO:0003677]; sequence-specific DNA binding transcription factor activity [GO:0003700]	nucleus [GO:0005634]
K4CEI7	K4CEI7_SOLLC	unreviewed	Uncharacterized protein	Solyc07g043270.2	Solanum lycopersicum (Tomato) (Lycopersicon esculentum)	849	sequence-specific DNA binding transcription factor activity [GO:0003700]; zinc ion binding [GO:0008270]; circadian rhythm [GO:0007623]; gravitropism [GO:0009630]; nuclear-transcribed mRNA catabolic process [GO:0000956]; positive regulation of cell proliferation [GO:0008284]; positive regulation of circadian rhythm [GO:0042753]; positive regulation of transcription, DNA-templated [GO:0045893]; pro…	circadian rhythm [GO:0007623]; gravitropism [GO:0009630]; nuclear-transcribed mRNA catabolic process [GO:0000956]; positive regulation of cell proliferation [GO:0008284]; positive regulation of circadian rhythm [GO:0042753]; positive regulation of transcription, DNA-templated [GO:0045893]; protein N-linked glycosylation [GO:0006487]; response to far red light [GO:0010218]	sequence-specific DNA binding transcription factor activity [GO:0003700]; zinc ion binding [GO:0008270]
K4D561	K4D561_SOLLC	unreviewed	Uncharacterized protein	Solyc11g008000.1	Solanum lycopersicum (Tomato) (Lycopersicon esculentum)	528	DNA binding [GO:0003677]; regulation of transcription, DNA-templated [GO:0006355]	regulation of transcription, DNA-templated [GO:0006355]	DNA binding [GO:0003677]
H1ZN91	H1ZN91_SOLLC	unreviewed	GAGA-binding transcriptional activator (Uncharacterized protein)	BBR/BPC4 Solyc04g081170.2	Solanum lycopersicum (Tomato) (Lycopersicon esculentum)	323	sequence-specific DNA binding transcription factor activity [GO:0003700]; response to ethylene [GO:0009723]	response to ethylene [GO:0009723]	sequence-specific DNA binding transcription factor activity [GO:0003700]
G9HPX2	G9HPX2_SOLLC	unreviewed	Auxin-responsive protein	Solyc08g021820.2	Solanum lycopersicum (Tomato) (Lycopersicon esculentum)	227	nucleus [GO:0005634]; auxin-activated signaling pathway [GO:0009734]; regulation of transcription, DNA-templated [GO:0006355]; transcription, DNA-templated [GO:0006351]	auxin-activated signaling pathway [GO:0009734]; regulation of transcription, DNA-templated [GO:0006355]; transcription, DNA-templated [GO:0006351]		nucleus [GO:0005634]
K4BXX2	K4BXX2_SOLLC	unreviewed	Uncharacterized protein	Solyc05g012500.2	Solanum lycopersicum (Tomato) (Lycopersicon esculentum)	327	sequence-specific DNA binding [GO:0043565]; sequence-specific DNA binding transcription factor activity [GO:0003700]; response to salt stress [GO:0009651]; response to water deprivation [GO:0009414]	response to salt stress [GO:0009651]; response to water deprivation [GO:0009414]	sequence-specific DNA binding [GO:0043565]; sequence-specific DNA binding transcription factor activity [GO:0003700]
K4C3D4	K4C3D4_SOLLC	unreviewed	Uncharacterized protein	Solyc06g007530.2	Solanum lycopersicum (Tomato) (Lycopersicon esculentum)	293	nucleus [GO:0005634]; DNA binding [GO:0003677]; regulation of transcription, DNA-templated [GO:0006355]; transcription, DNA-templated [GO:0006351]	regulation of transcription, DNA-templated [GO:0006355]; transcription, DNA-templated [GO:0006351]	DNA binding [GO:0003677]	nucleus [GO:0005634]
K4CDF3	K4CDF3_SOLLC	unreviewed	Uncharacterized protein	Solyc07g032090.2	Solanum lycopersicum (Tomato) (Lycopersicon esculentum)	265	mitochondrion [GO:0005739]; transcription factor TFIIF complex [GO:0005674]; RNA splicing, via endonucleolytic cleavage and ligation [GO:0000394]; transcription initiation from RNA polymerase II promoter [GO:0006367]	RNA splicing, via endonucleolytic cleavage and ligation [GO:0000394]; transcription initiation from RNA polymerase II promoter [GO:0006367]		mitochondrion [GO:0005739]; transcription factor TFIIF complex [GO:0005674]
K4B3I3	K4B3I3_SOLLC	unreviewed	Uncharacterized protein	Solyc01g109700.2	Solanum lycopersicum (Tomato) (Lycopersicon esculentum)	434	sequence-specific DNA binding transcription factor activity [GO:0003700]; positive regulation of flower development [GO:0009911]	positive regulation of flower development [GO:0009911]	sequence-specific DNA binding transcription factor activity [GO:0003700]
K4D1G6	K4D1G6_SOLLC	unreviewed	Uncharacterized protein	Solyc10g055760.1	Solanum lycopersicum (Tomato) (Lycopersicon esculentum)	283	nucleus [GO:0005634]; DNA binding [GO:0003677]; sequence-specific DNA binding transcription factor activity [GO:0003700]; defense response, incompatible interaction [GO:0009814]; inflorescence morphogenesis [GO:0048281]; leaf morphogenesis [GO:0009965]; MAPK cascade [GO:0000165]; negative regulation of cell size [GO:0045792]; transcription, DNA-templated [GO:0006351]	defense response, incompatible interaction [GO:0009814]; inflorescence morphogenesis [GO:0048281]; leaf morphogenesis [GO:0009965]; MAPK cascade [GO:0000165]; negative regulation of cell size [GO:0045792]; transcription, DNA-templated [GO:0006351]	DNA binding [GO:0003677]; sequence-specific DNA binding transcription factor activity [GO:0003700]	nucleus [GO:0005634]
Q43508	Q43508_SOLLC	unreviewed	G-box binding protein	GBF4	Solanum lycopersicum (Tomato) (Lycopersicon esculentum)	283	nucleus [GO:0005634]; sequence-specific DNA binding [GO:0043565]; sequence-specific DNA binding transcription factor activity [GO:0003700]; transcription, DNA-templated [GO:0006351]	transcription, DNA-templated [GO:0006351]	sequence-specific DNA binding [GO:0043565]; sequence-specific DNA binding transcription factor activity [GO:0003700]	nucleus [GO:0005634]
Q00LP0	Q00LP0_SOLLC	unreviewed	GRAS10 (Uncharacterized protein)	GRAS10	Solanum lycopersicum (Tomato) (Lycopersicon esculentum)	631	regulation of transcription, DNA-templated [GO:0006355]; transcription, DNA-templated [GO:0006351]	regulation of transcription, DNA-templated [GO:0006355]; transcription, DNA-templated [GO:0006351]
K4BE23	K4BE23_SOLLC	unreviewed	Uncharacterized protein	Solyc03g006000.2	Solanum lycopersicum (Tomato) (Lycopersicon esculentum)	401	nucleus [GO:0005634]; sequence-specific DNA binding [GO:0043565]; sequence-specific DNA binding transcription factor activity [GO:0003700]; response to heat [GO:0009408]	response to heat [GO:0009408]	sequence-specific DNA binding [GO:0043565]; sequence-specific DNA binding transcription factor activity [GO:0003700]	nucleus [GO:0005634]
K4C2M4	K4C2M4_SOLLC	unreviewed	Uncharacterized protein	Solyc05g055480.2	Solanum lycopersicum (Tomato) (Lycopersicon esculentum)	386	nucleus [GO:0005634]; DNA binding [GO:0003677]; regulation of transcription, DNA-templated [GO:0006355]; transcription, DNA-templated [GO:0006351]	regulation of transcription, DNA-templated [GO:0006355]; transcription, DNA-templated [GO:0006351]	DNA binding [GO:0003677]	nucleus [GO:0005634]
Q6A1K9	Q6A1K9_SOLLC	unreviewed	Anaerobic basic leucine zipper protein (Uncharacterized protein)	abz1	Solanum lycopersicum (Tomato) (Lycopersicon esculentum)	138	intracellular [GO:0005622]; sequence-specific DNA binding [GO:0043565]; sequence-specific DNA binding transcription factor activity [GO:0003700]; positive regulation of seed maturation [GO:2000693]; positive regulation of transcription, DNA-templated [GO:0045893]; protein targeting to vacuole [GO:0006623]; vesicle-mediated transport [GO:0016192]	positive regulation of seed maturation [GO:2000693]; positive regulation of transcription, DNA-templated [GO:0045893]; protein targeting to vacuole [GO:0006623]; vesicle-mediated transport [GO:0016192]	sequence-specific DNA binding [GO:0043565]; sequence-specific DNA binding transcription factor activity [GO:0003700]	intracellular [GO:0005622]
K4BLD6	K4BLD6_SOLLC	unreviewed	Uncharacterized protein	Solyc03g116340.2	Solanum lycopersicum (Tomato) (Lycopersicon esculentum)	241	sequence-specific DNA binding transcription factor activity [GO:0003700]; cellular response to iron ion starvation [GO:0010106]; iron ion homeostasis [GO:0055072]	cellular response to iron ion starvation [GO:0010106]; iron ion homeostasis [GO:0055072]	sequence-specific DNA binding transcription factor activity [GO:0003700]
K4CHK5	K4CHK5_SOLLC	unreviewed	Uncharacterized protein	Solyc07g065260.2	Solanum lycopersicum (Tomato) (Lycopersicon esculentum)	596	sequence-specific DNA binding [GO:0043565]; sequence-specific DNA binding transcription factor activity [GO:0003700]		sequence-specific DNA binding [GO:0043565]; sequence-specific DNA binding transcription factor activity [GO:0003700]
Q9ZSP2	Q9ZSP2_SOLLC	unreviewed	Lateral suppressor (Lateral suppressor protein) (Uncharacterized protein)	ls Ls	Solanum lycopersicum (Tomato) (Lycopersicon esculentum)	428	nucleus [GO:0005634]; sequence-specific DNA binding transcription factor activity [GO:0003700]; secondary shoot formation [GO:0010223]; transcription, DNA-templated [GO:0006351]	secondary shoot formation [GO:0010223]; transcription, DNA-templated [GO:0006351]	sequence-specific DNA binding transcription factor activity [GO:0003700]	nucleus [GO:0005634]
K4BNB6	K4BNB6_SOLLC	unreviewed	Uncharacterized protein	Solyc04g005100.2	Solanum lycopersicum (Tomato) (Lycopersicon esculentum)	269	chromatin binding [GO:0003682]; DNA binding [GO:0003677]; sequence-specific DNA binding transcription factor activity [GO:0003700]		chromatin binding [GO:0003682]; DNA binding [GO:0003677]; sequence-specific DNA binding transcription factor activity [GO:0003700]
K4B9Y2	K4B9Y2_SOLLC	unreviewed	Uncharacterized protein	T6	Solanum lycopersicum (Tomato) (Lycopersicon esculentum)	354	nucleus [GO:0005634]; sequence-specific DNA binding [GO:0043565]; cytokinin biosynthetic process [GO:0009691]; determination of bilateral symmetry [GO:0009855]; flower morphogenesis [GO:0048439]; meristem development [GO:0048507]; ovule development [GO:0048481]; regulation of flower development [GO:0009909]; regulation of meristem structural organization [GO:0009934]; regulation of transcription,…	cytokinin biosynthetic process [GO:0009691]; determination of bilateral symmetry [GO:0009855]; flower morphogenesis [GO:0048439]; meristem development [GO:0048507]; ovule development [GO:0048481]; regulation of flower development [GO:0009909]; regulation of meristem structural organization [GO:0009934]; regulation of transcription, DNA-templated [GO:0006355]; specification of floral organ identit…	sequence-specific DNA binding [GO:0043565]	nucleus [GO:0005634]
O22299	LET6_SOLLC	reviewed	Homeobox protein knotted-1-like LET6	LET6	Solanum lycopersicum (Tomato) (Lycopersicon esculentum)	355	nucleus [GO:0005634]; sequence-specific DNA binding [GO:0043565]; regulation of transcription, DNA-templated [GO:0006355]	regulation of transcription, DNA-templated [GO:0006355]	sequence-specific DNA binding [GO:0043565]	nucleus [GO:0005634]
Q9SAR2	Q9SAR2_SOLLC	unreviewed	Knotted 2 protein	TKn2	Solanum lycopersicum (Tomato) (Lycopersicon esculentum)	354	nucleus [GO:0005634]; sequence-specific DNA binding [GO:0043565]; regulation of transcription, DNA-templated [GO:0006355]	regulation of transcription, DNA-templated [GO:0006355]	sequence-specific DNA binding [GO:0043565]	nucleus [GO:0005634]
G5EM38	G5EM38_SOLLC	unreviewed	ABA responsive transcription factor	SlABF4	Solanum lycopersicum (Tomato) (Lycopersicon esculentum)	365	sequence-specific DNA binding [GO:0043565]; sequence-specific DNA binding transcription factor activity [GO:0003700]		sequence-specific DNA binding [GO:0043565]; sequence-specific DNA binding transcription factor activity [GO:0003700]
H6U708	H6U708_SOLLC	unreviewed	ERF6 (Uncharacterized protein)	Solyc01g065980.2	Solanum lycopersicum (Tomato) (Lycopersicon esculentum)	254	nucleus [GO:0005634]; DNA binding [GO:0003677]; sequence-specific DNA binding transcription factor activity [GO:0003700]; cell death [GO:0008219]; ethylene-activated signaling pathway [GO:0009873]; heat acclimation [GO:0010286]; positive regulation of transcription, DNA-templated [GO:0045893]; transcription, DNA-templated [GO:0006351]	cell death [GO:0008219]; ethylene-activated signaling pathway [GO:0009873]; heat acclimation [GO:0010286]; positive regulation of transcription, DNA-templated [GO:0045893]; transcription, DNA-templated [GO:0006351]	DNA binding [GO:0003677]; sequence-specific DNA binding transcription factor activity [GO:0003700]	nucleus [GO:0005634]
F6KQN5	F6KQN5_SOLLC	unreviewed	AP2 transcription factor SlAP2e		Solanum lycopersicum (Tomato) (Lycopersicon esculentum)	474	nucleus [GO:0005634]; DNA binding [GO:0003677]; sequence-specific DNA binding transcription factor activity [GO:0003700]; transcription, DNA-templated [GO:0006351]	transcription, DNA-templated [GO:0006351]	DNA binding [GO:0003677]; sequence-specific DNA binding transcription factor activity [GO:0003700]	nucleus [GO:0005634]
K4BCS5	K4BCS5_SOLLC	unreviewed	Uncharacterized protein	Solyc02g091270.2	Solanum lycopersicum (Tomato) (Lycopersicon esculentum)	336	ELL-EAF complex [GO:0032783]; regulation of transcription, DNA-templated [GO:0006355]	regulation of transcription, DNA-templated [GO:0006355]		ELL-EAF complex [GO:0032783]
K4BT48	K4BT48_SOLLC	unreviewed	Uncharacterized protein	Solyc04g064570.2	Solanum lycopersicum (Tomato) (Lycopersicon esculentum)	372	sequence-specific DNA binding transcription factor activity [GO:0003700]; ribosome biogenesis [GO:0042254]	ribosome biogenesis [GO:0042254]	sequence-specific DNA binding transcription factor activity [GO:0003700]
A0A097PMT0	A0A097PMT0_SOLLC	unreviewed	AT2G18410-like protein (Fragment)		Solanum lycopersicum (Tomato) (Lycopersicon esculentum)	301	regulation of transcription, DNA-templated [GO:0006355]	regulation of transcription, DNA-templated [GO:0006355]
Q8GZE8	Q8GZE8_SOLLC	unreviewed	Dehydration-responsive element binding protein 3 (Uncharacterized protein)	DREB3	Solanum lycopersicum (Tomato) (Lycopersicon esculentum)	264	nucleus [GO:0005634]; DNA binding [GO:0003677]; sequence-specific DNA binding transcription factor activity [GO:0003700]; transcription, DNA-templated [GO:0006351]	transcription, DNA-templated [GO:0006351]	DNA binding [GO:0003677]; sequence-specific DNA binding transcription factor activity [GO:0003700]	nucleus [GO:0005634]
Q41330	KN1_SOLLC	reviewed	Homeotic protein knotted-1 (TKN1)	KN1	Solanum lycopersicum (Tomato) (Lycopersicon esculentum)	355	nucleus [GO:0005634]; sequence-specific DNA binding [GO:0043565]; regulation of transcription, DNA-templated [GO:0006355]	regulation of transcription, DNA-templated [GO:0006355]	sequence-specific DNA binding [GO:0043565]	nucleus [GO:0005634]
Q8S9N5	Q8S9N5_SOLLC	unreviewed	CBF1 (Putative transcriptional activator CBF1) (Uncharacterized protein)	CBF1	Solanum lycopersicum (Tomato) (Lycopersicon esculentum)	210	nucleus [GO:0005634]; DNA binding [GO:0003677]; sequence-specific DNA binding transcription factor activity [GO:0003700]; transcription, DNA-templated [GO:0006351]	transcription, DNA-templated [GO:0006351]	DNA binding [GO:0003677]; sequence-specific DNA binding transcription factor activity [GO:0003700]	nucleus [GO:0005634]
K4CK43	K4CK43_SOLLC	unreviewed	Uncharacterized protein	Solyc08g041820.2	Solanum lycopersicum (Tomato) (Lycopersicon esculentum)	349	nucleus [GO:0005634]; DNA binding [GO:0003677]; regulation of transcription, DNA-templated [GO:0006355]	regulation of transcription, DNA-templated [GO:0006355]	DNA binding [GO:0003677]	nucleus [GO:0005634]
K4BIZ9	K4BIZ9_SOLLC	unreviewed	Uncharacterized protein	Solyc03g095770.2	Solanum lycopersicum (Tomato) (Lycopersicon esculentum)	273	sequence-specific DNA binding [GO:0043565]; sequence-specific DNA binding transcription factor activity [GO:0003700]		sequence-specific DNA binding [GO:0043565]; sequence-specific DNA binding transcription factor activity [GO:0003700]
I6QQ45	I6QQ45_SOLLC	unreviewed	Basic helix-loop-helix	bHLH1	Solanum lycopersicum (Tomato) (Lycopersicon esculentum)	330
K4BCZ1	K4BCZ1_SOLLC	unreviewed	Uncharacterized protein	Solyc02g091930.2	Solanum lycopersicum (Tomato) (Lycopersicon esculentum)	268	nucleus [GO:0005634]; sequence-specific DNA binding [GO:0043565]; sequence-specific DNA binding transcription factor activity [GO:0003700]; transcription, DNA-templated [GO:0006351]	transcription, DNA-templated [GO:0006351]	sequence-specific DNA binding [GO:0043565]; sequence-specific DNA binding transcription factor activity [GO:0003700]	nucleus [GO:0005634]
K4BUU0	K4BUU0_SOLLC	unreviewed	Uncharacterized protein	Solyc04g078550.2	Solanum lycopersicum (Tomato) (Lycopersicon esculentum)	351	sequence-specific DNA binding [GO:0043565]; sequence-specific DNA binding transcription factor activity [GO:0003700]		sequence-specific DNA binding [GO:0043565]; sequence-specific DNA binding transcription factor activity [GO:0003700]
K4CA98	K4CA98_SOLLC	unreviewed	Uncharacterized protein	Solyc06g082390.2	Solanum lycopersicum (Tomato) (Lycopersicon esculentum)	359	sequence-specific DNA binding transcription factor activity [GO:0003700]; chromatin silencing [GO:0006342]; DNA methylation [GO:0006306]; post-embryonic development [GO:0009791]	chromatin silencing [GO:0006342]; DNA methylation [GO:0006306]; post-embryonic development [GO:0009791]	sequence-specific DNA binding transcription factor activity [GO:0003700]
K4CL10	K4CL10_SOLLC	unreviewed	Uncharacterized protein	Solyc08g062210.2	Solanum lycopersicum (Tomato) (Lycopersicon esculentum)	325	CCAAT-binding factor complex [GO:0016602]; DNA binding [GO:0003677]; sequence-specific DNA binding transcription factor activity [GO:0003700]		DNA binding [GO:0003677]; sequence-specific DNA binding transcription factor activity [GO:0003700]	CCAAT-binding factor complex [GO:0016602]

## Sheet: (3)_Ethylene
Entry	Entry name	Status	Protein names	Gene names	Organism	Length	Gene ontology (GO)	Gene ontology (biological process)	Gene ontology (molecular function)	Gene ontology (cellular component)
K4B4Z4	K4B4Z4_SOLLC	unreviewed	Non-specific serine/threonine protein kinase (EC 2.7.11.1)	Solyc02g021440.2	Solanum lycopersicum (Tomato) (Lycopersicon esculentum)	457	cytosol [GO:0005829]; nucleus [GO:0005634]; plastid [GO:0009536]; ATP binding [GO:0005524]; protein serine/threonine kinase activity [GO:0004674]; abscisic acid-activated signaling pathway [GO:0009738]; calcium-mediated signaling [GO:0019722]; cellular response to phosphate starvation [GO:0016036]; cellular response to water deprivation [GO:0042631]; cytokinesis by cell plate formation [GO:000091…	abscisic acid-activated signaling pathway [GO:0009738]; calcium-mediated signaling [GO:0019722]; cellular response to phosphate starvation [GO:0016036]; cellular response to water deprivation [GO:0042631]; cytokinesis by cell plate formation [GO:0000911]; galactolipid biosynthetic process [GO:0019375]; potassium ion import [GO:0010107]; response to ethylene [GO:0009723]; response to nutrient [GO:…	ATP binding [GO:0005524]; protein serine/threonine kinase activity [GO:0004674]	cytosol [GO:0005829]; nucleus [GO:0005634]; plastid [GO:0009536]
K4D683	K4D683_SOLLC	unreviewed	Uncharacterized protein	Solyc11g012790.1	Solanum lycopersicum (Tomato) (Lycopersicon esculentum)	338	intracellular [GO:0005622]; abscisic acid-activated signaling pathway [GO:0009738]; intracellular signal transduction [GO:0035556]; response to ethylene [GO:0009723]	abscisic acid-activated signaling pathway [GO:0009738]; intracellular signal transduction [GO:0035556]; response to ethylene [GO:0009723]		intracellular [GO:0005622]
K4B3G9	K4B3G9_SOLLC	unreviewed	Uncharacterized protein	Solyc01g109560.2	Solanum lycopersicum (Tomato) (Lycopersicon esculentum)	377	Cul4-RING E3 ubiquitin ligase complex [GO:0080008]; endoplasmic reticulum [GO:0005783]; heterotrimeric G-protein complex [GO:0005834]; GTPase activity [GO:0003924]; defense response to fungus, incompatible interaction [GO:0009817]; endoplasmic reticulum unfolded protein response [GO:0030968]; fruit development [GO:0010154]; Golgi vesicle transport [GO:0048193]; hydrogen peroxide catabolic process…	defense response to fungus, incompatible interaction [GO:0009817]; endoplasmic reticulum unfolded protein response [GO:0030968]; fruit development [GO:0010154]; Golgi vesicle transport [GO:0048193]; hydrogen peroxide catabolic process [GO:0042744]; jasmonic acid mediated signaling pathway [GO:0009867]; lateral root development [GO:0048527]; MAPK cascade [GO:0000165]; negative regulation of abscis…	GTPase activity [GO:0003924]	Cul4-RING E3 ubiquitin ligase complex [GO:0080008]; endoplasmic reticulum [GO:0005783]; heterotrimeric G-protein complex [GO:0005834]
P24157	ACCO4_SOLLC	reviewed	1-aminocyclopropane-1-carboxylate oxidase 4 (ACC oxidase 4) (EC 1.14.17.4) (Ethylene-forming enzyme) (EFE) (Protein pHTOM5)	ACO4 ACO3	Solanum lycopersicum (Tomato) (Lycopersicon esculentum)	316	1-aminocyclopropane-1-carboxylate oxidase activity [GO:0009815]; L-ascorbic acid binding [GO:0031418]; metal ion binding [GO:0046872]; oxidoreductase activity, acting on paired donors, with incorporation or reduction of molecular oxygen, 2-oxoglutarate as one donor, and incorporation of one atom each of oxygen into both donors [GO:0016706]; ethylene biosynthetic process [GO:0009693]; fruit ripeni…	ethylene biosynthetic process [GO:0009693]; fruit ripening [GO:0009835]	1-aminocyclopropane-1-carboxylate oxidase activity [GO:0009815]; L-ascorbic acid binding [GO:0031418]; metal ion binding [GO:0046872]; oxidoreductase activity, acting on paired donors, with incorporation or reduction of molecular oxygen, 2-oxoglutarate as one donor, and incorporation of one atom each of oxygen into both donors [GO:0016706]
Q9SWV8	Q9SWV8_SOLLC	unreviewed	Ethylene-responsive small GTP-binding protein	ER43	Solanum lycopersicum (Tomato) (Lycopersicon esculentum)	216	intracellular [GO:0005622]; GTP binding [GO:0005525]; protein transport [GO:0015031]; small GTPase mediated signal transduction [GO:0007264]	protein transport [GO:0015031]; small GTPase mediated signal transduction [GO:0007264]	GTP binding [GO:0005525]	intracellular [GO:0005622]
K4CBA6	K4CBA6_SOLLC	unreviewed	Uncharacterized protein	Solyc07g006350.2	Solanum lycopersicum (Tomato) (Lycopersicon esculentum)	514	ubiquitin-protein transferase activity [GO:0004842]; zinc ion binding [GO:0008270]; brassinosteroid biosynthetic process [GO:0016132]; ethylene biosynthetic process [GO:0009693]; lateral root formation [GO:0010311]; negative regulation of ethylene biosynthetic process [GO:0010366]; protein autoubiquitination [GO:0051865]; ubiquitin-dependent protein catabolic process [GO:0006511]	brassinosteroid biosynthetic process [GO:0016132]; ethylene biosynthetic process [GO:0009693]; lateral root formation [GO:0010311]; negative regulation of ethylene biosynthetic process [GO:0010366]; protein autoubiquitination [GO:0051865]; ubiquitin-dependent protein catabolic process [GO:0006511]	ubiquitin-protein transferase activity [GO:0004842]; zinc ion binding [GO:0008270]
Q96579	Q96579_SOLLC	unreviewed	1-aminocyclopropane-1-carboxylate synthase (EC 4.4.1.14)	LE-ACS1A	Solanum lycopersicum (Tomato) (Lycopersicon esculentum)	485	1-aminocyclopropane-1-carboxylate synthase activity [GO:0016847]; pyridoxal phosphate binding [GO:0030170]		1-aminocyclopropane-1-carboxylate synthase activity [GO:0016847]; pyridoxal phosphate binding [GO:0030170]
Q96580	Q96580_SOLLC	unreviewed	1-aminocyclopropane-1-carboxylate synthase (EC 4.4.1.14)	LE-ACS1B	Solanum lycopersicum (Tomato) (Lycopersicon esculentum)	483	1-aminocyclopropane-1-carboxylate synthase activity [GO:0016847]; pyridoxal phosphate binding [GO:0030170]		1-aminocyclopropane-1-carboxylate synthase activity [GO:0016847]; pyridoxal phosphate binding [GO:0030170]
Q9FY02	Q9FY02_SOLLC	unreviewed	1-aminocyclopropane-1-carboxylate synthase (EC 4.4.1.14) (Fragment)	LE-ACS1A	Solanum lycopersicum (Tomato) (Lycopersicon esculentum)	240	1-aminocyclopropane-1-carboxylate synthase activity [GO:0016847]; pyridoxal phosphate binding [GO:0030170]		1-aminocyclopropane-1-carboxylate synthase activity [GO:0016847]; pyridoxal phosphate binding [GO:0030170]
Q9S853	Q9S853_SOLLC	unreviewed	1-amino-cyclopropane-1-carboxylate synthase (EC 4.4.1.14) (Uncharacterized protein)	LE-ACS1B ACS1A	Solanum lycopersicum (Tomato) (Lycopersicon esculentum)	483	1-aminocyclopropane-1-carboxylate synthase activity [GO:0016847]; pyridoxal phosphate binding [GO:0030170]		1-aminocyclopropane-1-carboxylate synthase activity [GO:0016847]; pyridoxal phosphate binding [GO:0030170]
Q9SWV9	Q9SWV9_SOLLC	unreviewed	Ethylene-responsive RNA helicase	ER68	Solanum lycopersicum (Tomato) (Lycopersicon esculentum)	474	ATP binding [GO:0005524]; helicase activity [GO:0004386]; nucleic acid binding [GO:0003676]		ATP binding [GO:0005524]; helicase activity [GO:0004386]; nucleic acid binding [GO:0003676]
Q9SWV7	Q9SWV7_SOLLC	unreviewed	Ethylene-responsive heat shock protein cognate 70 (Fragment)	ER21	Solanum lycopersicum (Tomato) (Lycopersicon esculentum)	19
P29535	1A14_SOLLC	reviewed	1-aminocyclopropane-1-carboxylate synthase 4 (ACC synthase 4) (EC 4.4.1.14) (Le-ACS4) (ACS-4) (S-adenosyl-L-methionine methylthioadenosine-lyase 4)	ACS4 ACC4 BTAS4 PCVV4B	Solanum lycopersicum (Tomato) (Lycopersicon esculentum)	476	1-aminocyclopropane-1-carboxylate synthase activity [GO:0016847]; pyridoxal phosphate binding [GO:0030170]; ethylene biosynthetic process [GO:0009693]; fruit ripening [GO:0009835]	ethylene biosynthetic process [GO:0009693]; fruit ripening [GO:0009835]	1-aminocyclopropane-1-carboxylate synthase activity [GO:0016847]; pyridoxal phosphate binding [GO:0030170]
Q9ZWP2	Q9ZWP2_SOLLC	unreviewed	1-aminocyclopropane-1-carboxylate oxidase	LE-ACO4	Solanum lycopersicum (Tomato) (Lycopersicon esculentum)	320	metal ion binding [GO:0046872]; oxidoreductase activity, acting on paired donors, with incorporation or reduction of molecular oxygen, 2-oxoglutarate as one donor, and incorporation of one atom each of oxygen into both donors [GO:0016706]		metal ion binding [GO:0046872]; oxidoreductase activity, acting on paired donors, with incorporation or reduction of molecular oxygen, 2-oxoglutarate as one donor, and incorporation of one atom each of oxygen into both donors [GO:0016706]
P10967	ACCH3_SOLLC	reviewed	1-aminocyclopropane-1-carboxylate oxidase homolog (Protein E8)	ACO3	Solanum lycopersicum (Tomato) (Lycopersicon esculentum)	363	L-ascorbic acid binding [GO:0031418]; metal ion binding [GO:0046872]; oxidoreductase activity, acting on paired donors, with incorporation or reduction of molecular oxygen, 2-oxoglutarate as one donor, and incorporation of one atom each of oxygen into both donors [GO:0016706]; ethylene biosynthetic process [GO:0009693]; fruit ripening [GO:0009835]	ethylene biosynthetic process [GO:0009693]; fruit ripening [GO:0009835]	L-ascorbic acid binding [GO:0031418]; metal ion binding [GO:0046872]; oxidoreductase activity, acting on paired donors, with incorporation or reduction of molecular oxygen, 2-oxoglutarate as one donor, and incorporation of one atom each of oxygen into both donors [GO:0016706]
A4ZYQ6	A4ZYQ6_SOLLC	unreviewed	1-aminocyclopropane-1-carboxylate oxidase (Uncharacterized protein)	LOC100125909	Solanum lycopersicum (Tomato) (Lycopersicon esculentum)	319	metal ion binding [GO:0046872]; oxidoreductase activity, acting on paired donors, with incorporation or reduction of molecular oxygen, 2-oxoglutarate as one donor, and incorporation of one atom each of oxygen into both donors [GO:0016706]		metal ion binding [GO:0046872]; oxidoreductase activity, acting on paired donors, with incorporation or reduction of molecular oxygen, 2-oxoglutarate as one donor, and incorporation of one atom each of oxygen into both donors [GO:0016706]
K4BC75	K4BC75_SOLLC	unreviewed	Uncharacterized protein	Solyc02g089230.2	Solanum lycopersicum (Tomato) (Lycopersicon esculentum)	235	cytosol [GO:0005829]; protein disulfide oxidoreductase activity [GO:0015035]; defense response to fungus, incompatible interaction [GO:0009817]; response to endoplasmic reticulum stress [GO:0034976]; response to ethylene [GO:0009723]; systemic acquired resistance [GO:0009627]	defense response to fungus, incompatible interaction [GO:0009817]; response to endoplasmic reticulum stress [GO:0034976]; response to ethylene [GO:0009723]; systemic acquired resistance [GO:0009627]	protein disulfide oxidoreductase activity [GO:0015035]	cytosol [GO:0005829]
Q8RY04	Q8RY04_SOLLC	unreviewed	Ethylene receptor-like protein	ETR6	Solanum lycopersicum (Tomato) (Lycopersicon esculentum)	754	endoplasmic reticulum membrane [GO:0005789]; phosphorelay sensor kinase activity [GO:0000155]; ethylene-activated signaling pathway [GO:0009873]	ethylene-activated signaling pathway [GO:0009873]	phosphorelay sensor kinase activity [GO:0000155]	endoplasmic reticulum membrane [GO:0005789]
[truncated: 29 more rows]

## Sheet: (4)_Cell_wall
Entry	Entry name	Status	Protein names	Gene names	Organism	Length	Gene ontology (GO)	Gene ontology (biological process)	Gene ontology (molecular function)	Gene ontology (cellular component)
[truncated: 148 more rows]

## Sheet: protein_list_in_microarrays
Entry	Entry name	Status	Protein names	Gene names	Organism	Length	Gene ontology (GO)	Gene ontology (biological process)	Gene ontology (molecular function)	Gene ontology (cellular component)
[truncated: 4,218 more rows]
